# Supplementary material for: How Tillage and Crop Rotation Change the Distribution Pattern of Fungi
Source: Front Microbiol. 2021 Jun 17;12:634325. doi: 10.3389/fmicb.2021.634325 (PMC8247931; doi:10.3389/fmicb.2021.634325)
Supplement: Supplementary file 2 [file Table_1.XLSX]

## Sheet: OTU_table
OTU	LT2S.01	LT2S.02	LT2S.03	LT2S.04	LT2S.05	LT2S.06	LT2S.07	LT2S.09	LT2S.10	LT2S.11	LT2S.13	LT2S.14	LT2S.15	LT2S.16	LT2S.17	LT2S.18	LT2S.19	Kingdom	Phylum	Class	Order	Family	Genus	Species
OTU17	16653	9407	17886	1740	17539	5559	25183	14804	24685	36133	33503	30406	35353	31940	32675	38645	36772	Fungi	Mortierellomycota	Mortierellomycetes	Mortierellales	Mortierellaceae	Mortierella	unidentified
OTU108	10350	6055	6947	2449	11212	2022	11907	12305	5167	5100	6360	5711	10583	15282	10099	1518	6482	Fungi	Mortierellomycota	Mortierellomycetes	Mortierellales	Mortierellaceae	Mortierella	Mortierella_gamsii
SH1528282	83	94	201	39661	1069	23281	1360	7277	1083	279	224	257	379	6	277	77	235	Fungi	Olpidiomycota	Olpidiomycetes	Olpidiales	Olpidiaceae	Olpidium	Olpidium_brassicae
OTU68	7587	53	1912	19207	204	18587	579	2176	1398	0	1	2	1	0	5	2	2	Fungi	Olpidiomycota	Olpidiomycetes	Olpidiales	Olpidiaceae	Olpidium	Olpidium_brassicae
OTU44	2408	446	875	93	2098	71	672	672	3760	4359	6745	5538	2843	4933	6193	3432	5365	Fungi	Mortierellomycota	Mortierellomycetes	Mortierellales	Mortierellaceae	Mortierella	Mortierella_alpina
OTU99	8113	1521	3569	78	349	3359	7228	4497	18513	0	0	1	1	0	1	12	331	Fungi	Ascomycota	Dothideomycetes	Pleosporales	Lophiostomataceae	Lophiostoma	Lophiostoma_multiseptatum
OTU50	1485	4341	5205	693	4544	1039	5167	2844	2257	1497	1369	849	969	843	1237	1529	1392	Fungi	Mortierellomycota	Mortierellomycetes	Mortierellales	Mortierellaceae	Mortierella	Mortierella_alpina
OTU96	1841	406	1378	259	1080	424	748	1040	1171	2566	1772	1668	3063	3180	2854	2410	3234	Fungi	unidentified	unidentified	unidentified	unidentified	unidentified	unidentified
OTU146	2559	16855	2235	35	285	679	73	2131	183	109	1	16	18	1	79	43	2	Fungi	Ascomycota	Leotiomycetes	Helotiales	Helotiaceae	unidentified	unidentified
OTU144	635	475	1450	44	1598	89	712	1379	296	1645	921	1358	2335	1225	1284	1786	1070	Fungi	Mortierellomycota	Mortierellomycetes	Mortierellales	Mortierellaceae	Mortierella	Mortierella_exigua
OTU148	1	1	3	0	1	0	1228	1	27	262	5804	3408	0	54	472	116	2688	Fungi	unidentified	unidentified	unidentified	unidentified	unidentified	unidentified
OTU33	44	23	0	3	11366	0	0	0	4	5	0	0	0	0	0	0	5	Fungi	Basidiomycota	Agaricomycetes	Agaricales	unidentified	unidentified	unidentified
OTU128	1408	110	1100	38	796	16	571	180	1018	366	892	1791	287	374	861	1011	466	Fungi	Mortierellomycota	Mortierellomycetes	Mortierellales	Mortierellaceae	Mortierella	Mortierella_alpina
OTU80	919	63	122	756	221	207	19	846	300	380	528	666	3325	461	525	1041	143	Fungi	Olpidiomycota	Olpidiomycetes	Olpidiales	Olpidiaceae	Olpidium	Olpidium_brassicae
OTU98	4051	1414	1471	17	163	37	7	120	61	172	0	16	135	778	1062	21	584	Fungi	Ascomycota	Dothideomycetes	Pleosporales	Didymellaceae	Didymella	Didymella_viburnicola
OTU76	33	5689	102	3	2206	602	41	1201	32	81	0	0	0	1	0	0	0	Fungi	Ascomycota	unidentified	unidentified	unidentified	unidentified	unidentified
OTU101	270	22	0	1	2	1377	5028	209	37	0	0	0	0	0	0	0	0	Fungi	Ascomycota	Dothideomycetes	unidentified	unidentified	unidentified	unidentified
OTU143	338	204	879	375	31	3968	4	310	84	207	4	11	92	61	37	0	81	Fungi	Mortierellomycota	Mortierellomycetes	Mortierellales	unidentified	unidentified	unidentified
OTU19	251	151	189	45	88	238	93	1215	127	312	13	15	941	0	0	1802	69	;No	blast	hit	;NA	;NA	;NA	;NA	;NA	-
SH1559917	272	3	3770	0	0	14	6	0	252	2	0	277	33	36	39	0	16	Fungi	Glomeromycota	Glomeromycetes	Glomerales	Glomeraceae	unidentified	unidentified
OTU34	72	103	9	7	17	127	174	193	271	1113	400	543	58	163	264	423	76	Fungi	Ascomycota	Dothideomycetes	Pleosporales	Phaeosphaeriaceae	unidentified	unidentified
OTU70	1	20	16	4	0	0	18	0	22	393	441	1116	194	311	397	493	417	Fungi	Ascomycota	Dothideomycetes	Pleosporales	unidentified	unidentified	unidentified
OTU104	0	0	0	0	0	3	0	0	18	93	503	1999	361	143	87	164	49	Fungi	Glomeromycota	Glomeromycetes	Glomerales	Glomeraceae	unidentified	unidentified
OTU201	7	2737	70	14	225	11	9	228	34	0	0	0	0	0	0	0	0	Fungi	Basidiomycota	Tremellomycetes	Tremellales	Trimorphomycetaceae	Saitozyma	Saitozyma_podzolica
OTU106	0	124	894	0	0	293	904	0	1	235	14	359	0	22	0	188	0	Fungi	Basidiomycota	Agaricomycetes	Auriculariales	unidentified	unidentified	unidentified
OTU188	3	0	0	0	0	0	0	0	0	12	162	689	22	209	72	1719	43	Fungi	Mortierellomycota	Mortierellomycetes	Mortierellales	Mortierellaceae	Mortierella	unidentified
OTU49	29	18	327	20	906	9	84	225	541	15	55	0	0	0	2	0	67	Fungi	Basidiomycota	Tremellomycetes	Tremellales	Tremellaceae	Cryptococcus	unidentified
OTU141	79	4	21	8	21	9	8	19	22	176	529	258	294	160	202	140	344	Fungi	Ascomycota	Leotiomycetes	unidentified	unidentified	unidentified	unidentified
OTU120	71	558	237	20	51	116	28	548	234	93	17	12	48	43	49	71	41	Fungi	Basidiomycota	unidentified	unidentified	unidentified	unidentified	unidentified
OTU90	33	1	0	0	0	1724	211	81	23	76	67	0	0	0	0	16	0	Fungi	unidentified	unidentified	unidentified	unidentified	unidentified	unidentified
SH1650097	298	344	451	32	219	192	56	139	73	84	15	26	49	20	58	13	146	Fungi	Basidiomycota	Tremellomycetes	Cystofilobasidiales	Cystofilobasidiaceae	Cystofilobasidium	Cystofilobasidium_macerans
OTU136	8	5	15	2	0	15	14	273	28	410	76	49	423	0	52	798	8	Fungi	Basidiomycota	Agaricomycetes	Agaricales	Marasmiaceae	Marasmius	unidentified
OTU59	10	0	0	0	0	0	11	0	0	351	227	315	212	484	115	189	196	Fungi	Mortierellomycota	Mortierellomycetes	Mortierellales	Mortierellaceae	Mortierella	Mortierella_lignicola
OTU119	94	1504	63	2	285	29	0	0	40	6	26	0	5	0	4	8	8	Fungi	Ascomycota	Dothideomycetes	Pleosporales	Didymellaceae	Boeremia	Boeremia_noackiana
OTU150	93	102	83	8	84	21	177	63	127	164	148	153	181	161	135	133	186	Fungi	Mortierellomycota	Mortierellomycetes	Mortierellales	Mortierellaceae	Mortierella	Mortierella_elongata
OTU189	48	237	1541	0	0	0	0	0	0	11	0	16	11	41	56	8	0	Fungi	Basidiomycota	Agaricomycetes	Corticiales	Corticiaceae	Laetisaria	Laetisaria_arvalis
OTU39	7	9	2	0	0	31	55	0	0	493	410	97	97	243	161	215	58	Fungi	Ascomycota	Dothideomycetes	Pleosporales	Sporormiaceae	Preussia	unidentified
OTU5	0	0	0	0	0	0	0	0	0	579	0	0	0	0	0	1197	28	;No	blast	hit	;NA	;NA	;NA	;NA	;NA	-
OTU22	114	292	39	7	120	68	51	114	33	274	22	11	250	26	4	187	145	Fungi	Basidiomycota	Tremellomycetes	Filobasidiales	Filobasidiaceae	Filobasidium	Filobasidium_chernovii
OTU170	0	0	0	0	0	0	10	0	3	132	260	532	0	48	138	26	596	Fungi	Ascomycota	Leotiomycetes	Erysiphales	Erysiphaceae	Microidium	Microidium_phyllanthi
OTU100	302	148	152	22	65	53	12	119	29	42	2	8	548	72	37	5	111	Fungi	Basidiomycota	Tremellomycetes	Cystofilobasidiales	Cystofilobasidiaceae	Cystofilobasidium	Cystofilobasidium_macerans
OTU191	29	0	0	0	1576	0	0	0	0	0	0	0	13	22	87	0	0	Fungi	Basidiomycota	Tremellomycetes	Tremellales	unidentified	unidentified	unidentified
OTU89	0	3	1620	30	11	0	0	0	0	0	0	0	0	0	0	0	0	Fungi	Basidiomycota	Agaricomycetes	Agaricales	Bolbitiaceae	Agrocybe	Agrocybe_vervacti
OTU38	6	14	31	9	34	28	31	169	93	212	154	283	43	59	194	178	72	Fungi	Ascomycota	unidentified	unidentified	unidentified	unidentified	unidentified
OTU58	133	0	1309	0	0	0	80	0	0	0	0	1	0	0	0	0	0	Fungi	Basidiomycota	unidentified	unidentified	unidentified	unidentified	unidentified
OTU1	82	89	77	3	19	329	8	827	15	0	0	0	0	0	0	0	0	Fungi	Ascomycota	Leotiomycetes	Helotiales	Rutstroemiaceae	unidentified	unidentified
OTU69	0	0	539	0	0	0	13	0	0	108	40	313	15	78	132	26	159	Fungi	Mortierellomycota	Mortierellomycetes	Mortierellales	Mortierellaceae	Mortierella	unidentified
OTU166	0	39	0	13	147	1	6	64	45	869	13	93	0	13	1	109	0	Fungi	Glomeromycota	Glomeromycetes	Glomerales	Glomeraceae	Funneliformis	Funneliformis_mosseae
OTU27	14	65	330	9	38	20	90	168	456	18	49	14	0	10	29	58	19	Fungi	unidentified	unidentified	unidentified	unidentified	unidentified	unidentified
NCROTU1253	54	7	216	0	89	9	37	0	56	86	98	5	42	121	360	53	83	Fungi	Ascomycota	Dothideomycetes	Pleosporales	Lentitheciaceae	Darksidea	Darksidea_delta
NCROTU2093	29	9	59	17	3	78	12	187	75	194	73	54	60	0	0	307	131	Fungi	Ascomycota	Lecanoromycetes	Pertusariales	Ochrolechiaceae	Ochrolechia	Ochrolechia_androgyna
OTU155	49	4	39	7	65	0	2	0	0	33	0	0	126	571	264	8	91	Fungi	Ascomycota	Dothideomycetes	Pleosporales	Phaeosphaeriaceae	Paraphoma	unidentified
OTU176	0	0	5	0	0	0	0	43	0	17	1	5	22	9	2	1034	121	;No	blast	hit	;NA	;NA	;NA	;NA	;NA	-
OTU18	45	64	115	0	45	37	41	130	60	83	154	41	145	29	38	186	19	Fungi	Basidiomycota	Microbotryomycetes	Sporidiobolales	Sporidiobolaceae	Sporobolomyces	Sporobolomyces_roseus
OTU164	14	5	161	0	0	0	249	54	93	102	7	126	101	23	30	44	86	Fungi	Ascomycota	Dothideomycetes	Pleosporales	unidentified	unidentified	unidentified
NCROTU1712	30	680	55	0	147	9	0	0	0	43	0	0	21	0	19	64	0	Fungi	Basidiomycota	Microbotryomycetes	Microbotryomycetes_ord_Incertae_sedis	Chrysozymaceae	Sampaiozyma	Sampaiozyma_ingeniosa
OTU121	0	0	0	0	0	0	0	0	0	0	13	1044	0	0	0	4	0	Fungi	unidentified	unidentified	unidentified	unidentified	unidentified	unidentified
OTU182	1	240	310	1	35	61	9	342	14	2	10	14	0	0	0	0	0	Fungi	Ascomycota	Dothideomycetes	Pleosporales	Sporormiaceae	Preussia	unidentified
OTU132	2	1	0	0	9	0	3	0	0	94	159	139	49	216	150	65	75	Fungi	Ascomycota	Leotiomycetes	Thelebolales	Pseudeurotiaceae	Geomyces	unidentified
OTU74	0	0	0	0	0	0	0	0	0	0	0	0	0	0	0	0	933	Fungi	Basidiomycota	Agaricomycetes	Agaricales	Psathyrellaceae	Psathyrella	unidentified
OTU162	0	0	0	0	0	0	0	0	0	175	178	117	0	0	129	40	284	Fungi	Basidiomycota	Agaricomycetes	Cantharellales	unidentified	unidentified	unidentified
OTU103	8	540	4	1	0	2	0	0	0	17	319	1	17	0	0	10	0	Fungi	Ascomycota	Dothideomycetes	Pleosporales	unidentified	unidentified	unidentified
OTU151	14	23	9	64	82	0	56	197	23	6	5	38	72	29	105	152	32	Fungi	Mortierellomycota	Mortierellomycetes	Mortierellales	Mortierellaceae	Mortierella	Mortierella_exigua
OTU113	27	13	37	2	3	10	13	25	48	77	87	53	56	130	154	101	71	Fungi	Ascomycota	Dothideomycetes	Pleosporales	unidentified	unidentified	unidentified
OTU116	56	7	401	0	0	17	19	363	32	0	0	0	0	0	0	0	0	Fungi	Ascomycota	Dothideomycetes	Pleosporales	unidentified	unidentified	unidentified
OTU37	180	0	6	0	0	0	9	0	156	53	16	169	35	42	160	7	59	Fungi	unidentified	unidentified	unidentified	unidentified	unidentified	unidentified
OTU107	0	0	0	34	0	0	0	0	0	33	582	0	76	0	0	141	0	Fungi	Olpidiomycota	Olpidiomycetes	Olpidiales	unidentified	unidentified	unidentified
OTU178	58	8	28	3	0	7	8	50	21	96	28	236	22	0	0	268	33	Fungi	unidentified	unidentified	unidentified	unidentified	unidentified	unidentified
OTU84	0	0	0	0	0	0	1	0	0	52	136	366	1	152	19	114	19	Fungi	Ascomycota	Dothideomycetes	Pleosporales	unidentified	unidentified	unidentified
OTU78	266	421	103	3	28	9	0	0	0	0	0	0	0	0	0	8	0	Fungi	unidentified	unidentified	unidentified	unidentified	unidentified	unidentified
OTU145	36	164	78	20	57	50	7	157	57	26	2	0	2	0	163	9	0	Fungi	Basidiomycota	Tremellomycetes	Filobasidiales	Filobasidiaceae	Naganishia	Naganishia_albida
OTU153	0	0	0	0	827	0	0	0	0	0	0	0	0	0	0	0	0	Fungi	Basidiomycota	Agaricomycetes	Agaricales	Bolbitiaceae	Conocybe	Conocybe_graminis
OTU46	2	4	20	12	19	15	93	406	96	0	0	11	7	0	28	45	47	Fungi	Basidiomycota	Agaricomycetes	Agaricales	Amanitaceae	Amanita	unidentified
NCROTU2079	0	106	140	12	135	23	10	302	55	6	0	1	0	0	0	0	2	Fungi	Ascomycota	Dothideomycetes	unidentified	unidentified	unidentified	unidentified
OTU127	52	27	33	0	93	8	3	0	16	143	64	0	105	113	76	0	34	Fungi	Ascomycota	Dothideomycetes	Pleosporales	Phaeosphaeriaceae	Ophiosphaerella	unidentified
SH1648511	0	162	0	8	579	0	0	0	0	0	0	0	0	0	0	0	0	Fungi	Basidiomycota	Agaricomycetes	Agaricales	unidentified	unidentified	unidentified
NCROTU1702	745	0	0	0	0	0	0	0	0	0	0	0	0	0	1	0	0	Fungi	Basidiomycota	Agaricomycetes	Agaricales	Bolbitiaceae	Conocybe	Conocybe_semiglobata
NCROTU1057	61	157	106	2	54	43	25	121	8	55	0	13	63	0	0	21	5	Fungi	Ascomycota	Dothideomycetes	Pleosporales	Didymellaceae	Epicoccum	Epicoccum_nigrum
NCROTU820	154	6	189	0	0	5	0	0	21	93	39	20	93	33	15	0	58	Fungi	unidentified	unidentified	unidentified	unidentified	unidentified	unidentified
OTU199	1	16	10	0	34	0	0	0	21	115	75	135	0	63	49	139	57	;No	blast	hit	;NA	;NA	;NA	;NA	;NA	-
NCROTU501	10	6	11	0	78	3	9	0	45	131	61	30	22	68	146	58	24	Fungi	Ascomycota	Dothideomycetes	Pleosporales	unidentified	unidentified	unidentified
OTU156	0	0	0	0	0	0	0	0	0	28	74	59	50	180	147	82	80	Fungi	Basidiomycota	Microbotryomycetes	Microbotryomycetes_ord_Incertae_sedis	Chrysozymaceae	Udeniozyma	Udeniozyma_ferulica
OTU117	1	4	6	0	9	0	0	0	13	79	38	225	2	93	114	9	83	Fungi	Basidiomycota	Tremellomycetes	Tremellales	Bulleraceae	Bullera	unidentified
NCROTU821	3	0	2	1	0	0	0	0	0	143	115	105	22	48	67	105	61	Fungi	Basidiomycota	Agaricomycetes	Cantharellales	Cantharellales_fam_Incertae_sedis	Minimedusa	Minimedusa_polyspora
SH1191006	43	147	93	4	26	8	130	24	27	26	31	29	22	17	12	25	7	Fungi	Ascomycota	Sordariomycetes	Xylariales	unidentified	unidentified	unidentified
OTU66	13	48	8	1	0	1	9	553	6	20	0	0	0	0	0	0	0	Fungi	Mortierellomycota	Mortierellomycetes	Mortierellales	Mortierellaceae	Mortierella	Mortierella_dichotoma
OTU15	0	504	0	0	100	53	0	0	0	0	0	0	0	0	0	0	0	Fungi	Mortierellomycota	Mortierellomycetes	Mortierellales	unidentified	unidentified	unidentified
OTU175	0	4	0	0	79	0	0	0	125	37	12	31	6	110	53	70	127	;No	blast	hit	;NA	;NA	;NA	;NA	;NA	-
OTU20	11	2	16	1	8	1	3	0	7	164	95	7	54	60	123	48	50	Fungi	unidentified	unidentified	unidentified	unidentified	unidentified	unidentified
OTU85	96	19	5	9	305	5	7	135	33	0	0	21	0	0	0	0	0	Fungi	Ascomycota	Sordariomycetes	unidentified	unidentified	unidentified	unidentified
NCROTU523	6	370	0	0	0	0	230	0	0	0	0	0	0	0	0	0	0	Fungi	Ascomycota	Leotiomycetes	Helotiales	Hyaloscyphaceae	Cistella	unidentified
OTU21	2	2	5	3	4	2	0	118	0	122	5	22	136	26	0	57	75	Fungi	Ascomycota	Orbiliomycetes	Orbiliales	Orbiliaceae	Retiarius	unidentified
OTU31	21	96	148	9	118	57	24	67	34	0	0	0	0	0	0	0	0	Fungi	Basidiomycota	Tremellomycetes	Tremellales	Bulleribasidiaceae	Derxomyces	unidentified
OTU181	0	151	9	4	380	0	0	0	0	0	0	0	0	0	0	0	0	Fungi	Basidiomycota	Agaricomycetes	Agaricales	unidentified	unidentified	unidentified
NCROTU1473	0	0	0	0	0	0	0	0	0	250	60	2	1	194	27	6	0	Fungi	Basidiomycota	Agaricomycetes	Cantharellales	Ceratobasidiaceae	unidentified	unidentified
OTU184	2	29	37	0	27	21	6	260	33	23	17	9	0	33	0	14	0	Fungi	Ascomycota	Dothideomycetes	Pleosporales	Pleosporaceae	Neocamarosporium	unidentified
NCROTU1430	0	39	0	0	0	0	2	0	0	49	58	160	10	0	0	161	25	Fungi	unidentified	unidentified	unidentified	unidentified	unidentified	unidentified
NCROTU2260	34	1	6	5	0	56	28	96	7	0	1	0	0	143	107	17	0	Fungi	unidentified	unidentified	unidentified	unidentified	unidentified	unidentified
NCROTU1792	5	401	59	0	15	1	0	0	5	0	0	0	0	0	4	11	0	Fungi	unidentified	unidentified	unidentified	unidentified	unidentified	unidentified
NCROTU345	0	0	1	0	0	0	0	0	0	303	27	93	10	0	0	59	0	Fungi	Ascomycota	Saccharomycetes	Saccharomycetales	Debaryomycetaceae	Spathaspora	unidentified
NCROTU36	51	6	304	15	23	19	7	0	11	0	7	22	0	0	0	7	7	Fungi	Ascomycota	Dothideomycetes	Pleosporales	Pleosporaceae	Neocamarosporium	unidentified
OTU93	2	3	0	0	0	52	22	395	0	0	0	0	0	0	0	0	0	Fungi	unidentified	unidentified	unidentified	unidentified	unidentified	unidentified
NCROTU1211	0	2	0	0	0	1	8	0	10	131	0	175	48	25	13	0	54	Fungi	Ascomycota	unidentified	unidentified	unidentified	unidentified	unidentified
OTU160	2	110	3	1	0	0	10	308	0	32	0	0	0	0	0	0	0	Fungi	unidentified	unidentified	unidentified	unidentified	unidentified	unidentified
OTU63	0	0	0	0	226	0	0	0	0	37	0	117	2	23	21	0	30	Fungi	Ascomycota	Leotiomycetes	Helotiales	unidentified	unidentified	unidentified
SH1173971	45	318	17	1	17	14	1	20	2	4	0	3	6	0	1	2	2	Fungi	unidentified	unidentified	unidentified	unidentified	unidentified	unidentified
NCROTU1262	12	258	79	0	0	1	34	0	66	0	0	0	0	0	0	0	0	Fungi	unidentified	unidentified	unidentified	unidentified	unidentified	unidentified
NCROTU2133	0	0	0	0	159	0	2	286	0	0	0	0	0	0	0	0	0	Fungi	Ascomycota	Dothideomycetes	Pleosporales	Phaeosphaeriaceae	Phaeosphaeria	unidentified
OTU169	6	82	15	1	0	0	155	0	5	65	23	5	22	8	55	0	0	Fungi	unidentified	unidentified	unidentified	unidentified	unidentified	unidentified
OTU173	44	202	81	2	0	0	0	111	0	0	0	0	0	0	0	0	0	Fungi	Ascomycota	Leotiomycetes	Erysiphales	Erysiphaceae	Microidium	Microidium_phyllanthi
OTU29	4	2	0	0	0	0	0	0	0	0	0	7	0	0	423	0	0	Fungi	Ascomycota	Dothideomycetes	Pleosporales	Lophiotremataceae	Lophiotrema	unidentified
NCROTU261	23	3	9	4	5	1	5	44	3	47	6	175	2	0	0	78	19	Fungi	unidentified	unidentified	unidentified	unidentified	unidentified	unidentified
OTU124	152	106	21	1	0	0	2	47	10	51	0	25	0	0	0	0	0	Fungi	unidentified	unidentified	unidentified	unidentified	unidentified	unidentified
OTU123	2	0	0	0	40	0	2	0	2	0	18	23	0	266	16	14	25	Fungi	Ascomycota	Saccharomycetes	Saccharomycetales	Trichomonascaceae	Blastobotrys	Blastobotrys_proliferans
NCROTU1887	0	125	20	6	25	21	5	126	12	15	0	4	3	0	0	20	24	Fungi	Basidiomycota	Tremellomycetes	Filobasidiales	Filobasidiaceae	Filobasidium	Filobasidium_sp
OTU185	25	40	58	12	23	9	19	15	24	21	12	32	17	28	33	20	15	;No	blast	hit	;NA	;NA	;NA	;NA	;NA	-
NCROTU1041	0	0	0	0	0	0	0	0	0	65	11	52	100	11	112	25	21	Fungi	Basidiomycota	Agaricomycetes	Agaricales	Marasmiaceae	Marasmius	unidentified
OTU82	18	24	11	0	0	4	6	0	8	42	0	0	9	61	119	30	65	Fungi	Ascomycota	Dothideomycetes	Pleosporales	Didymellaceae	Endophoma	Endophoma_elongata
SH1145920	3	3	3	0	0	8	1	0	6	96	7	33	15	111	58	23	29	Fungi	Mucoromycota	Mucoromycetes	Mucorales	Rhizopodaceae	Rhizopus	Rhizopus_arrhizus
OTU133	37	127	19	19	2	19	57	18	28	18	5	3	1	11	15	5	11	Fungi	Ascomycota	Sordariomycetes	Hypocreales	Nectriaceae	Fusarium	unidentified
OTU65	23	57	73	6	23	15	17	15	21	15	9	33	18	20	23	14	13	;No	blast	hit	;NA	;NA	;NA	;NA	;NA	-
NCROTU2248	52	129	46	2	0	5	28	95	38	0	0	0	0	0	0	0	0	Fungi	Mortierellomycota	Mortierellomycetes	Mortierellales	Mortierellaceae	Mortierella	Mortierella_microzygospora
OTU61	19	31	56	12	19	10	17	19	19	30	22	33	16	22	23	20	15	;No	blast	hit	;NA	;NA	;NA	;NA	;NA	-
OTU112	349	34	0	0	0	0	0	0	0	0	0	0	0	0	0	0	0	Fungi	Basidiomycota	unidentified	unidentified	unidentified	unidentified	unidentified
NCROTU1150	0	0	0	0	0	0	0	0	0	264	8	58	4	5	0	27	0	Fungi	Ascomycota	Saccharomycetes	Saccharomycetales	Debaryomycetaceae	Spathaspora	unidentified
OTU86	34	87	163	7	39	6	1	9	1	17	0	0	0	0	0	0	0	Fungi	Ascomycota	Dothideomycetes	Pleosporales	Didymosphaeriaceae	Pseudopithomyces	Pseudopithomyces_chartarum
SH1558908	30	175	87	3	12	5	0	52	0	0	0	0	0	0	0	0	0	Fungi	unidentified	unidentified	unidentified	unidentified	unidentified	unidentified
SH1650089	6	69	10	2	0	35	8	40	5	114	0	0	41	0	0	32	0	Fungi	Basidiomycota	Tremellomycetes	Cystofilobasidiales	Cystofilobasidiaceae	Cystofilobasidium	Cystofilobasidium_macerans
NCROTU422	0	6	55	1	10	0	21	14	35	13	67	17	10	25	48	11	27	Fungi	Ascomycota	Orbiliomycetes	Orbiliales	Orbiliaceae	unidentified	unidentified
NCROTU530	0	0	0	0	0	0	0	0	0	40	24	34	11	81	100	22	47	Fungi	Basidiomycota	Agaricomycetes	Agaricales	Psathyrellaceae	Coprinopsis	Coprinopsis_gonophylla
NCROTU1876	1	0	1	0	0	0	0	0	0	57	54	4	13	39	39	123	22	Fungi	Basidiomycota	Agaricomycetes	Cantharellales	Cantharellales_fam_Incertae_sedis	Minimedusa	Minimedusa_polyspora
SH1544133	9	195	9	11	22	24	8	50	8	2	0	0	0	0	1	6	7	Fungi	Basidiomycota	Tremellomycetes	Tremellales	Bulleribasidiaceae	Vishniacozyma	Vishniacozyma_dimennae
OTU171	13	188	58	0	47	20	2	9	3	4	0	0	0	0	2	1	0	Fungi	Ascomycota	Dothideomycetes	Pleosporales	Massarinaceae	Stagonospora	unidentified
OTU48	1	0	0	0	343	0	0	0	0	0	0	0	0	0	0	0	0	Fungi	Ascomycota	Dothideomycetes	Pleosporales	Pleosporaceae	Neocamarosporium	unidentified
OTU88	20	34	51	11	13	9	15	12	25	20	15	27	14	26	17	17	17	;No	blast	hit	;NA	;NA	;NA	;NA	;NA	-
OTU14	0	1	39	0	0	45	45	136	60	0	0	0	0	0	0	0	0	Fungi	Glomeromycota	Glomeromycetes	Glomerales	Glomeraceae	unidentified	unidentified
OTU97	3	33	8	6	47	43	8	33	10	34	9	31	12	9	21	11	6	Fungi	Basidiomycota	Tremellomycetes	Filobasidiales	Filobasidiaceae	Filobasidium	Filobasidium_magnum
OTU6	0	26	9	1	0	26	8	44	12	15	0	0	0	0	0	0	180	Fungi	Ascomycota	unidentified	unidentified	unidentified	unidentified	unidentified
OTU163	5	24	97	2	0	1	0	0	13	3	0	150	2	2	10	0	11	Fungi	Glomeromycota	Glomeromycetes	Glomerales	Glomeraceae	Funneliformis	Funneliformis_caledonium
OTU52	0	72	0	3	0	0	191	0	13	0	0	24	0	0	7	9	0	Fungi	Ascomycota	Dothideomycetes	Pleosporales	Phaeosphaeriaceae	Phaeosphaeria	unidentified
NCROTU2544	0	0	0	0	0	0	313	0	6	0	0	0	0	0	0	0	0	Fungi	Basidiomycota	Agaricomycetes	Agaricales	Bolbitiaceae	Conocybe	Conocybe_pallidospora
OTU137	17	46	47	8	17	12	18	16	15	22	6	17	16	12	21	10	11	;No	blast	hit	;NA	;NA	;NA	;NA	;NA	-
OTU110	19	35	47	13	12	9	9	14	19	11	7	25	24	16	19	15	15	;No	blast	hit	;NA	;NA	;NA	;NA	;NA	-
SH1646334	12	130	2	1	19	51	3	54	8	13	0	0	0	0	8	7	0	Fungi	Ascomycota	Dothideomycetes	Pleosporales	Massarinaceae	Stagonospora	unidentified
NCROTU2416	0	8	6	2	12	0	0	259	20	0	0	0	0	0	0	0	0	Fungi	unidentified	unidentified	unidentified	unidentified	unidentified	unidentified
OTU140	104	0	49	3	87	0	0	0	0	0	0	0	0	0	56	0	0	Fungi	Mortierellomycota	Mortierellomycetes	Mortierellales	Mortierellaceae	Mortierella	unidentified
OTU194	0	297	0	0	0	0	0	0	0	0	0	0	0	0	0	0	0	Fungi	Basidiomycota	Agaricomycetes	Cantharellales	Ceratobasidiaceae	Rhizoctonia	Rhizoctonia_zeae
NCROTU2412	4	2	1	64	2	50	7	19	39	37	17	7	8	0	17	1	21	Fungi	Olpidiomycota	Olpidiomycetes	Olpidiales	Olpidiaceae	Olpidium	Olpidium_brassicae
OTU81	0	0	0	0	294	0	0	0	0	0	0	0	0	0	0	1	0	Fungi	Ascomycota	Dothideomycetes	Pleosporales	unidentified	unidentified	unidentified
OTU28	0	0	0	0	0	0	1	0	0	32	1	29	13	22	15	155	21	Fungi	Basidiomycota	Agaricomycetes	Agaricales	Marasmiaceae	Marasmius	unidentified
NCROTU2052	60	16	11	1	101	9	7	0	27	0	0	0	0	0	21	27	7	Fungi	Basidiomycota	Agaricomycetes	Cantharellales	Ceratobasidiaceae	unidentified	unidentified
NCROTU1189	17	0	26	7	60	6	19	0	81	8	8	16	9	22	0	0	6	Fungi	Ascomycota	unidentified	unidentified	unidentified	unidentified	unidentified
NCROTU1707	3	0	1	0	0	0	0	0	0	74	12	25	72	35	23	16	22	Fungi	Ascomycota	Sordariomycetes	Xylariales	Xylariaceae	Annulohypoxylon	Annulohypoxylon_stygium
NCROTU1148	42	31	26	3	9	10	21	49	8	10	1	22	0	3	20	19	8	Fungi	Ascomycota	Dothideomycetes	Pleosporales	unidentified	unidentified	unidentified
NCROTU2449	16	136	10	2	8	20	7	52	9	3	2	0	5	3	2	1	6	Fungi	Ascomycota	Dothideomycetes	Capnodiales	Cladosporiaceae	Cladosporium	Cladosporium_delicatulum
NCROTU1846	2	0	0	0	43	0	0	0	3	9	45	32	23	27	37	60	0	Fungi	Basidiomycota	Agaricomycetes	Agaricales	Marasmiaceae	Marasmius	unidentified
NCROTU2431	0	0	0	0	0	0	0	0	0	277	0	0	0	0	0	0	0	Fungi	Ascomycota	Dothideomycetes	Pleosporales	Didymosphaeriaceae	Spegazzinia	unidentified
OTU42	3	5	2	0	19	5	0	0	0	134	15	0	0	10	32	36	15	Fungi	Ascomycota	Dothideomycetes	Pleosporales	Pleosporaceae	Neocamarosporium	unidentified
NCROTU1503	0	4	0	0	0	7	0	44	0	19	12	11	28	11	76	25	39	Fungi	unidentified	unidentified	unidentified	unidentified	unidentified	unidentified
OTU167	16	30	37	9	12	9	12	16	13	12	3	19	15	12	23	21	15	;No	blast	hit	;NA	;NA	;NA	;NA	;NA	-
OTU67	12	29	33	13	10	9	12	8	21	13	8	16	20	19	15	19	15	;No	blast	hit	;NA	;NA	;NA	;NA	;NA	-
OTU190	16	34	36	9	11	5	7	12	22	16	12	17	15	10	24	17	9	;No	blast	hit	;NA	;NA	;NA	;NA	;NA	-
OTU180	0	0	0	0	266	0	6	0	0	0	0	0	0	0	0	0	0	Fungi	Ascomycota	Orbiliomycetes	Orbiliales	Orbiliaceae	Orbilia	unidentified
OTU196	16	30	33	15	21	10	10	9	18	10	16	13	18	11	16	11	12	;No	blast	hit	;NA	;NA	;NA	;NA	;NA	-
NCROTU2257	25	24	17	10	38	22	18	66	33	0	2	4	0	0	4	4	1	Fungi	Ascomycota	Dothideomycetes	Pleosporales	unidentified	unidentified	unidentified
OTU0	0	0	0	0	0	0	0	0	0	0	0	25	21	31	122	11	58	Fungi	Basidiomycota	Agaricomycetes	Agaricales	Amanitaceae	Amanita	unidentified
OTU12	17	26	44	9	10	3	7	8	22	14	13	24	13	13	18	16	10	;No	blast	hit	;NA	;NA	;NA	;NA	;NA	-
OTU40	19	33	44	10	9	1	8	9	18	7	8	14	19	13	19	20	12	;No	blast	hit	;NA	;NA	;NA	;NA	;NA	-
NCROTU210	0	0	263	0	0	0	0	0	0	0	0	0	0	0	0	0	0	Fungi	Basidiomycota	Agaricomycetes	Cantharellales	Ceratobasidiaceae	unidentified	unidentified
NCROTU883	0	102	152	0	0	0	7	0	2	0	0	0	0	0	0	0	0	Fungi	Ascomycota	Orbiliomycetes	unidentified	unidentified	unidentified	unidentified
OTU60	11	23	31	12	19	9	13	10	17	25	7	16	14	12	14	18	11	;No	blast	hit	;NA	;NA	;NA	;NA	;NA	-
OTU51	6	45	79	1	0	3	8	0	7	12	10	0	0	28	40	0	22	Fungi	Ascomycota	unidentified	unidentified	unidentified	unidentified	unidentified
NCROTU1166	14	64	19	22	56	5	0	56	4	0	0	0	0	0	20	0	0	Fungi	Ascomycota	Dothideomycetes	Pleosporales	unidentified	unidentified	unidentified
NCROTU40	0	0	3	0	0	0	0	249	0	0	0	0	0	0	0	0	0	Fungi	Ascomycota	Pezizomycetes	Pezizales	Pyronemataceae	unidentified	unidentified
OTU16	13	29	38	12	9	9	17	8	15	18	13	11	13	10	15	13	7	;No	blast	hit	;NA	;NA	;NA	;NA	;NA	-
OTU131	0	0	11	0	0	0	6	0	71	5	89	41	2	0	15	4	6	Fungi	Glomeromycota	Glomeromycetes	Gigasporales	Gigasporaceae	unidentified	unidentified
OTU161	13	22	30	13	11	5	7	14	16	14	9	24	7	13	14	22	11	;No	blast	hit	;NA	;NA	;NA	;NA	;NA	-
NCROTU592	0	0	3	0	242	0	0	0	0	0	0	0	0	0	0	0	0	Fungi	Ascomycota	Dothideomycetes	Pleosporales	unidentified	unidentified	unidentified
OTU47	15	23	38	9	16	7	15	10	16	10	14	10	11	13	20	9	8	;No	blast	hit	;NA	;NA	;NA	;NA	;NA	-
OTU13	13	33	32	11	9	7	7	7	20	17	15	20	12	12	8	11	8	;No	blast	hit	;NA	;NA	;NA	;NA	;NA	-
NCROTU851	0	3	1	0	10	0	0	0	1	33	10	96	6	12	24	3	42	Fungi	Basidiomycota	Tremellomycetes	Tremellales	Bulleraceae	Bullera	unidentified
OTU114	12	28	28	5	17	3	16	8	10	7	9	14	12	10	18	29	14	;No	blast	hit	;NA	;NA	;NA	;NA	;NA	-
NCROTU2120	0	0	0	0	0	0	0	0	0	56	0	40	6	0	0	138	0	Fungi	Ascomycota	Orbiliomycetes	Orbiliales	Orbiliaceae	Orbilia	unidentified
NCROTU67	0	0	1	0	0	0	0	0	0	0	117	47	0	0	0	0	73	Fungi	Ascomycota	Pezizomycetes	Pezizales	Pyronemataceae	unidentified	unidentified
NCROTU1562	5	99	45	0	12	3	0	0	0	1	0	0	0	13	18	0	39	Fungi	Ascomycota	Dothideomycetes	Pleosporales	unidentified	unidentified	unidentified
NCROTU2344	32	106	1	0	11	25	5	52	2	0	0	0	0	0	0	1	0	Fungi	unidentified	unidentified	unidentified	unidentified	unidentified	unidentified
OTU87	21	26	36	5	11	3	9	11	17	12	12	8	15	12	12	12	11	;No	blast	hit	;NA	;NA	;NA	;NA	;NA	-
NCROTU1997	15	29	30	8	10	4	9	9	12	13	9	21	10	12	12	12	14	;No	blast	hit	;NA	;NA	;NA	;NA	;NA	-
OTU7	10	32	24	9	14	8	9	18	8	9	12	21	11	13	10	12	8	;No	blast	hit	;NA	;NA	;NA	;NA	;NA	-
NCROTU1081	5	13	28	22	12	11	20	73	35	1	0	0	0	0	0	4	2	Fungi	unidentified	unidentified	unidentified	unidentified	unidentified	unidentified
NCROTU2215	11	1	3	1	6	5	5	24	15	23	7	29	10	4	35	32	15	Fungi	unidentified	unidentified	unidentified	unidentified	unidentified	unidentified
NCROTU830	0	0	0	0	0	0	18	0	23	36	6	107	0	0	0	36	0	;No	blast	hit	;NA	;NA	;NA	;NA	;NA	-
NCROTU271	2	0	0	0	0	0	0	0	0	6	0	79	0	0	0	138	0	Fungi	Basidiomycota	Agaricomycetes	Agaricales	Entolomataceae	Entoloma	unidentified
OTU115	13	22	32	5	18	12	7	5	15	8	12	18	12	13	15	10	7	;No	blast	hit	;NA	;NA	;NA	;NA	;NA	-
NCROTU1389	7	16	68	1	0	5	6	111	10	0	0	0	0	0	0	0	0	Fungi	Ascomycota	Orbiliomycetes	Orbiliales	Orbiliaceae	Orbilia	unidentified
OTU177	4	20	16	1	0	1	10	101	2	56	0	0	13	0	0	0	0	Fungi	unidentified	unidentified	unidentified	unidentified	unidentified	unidentified
NCROTU2540	6	27	38	11	8	9	9	5	14	12	7	17	11	10	12	18	9	;No	blast	hit	;NA	;NA	;NA	;NA	;NA	-
OTU9	13	37	32	10	9	4	7	7	9	18	10	12	10	12	12	11	10	;No	blast	hit	;NA	;NA	;NA	;NA	;NA	-
NCROTU1387	17	25	29	6	12	3	10	8	19	13	13	19	6	6	12	14	10	;No	blast	hit	;NA	;NA	;NA	;NA	;NA	-
NCROTU1308	0	3	1	12	71	15	0	115	1	0	0	0	0	0	0	0	0	Fungi	Ascomycota	unidentified	unidentified	unidentified	unidentified	unidentified
NCROTU1297	0	0	0	0	16	0	0	201	0	0	0	1	0	0	0	0	0	Fungi	Mortierellomycota	Mortierellomycetes	Mortierellales	Mortierellaceae	Mortierella	Mortierella_exigua
OTU94	13	169	0	0	0	0	23	0	10	0	0	0	0	0	0	0	0	Fungi	Ascomycota	Leotiomycetes	Helotiales	unidentified	unidentified	unidentified
NCROTU702	9	23	32	11	11	6	9	14	7	9	11	13	9	11	19	14	6	;No	blast	hit	;NA	;NA	;NA	;NA	;NA	-
OTU25	0	2	0	1	10	0	1	0	0	0	0	0	0	0	146	9	45	Fungi	Ascomycota	Sordariomycetes	unidentified	unidentified	unidentified	unidentified
SH1610175	14	7	12	5	16	5	1	7	7	7	9	11	17	27	26	16	25	Fungi	Ascomycota	Sordariomycetes	Hypocreales	Nectriaceae	Fusarium	unidentified
OTU54	14	21	27	11	13	9	10	9	12	8	11	19	11	11	12	7	6	;No	blast	hit	;NA	;NA	;NA	;NA	;NA	-
OTU142	6	24	31	4	10	6	10	8	15	16	13	14	10	7	13	14	8	;No	blast	hit	;NA	;NA	;NA	;NA	;NA	-
OTU55	56	108	19	1	3	2	1	9	2	3	0	0	0	0	0	0	0	Fungi	Ascomycota	Dothideomycetes	Pleosporales	Phaeosphaeriaceae	Setophaeosphaeria	Setophaeosphaeria_badalingensis
NCROTU895	13	27	32	9	9	6	7	6	8	12	7	13	10	10	15	10	7	;No	blast	hit	;NA	;NA	;NA	;NA	;NA	-
OTU186	11	165	0	0	0	0	0	0	0	0	0	0	0	0	0	24	0	Fungi	Basidiomycota	Tremellomycetes	Tremellales	unidentified	unidentified	unidentified
SH1613468	2	21	0	0	62	4	2	100	9	0	0	0	0	0	0	0	0	Fungi	Basidiomycota	Cystobasidiomycetes	Cystobasidiales	Cystobasidiaceae	Cystobasidium	Cystobasidium_lysinophilum
NCROTU47	2	2	0	0	44	9	8	0	8	17	18	12	0	6	6	54	13	;No	blast	hit	;NA	;NA	;NA	;NA	;NA	-
OTU105	6	21	29	7	13	3	9	7	19	11	8	16	10	11	14	6	8	;No	blast	hit	;NA	;NA	;NA	;NA	;NA	-
OTU183	0	0	0	0	0	0	0	0	0	0	0	167	0	0	0	14	16	Fungi	Ascomycota	Orbiliomycetes	unidentified	unidentified	unidentified	unidentified
OTU149	11	15	31	7	9	8	7	14	9	15	5	16	14	10	9	6	9	;No	blast	hit	;NA	;NA	;NA	;NA	;NA	-
OTU36	10	23	28	10	10	4	7	5	13	20	6	11	13	6	13	7	8	;No	blast	hit	;NA	;NA	;NA	;NA	;NA	-
NCROTU2339	3	0	1	0	0	0	3	0	0	100	2	36	4	0	18	0	27	Fungi	Basidiomycota	Agaricomycetes	Cantharellales	Cantharellales_fam_Incertae_sedis	Minimedusa	Minimedusa_polyspora
NCROTU759	10	21	26	5	5	4	5	8	8	14	2	11	18	15	17	16	8	;No	blast	hit	;NA	;NA	;NA	;NA	;NA	-
NCROTU2547	24	3	34	0	0	0	0	0	3	46	0	5	32	0	0	46	0	Fungi	Ascomycota	Eurotiomycetes	Chaetothyriales	Herpotrichiellaceae	unidentified	unidentified
OTU8	9	19	24	7	9	4	8	9	11	11	8	13	12	10	14	10	14	;No	blast	hit	;NA	;NA	;NA	;NA	;NA	-
OTU159	11	19	31	7	7	5	4	7	11	7	10	16	14	14	12	10	7	;No	blast	hit	;NA	;NA	;NA	;NA	;NA	-
NCROTU740	0	0	33	0	87	1	50	0	21	0	0	0	0	0	0	0	0	Fungi	Glomeromycota	Glomeromycetes	Glomerales	Glomeraceae	unidentified	unidentified
NCROTU1961	7	26	29	7	8	7	5	3	14	9	6	9	13	11	9	13	14	;No	blast	hit	;NA	;NA	;NA	;NA	;NA	-
SH1243538	15	57	11	5	2	13	39	8	7	8	1	1	1	7	3	1	8	Fungi	Ascomycota	Sordariomycetes	Hypocreales	Nectriaceae	Fusarium	unidentified
NCROTU1208	0	0	0	0	0	0	1	0	0	0	0	149	0	0	7	0	30	Fungi	Ascomycota	Pezizomycetes	Pezizales	Pyronemataceae	unidentified	unidentified
SH1187571	14	57	9	10	1	4	24	13	15	11	3	1	0	8	11	1	4	Fungi	Ascomycota	Sordariomycetes	Hypocreales	Nectriaceae	Fusarium	unidentified
NCROTU1127	0	0	0	0	0	0	0	0	121	23	9	0	0	6	16	10	1	;No	blast	hit	;NA	;NA	;NA	;NA	;NA	-
NCROTU17	7	15	29	8	12	5	8	7	12	6	7	12	11	9	19	8	7	;No	blast	hit	;NA	;NA	;NA	;NA	;NA	-
OTU193	68	14	0	21	0	5	9	60	0	0	0	0	0	0	0	0	0	;No	blast	hit	;NA	;NA	;NA	;NA	;NA	-
NCROTU2264	0	1	0	3	0	0	2	37	9	10	18	0	1	23	51	19	0	Fungi	Basidiomycota	Agaricomycetes	Agaricales	Entolomataceae	Entoloma	unidentified
OTU122	0	2	0	0	0	0	98	0	70	0	0	0	0	0	0	0	0	Fungi	Basidiomycota	Agaricomycetes	Agaricales	Agaricaceae	Melanophyllum	Melanophyllum_haematospermum
NCROTU587	116	0	0	27	0	15	11	0	0	0	0	0	0	0	0	0	0	;No	blast	hit	;NA	;NA	;NA	;NA	;NA	-
NCROTU2564	9	21	28	4	5	2	3	3	11	10	8	15	12	11	13	9	5	;No	blast	hit	;NA	;NA	;NA	;NA	;NA	-
NCROTU685	0	2	0	0	0	26	137	0	3	0	0	0	0	0	0	0	0	Fungi	Basidiomycota	Tremellomycetes	Tremellales	Bulleraceae	Bullera	unidentified
OTU73	7	9	0	0	0	2	0	150	0	0	0	0	0	0	0	0	0	Fungi	Entomophthoromycota	Basidiobolomycetes	Basidiobolales	Basidiobolaceae	Basidiobolus	Basidiobolus_ranarum
OTU192	0	5	0	6	25	5	4	43	7	0	14	19	0	4	8	8	19	Fungi	Ascomycota	Leotiomycetes	Thelebolales	Pseudeurotiaceae	Pseudeurotium	unidentified
NCROTU2487	0	0	0	1	1	9	9	0	3	38	25	38	3	3	0	34	2	;No	blast	hit	;NA	;NA	;NA	;NA	;NA	-
NCROTU2466	11	18	12	6	9	7	6	7	12	10	3	14	10	10	8	13	8	;No	blast	hit	;NA	;NA	;NA	;NA	;NA	-
NCROTU1011	0	0	0	0	0	0	33	0	35	0	0	0	0	0	0	96	0	Fungi	Mortierellomycota	Mortierellomycetes	Mortierellales	Mortierellaceae	Mortierella	Mortierella_horticola
NCROTU206	93	9	3	0	8	3	0	45	1	0	0	0	0	0	0	0	0	Fungi	Ascomycota	Dothideomycetes	Pleosporales	Didymellaceae	Xenodidymella	Xenodidymella_humicola
NCROTU396	11	14	21	6	6	4	5	11	11	9	3	13	9	10	8	7	13	;No	blast	hit	;NA	;NA	;NA	;NA	;NA	-
NCROTU1870	7	18	33	8	5	3	3	6	2	5	7	15	7	9	12	12	7	;No	blast	hit	;NA	;NA	;NA	;NA	;NA	-
NCROTU522	11	20	17	7	10	6	8	11	10	3	5	9	10	8	11	7	6	;No	blast	hit	;NA	;NA	;NA	;NA	;NA	-
NCROTU361	0	0	0	0	0	5	1	0	0	0	0	0	0	0	0	153	0	Fungi	Ascomycota	Leotiomycetes	Helotiales	Helotiaceae	Articulospora	Articulospora_proliferata
NCROTU1740	0	1	155	0	0	2	0	0	0	0	0	0	0	0	0	0	0	Fungi	Basidiomycota	Agaricomycetes	Auriculariales	unidentified	unidentified	unidentified
NCROTU560	23	62	5	14	42	4	0	0	2	0	0	0	0	0	0	0	5	Fungi	Mortierellomycota	Mortierellomycetes	Mortierellales	Mortierellaceae	Mortierella	Mortierella_acrotona
NCROTU2358	12	19	14	6	9	4	6	6	13	6	9	13	9	11	10	5	5	;No	blast	hit	;NA	;NA	;NA	;NA	;NA	-
OTU62	0	3	0	0	0	0	0	0	0	5	0	0	67	0	65	10	5	Fungi	Ascomycota	Leotiomycetes	Erysiphales	Erysiphaceae	Blumeria	Blumeria_graminis
OTU79	4	0	0	0	0	0	2	0	0	81	21	0	0	10	37	0	0	Fungi	Basidiomycota	Agaricomycetes	Agaricales	Amanitaceae	Amanita	unidentified
OTU57	26	40	37	8	0	14	9	20	0	0	0	0	0	0	0	0	0	Fungi	Ascomycota	Leotiomycetes	Helotiales	Helotiaceae	Articulospora	unidentified
NCROTU155	4	3	6	1	10	2	16	0	4	2	6	27	12	22	23	7	9	Fungi	Mortierellomycota	Mortierellomycetes	Mortierellales	Mortierellaceae	Mortierella	unidentified
NCROTU2403	39	11	13	1	4	4	31	7	25	7	0	0	1	10	0	0	0	Fungi	Ascomycota	Pezizomycetes	Pezizales	Ascobolaceae	Ascobolus	unidentified
OTU118	1	4	28	0	7	7	6	0	100	0	0	0	0	0	0	0	0	Fungi	Ascomycota	Leotiomycetes	Helotiales	Hyaloscyphaceae	Cistella	unidentified
NCROTU1099	6	15	19	10	6	7	4	8	9	12	7	7	8	3	14	12	4	;No	blast	hit	;NA	;NA	;NA	;NA	;NA	-
NCROTU1599	3	23	21	7	9	3	10	4	8	5	8	13	5	6	8	13	5	;No	blast	hit	;NA	;NA	;NA	;NA	;NA	-
NCROTU1086	9	21	22	3	7	6	5	3	6	13	5	9	9	11	14	7	1	;No	blast	hit	;NA	;NA	;NA	;NA	;NA	-
NCROTU257	0	0	136	0	0	0	1	11	0	0	0	2	1	0	0	0	0	Fungi	Ascomycota	Orbiliomycetes	Orbiliales	Orbiliaceae	Orbilia	unidentified
NCROTU1376	7	15	21	3	6	7	7	6	8	5	8	17	10	11	9	6	4	;No	blast	hit	;NA	;NA	;NA	;NA	;NA	-
NCROTU1556	8	18	22	2	5	9	8	4	6	5	8	7	10	10	12	12	4	;No	blast	hit	;NA	;NA	;NA	;NA	;NA	-
NCROTU2489	7	2	1	2	9	4	0	58	3	37	2	3	5	4	12	0	0	Fungi	Basidiomycota	Tremellomycetes	Tremellales	Trimorphomycetaceae	Saitozyma	Saitozyma_podzolica
NCROTU2441	0	0	0	1	0	0	4	0	1	5	9	0	17	70	17	19	6	Fungi	Ascomycota	Saccharomycetes	Saccharomycetales	Trichomonascaceae	Blastobotrys	Blastobotrys_proliferans
SH1547058	4	6	0	0	60	0	0	71	0	1	0	0	0	3	3	0	1	Fungi	Ascomycota	Dothideomycetes	Pleosporales	Didymellaceae	Phoma	Phoma_saxea
NCROTU542	0	0	0	0	0	0	0	0	0	19	58	0	0	0	26	46	0	Fungi	Basidiomycota	Agaricomycetes	Boletales	Suillaceae	Suillus	Suillus_punctatipes
NCROTU1666	0	6	133	3	0	0	6	0	0	0	0	0	0	0	0	0	0	Fungi	unidentified	unidentified	unidentified	unidentified	unidentified	unidentified
NCROTU1935	7	24	21	2	7	4	6	4	5	10	6	8	7	8	10	10	9	;No	blast	hit	;NA	;NA	;NA	;NA	;NA	-
NCROTU1699	7	16	18	7	4	4	7	5	9	5	9	7	16	5	7	10	11	;No	blast	hit	;NA	;NA	;NA	;NA	;NA	-
OTU125	12	16	17	2	6	2	5	9	14	8	9	15	6	6	7	10	1	;No	blast	hit	;NA	;NA	;NA	;NA	;NA	-
NCROTU1858	2	21	0	1	0	0	9	106	6	0	0	0	0	0	0	0	0	Fungi	Basidiomycota	Tremellomycetes	Tremellales	Bulleribasidiaceae	Derxomyces	unidentified
NCROTU997	6	17	21	2	6	5	6	10	5	5	6	9	8	7	15	15	1	;No	blast	hit	;NA	;NA	;NA	;NA	;NA	-
NCROTU254	7	21	22	3	7	3	3	5	13	7	2	4	7	7	10	9	10	;No	blast	hit	;NA	;NA	;NA	;NA	;NA	-
NCROTU1752	7	22	0	0	0	1	21	72	17	0	0	0	0	0	0	0	0	Fungi	Ascomycota	Eurotiomycetes	Eurotiales	Thermoascaceae	Byssochlamys	Byssochlamys_spectabilis
SH1170574	58	18	6	0	3	6	13	13	5	2	0	0	1	13	1	0	1	Fungi	Ascomycota	Sordariomycetes	Hypocreales	Nectriaceae	Fusarium	unidentified
NCROTU488	5	18	19	6	11	5	7	1	9	6	6	10	5	11	5	10	4	;No	blast	hit	;NA	;NA	;NA	;NA	;NA	-
NCROTU2167	47	0	30	0	0	0	61	0	0	0	0	0	0	0	0	0	0	Fungi	Ascomycota	Eurotiomycetes	Eurotiales	Thermoascaceae	Byssochlamys	Byssochlamys_spectabilis
OTU135	0	0	11	0	11	3	112	0	0	0	0	0	0	0	0	0	0	Fungi	Glomeromycota	Glomeromycetes	Glomerales	Glomeraceae	unidentified	unidentified
NCROTU2336	15	15	27	6	7	4	4	8	1	10	4	10	5	8	8	4	0	;No	blast	hit	;NA	;NA	;NA	;NA	;NA	-
NCROTU2356	8	20	12	3	5	8	4	5	7	11	1	11	8	5	9	8	10	;No	blast	hit	;NA	;NA	;NA	;NA	;NA	-
OTU75	10	14	22	4	6	5	8	7	7	8	4	11	4	5	7	12	0	;No	blast	hit	;NA	;NA	;NA	;NA	;NA	-
NCROTU2102	38	36	0	2	1	0	1	0	3	0	0	0	0	19	11	5	18	Fungi	Ascomycota	Saccharomycetes	Saccharomycetales	Debaryomycetaceae	Spathaspora	unidentified
OTU56	0	0	0	0	0	0	0	0	0	27	16	23	22	22	0	10	14	Fungi	Ascomycota	Eurotiomycetes	Verrucariales	Verrucariaceae	Normandina	unidentified
NCROTU1364	0	0	0	0	1	4	6	5	24	9	4	12	20	2	19	18	9	Fungi	Ascomycota	Saccharomycetes	Saccharomycetales	Debaryomycetaceae	Spathaspora	unidentified
OTU3	13	0	18	0	36	0	2	0	0	40	0	0	0	0	24	0	0	Fungi	Ascomycota	Pezizomycetes	Pezizales	Pyronemataceae	unidentified	unidentified
NCROTU2465	0	0	3	0	0	0	0	130	0	0	0	0	0	0	0	0	0	Fungi	unidentified	unidentified	unidentified	unidentified	unidentified	unidentified
NCROTU1823	11	0	0	0	0	1	2	0	0	9	12	20	7	5	32	22	11	Fungi	Ascomycota	Dothideomycetes	Pleosporales	unidentified	unidentified	unidentified
OTU10	100	0	0	0	0	0	0	0	0	31	0	0	0	0	0	0	0	Fungi	Basidiomycota	Agaricomycetes	Agaricales	Psathyrellaceae	unidentified	unidentified
OTU23	5	14	17	4	7	1	6	9	8	2	7	8	12	4	7	13	6	;No	blast	hit	;NA	;NA	;NA	;NA	;NA	-
NCROTU2325	0	106	0	0	0	23	0	0	0	0	0	0	0	0	0	0	0	Fungi	Glomeromycota	unidentified	unidentified	unidentified	unidentified	unidentified
NCROTU1178	5	22	18	4	8	4	3	5	8	4	6	8	3	4	9	10	5	;No	blast	hit	;NA	;NA	;NA	;NA	;NA	-
NCROTU1391	5	8	19	4	7	5	3	2	10	9	4	9	9	11	7	8	6	;No	blast	hit	;NA	;NA	;NA	;NA	;NA	-
NCROTU1242	5	20	17	2	5	2	8	9	6	8	7	9	7	4	8	6	3	;No	blast	hit	;NA	;NA	;NA	;NA	;NA	-
NCROTU2020	2	118	0	0	0	0	0	0	6	0	0	0	0	0	0	0	0	Fungi	Ascomycota	Dothideomycetes	Pleosporales	Didymellaceae	Didymella	Didymella_urticicola
NCROTU96	0	0	26	0	13	0	0	0	0	11	0	0	38	31	6	0	0	Fungi	Ascomycota	Leotiomycetes	Erysiphales	Erysiphaceae	Microidium	Microidium_phyllanthi
OTU83	6	0	0	0	0	0	2	0	0	13	0	15	0	64	0	24	0	Fungi	Mortierellomycota	Mortierellomycetes	Mortierellales	Mortierellaceae	Mortierella	unidentified
NCROTU508	0	13	76	0	0	5	0	29	1	0	0	0	0	0	0	0	0	Fungi	Ascomycota	unidentified	unidentified	unidentified	unidentified	unidentified
NCROTU2011	6	10	21	5	8	8	6	6	5	5	4	11	10	4	4	8	2	;No	blast	hit	;NA	;NA	;NA	;NA	;NA	-
NCROTU1532	16	27	28	3	5	2	17	15	2	2	0	0	0	2	2	0	2	Fungi	Ascomycota	Pezizomycetes	Pezizales	Ascobolaceae	unidentified	unidentified
OTU91	0	0	0	0	87	8	1	1	26	0	0	0	0	0	0	0	0	Fungi	Ascomycota	Sordariomycetes	unidentified	unidentified	unidentified	unidentified
NCROTU2279	7	15	17	5	2	3	5	4	7	5	4	12	5	11	10	9	1	;No	blast	hit	;NA	;NA	;NA	;NA	;NA	-
NCROTU2187	5	15	18	5	6	4	5	3	9	8	9	10	4	4	6	5	6	;No	blast	hit	;NA	;NA	;NA	;NA	;NA	-
NCROTU1438	3	0	0	0	0	0	0	0	0	0	82	12	0	10	14	0	0	Fungi	Mortierellomycota	Mortierellomycetes	Mortierellales	Mortierellaceae	Mortierella	unidentified
NCROTU510	0	0	0	0	0	0	0	0	0	0	40	31	23	0	0	27	0	Fungi	Ascomycota	Dothideomycetes	Pleosporales	Sporormiaceae	unidentified	unidentified
SH1212089	7	5	9	6	19	2	1	4	5	1	5	7	7	11	17	3	11	Fungi	Ascomycota	Sordariomycetes	Hypocreales	Nectriaceae	Fusarium	unidentified
NCROTU653	5	13	14	5	3	4	5	5	5	7	11	7	5	5	8	7	11	;No	blast	hit	;NA	;NA	;NA	;NA	;NA	-
NCROTU2026	2	11	10	0	0	2	59	1	17	3	5	1	0	4	4	0	1	Fungi	Ascomycota	unidentified	unidentified	unidentified	unidentified	unidentified
NCROTU1902	8	18	12	5	4	6	5	5	13	3	5	5	4	2	6	9	9	;No	blast	hit	;NA	;NA	;NA	;NA	;NA	-
OTU129	1	0	16	0	40	24	10	0	28	0	0	0	0	0	0	0	0	Fungi	Ascomycota	Dothideomycetes	Pleosporales	unidentified	unidentified	unidentified
SH1572792	16	76	4	0	3	6	0	6	0	0	3	0	1	0	0	1	1	Fungi	Ascomycota	Dothideomycetes	Capnodiales	Mycosphaerellaceae	Mycosphaerella	Mycosphaerella_tassiana
NCROTU1691	0	0	0	0	5	0	0	0	0	0	0	45	0	0	0	67	0	;No	blast	hit	;NA	;NA	;NA	;NA	;NA	-
OTU64	4	2	22	0	0	0	0	0	7	0	81	0	0	0	0	0	0	Fungi	Basidiomycota	Tremellomycetes	Tremellales	Rhynchogastremataceae	Papiliotrema	Papiliotrema_laurentii
OTU41	6	0	0	15	1	0	0	0	0	2	5	0	53	6	8	19	0	Fungi	Ascomycota	Leotiomycetes	Helotiales	Sclerotiniaceae	unidentified	unidentified
SH1508488	0	2	0	0	0	0	0	0	0	11	23	52	2	0	19	6	0	Fungi	Basidiomycota	Agaricomycetes	Agaricales	unidentified	unidentified	unidentified
NCROTU1869	0	11	4	0	0	21	0	47	7	0	0	3	0	0	0	20	2	Fungi	Ascomycota	Leotiomycetes	Helotiales	unidentified	unidentified	unidentified
NCROTU1808	9	10	17	1	8	3	13	4	5	7	3	9	3	4	10	4	4	;No	blast	hit	;NA	;NA	;NA	;NA	;NA	-
NCROTU2217	0	51	0	0	49	0	0	0	0	6	0	0	0	0	0	7	0	Fungi	Basidiomycota	Agaricomycetes	Agaricales	Bolbitiaceae	Conocybe	Conocybe_velutipes
OTU187	0	0	0	0	32	0	0	0	0	0	0	20	0	8	25	0	28	Fungi	Basidiomycota	Agaricomycetes	Agaricales	Amanitaceae	Amanita	unidentified
NCROTU276	8	13	16	3	5	3	3	3	3	6	9	7	5	5	7	7	9	;No	blast	hit	;NA	;NA	;NA	;NA	;NA	-
NCROTU1920	5	13	18	8	5	0	7	6	6	6	4	6	5	5	6	9	2	;No	blast	hit	;NA	;NA	;NA	;NA	;NA	-
NCROTU29	4	14	21	5	6	3	3	5	7	4	2	6	1	6	7	12	5	;No	blast	hit	;NA	;NA	;NA	;NA	;NA	-
NCROTU767	8	13	18	2	8	4	6	5	7	5	4	1	6	7	6	6	5	;No	blast	hit	;NA	;NA	;NA	;NA	;NA	-
NCROTU689	8	0	2	0	7	1	6	6	4	11	8	3	16	10	10	9	10	Fungi	Mortierellomycota	Mortierellomycetes	Mortierellales	Mortierellaceae	Mortierella	unidentified
NCROTU1276	87	0	11	0	0	0	13	0	0	0	0	0	0	0	0	0	0	;No	blast	hit	;NA	;NA	;NA	;NA	;NA	-
NCROTU852	4	7	15	5	2	6	4	7	3	7	6	6	6	8	14	8	2	;No	blast	hit	;NA	;NA	;NA	;NA	;NA	-
NCROTU955	6	13	14	1	7	1	7	4	8	5	6	7	6	6	5	7	7	;No	blast	hit	;NA	;NA	;NA	;NA	;NA	-
OTU95	0	0	0	0	0	0	0	0	0	76	0	34	0	0	0	0	0	Fungi	Ascomycota	Saccharomycetes	Saccharomycetales	Debaryomycetaceae	Spathaspora	unidentified
NCROTU1054	5	14	28	0	6	4	3	4	4	4	1	8	3	10	9	3	4	;No	blast	hit	;NA	;NA	;NA	;NA	;NA	-
NCROTU970	0	0	0	0	0	0	2	107	0	0	0	0	0	0	0	0	0	Fungi	Ascomycota	Orbiliomycetes	Orbiliales	Orbiliaceae	Orbilia	unidentified
OTU111	0	0	0	0	0	4	7	98	0	0	0	0	0	0	0	0	0	Fungi	Ascomycota	Leotiomycetes	Helotiales	unidentified	unidentified	unidentified
NCROTU1656	1	0	30	0	0	0	0	0	0	0	2	0	2	20	45	3	6	;No	blast	hit	;NA	;NA	;NA	;NA	;NA	-
NCROTU1976	7	2	11	5	10	4	4	8	8	7	5	10	6	5	6	5	5	;No	blast	hit	;NA	;NA	;NA	;NA	;NA	-
NCROTU1	5	73	6	0	0	0	1	3	0	3	0	0	17	0	0	0	0	Fungi	Basidiomycota	Tremellomycetes	Tremellales	unidentified	unidentified	unidentified
OTU130	107	0	0	0	0	0	0	0	0	0	0	0	1	0	0	0	0	Fungi	Basidiomycota	Agaricomycetes	Agaricales	Psathyrellaceae	Coprinellus	Coprinellus_sabulicola
NCROTU1971	0	0	108	0	0	0	0	0	0	0	0	0	0	0	0	0	0	Fungi	unidentified	unidentified	unidentified	unidentified	unidentified	unidentified
NCROTU1120	3	0	0	0	0	0	2	0	0	15	9	13	12	23	4	15	11	Fungi	Mortierellomycota	Mortierellomycetes	Mortierellales	Mortierellaceae	Mortierella	Mortierella_gemmifera
NCROTU150	2	47	13	4	2	8	3	16	1	0	2	0	0	0	3	4	1	Fungi	Basidiomycota	Tremellomycetes	Tremellales	Bulleribasidiaceae	Vishniacozyma	Vishniacozyma_dimennae
NCROTU2250	4	12	19	2	4	1	7	7	6	4	6	7	5	9	3	7	3	;No	blast	hit	;NA	;NA	;NA	;NA	;NA	-
OTU109	0	0	0	0	0	0	3	57	7	7	0	0	0	0	0	25	7	Fungi	Basidiomycota	Agaricomycetes	Polyporales	Meruliaceae	Hyphodermella	Hyphodermella_rosae
NCROTU1132	0	0	0	0	6	0	0	0	0	0	10	9	0	0	69	0	12	Fungi	Mortierellomycota	Mortierellomycetes	Mortierellales	Mortierellaceae	Mortierella	Mortierella_horticola
NCROTU600	0	0	0	0	0	0	0	106	0	0	0	0	0	0	0	0	0	Fungi	Basidiomycota	Agaricomycetes	Agaricales	Psathyrellaceae	Coprinopsis	Coprinopsis_brunneofibrillosa
NCROTU1779	0	0	77	0	17	0	2	2	7	0	0	0	0	0	0	0	0	Fungi	Ascomycota	Dothideomycetes	Pleosporales	Leptosphaeriaceae	unidentified	unidentified
SH1646332	0	8	0	0	37	0	1	42	15	0	0	0	2	0	0	0	0	Fungi	Ascomycota	Dothideomycetes	Pleosporales	Phaeosphaeriaceae	unidentified	unidentified
SH1242568	35	0	26	0	2	6	4	15	5	6	1	2	0	0	0	3	0	Fungi	Ascomycota	Sordariomycetes	Hypocreales	Nectriaceae	Fusarium	unidentified
NCROTU1037	0	0	0	0	0	0	0	0	0	85	10	0	0	9	0	0	0	Fungi	Basidiomycota	Agaricomycetes	Cantharellales	Ceratobasidiaceae	unidentified	unidentified
NCROTU2165	9	10	15	1	2	2	3	8	6	7	7	11	3	3	4	7	5	;No	blast	hit	;NA	;NA	;NA	;NA	;NA	-
NCROTU2092	0	74	16	8	0	4	0	0	0	0	0	0	0	0	0	0	0	Fungi	Ascomycota	Leotiomycetes	Helotiales	Helotiaceae	Articulospora	unidentified
NCROTU578	0	0	14	87	0	0	0	0	0	0	0	0	0	0	0	0	0	Fungi	Mortierellomycota	Mortierellomycetes	Mortierellales	Mortierellaceae	Mortierella	unidentified
NCROTU115	4	6	14	6	5	3	5	7	6	6	3	10	11	5	1	4	5	;No	blast	hit	;NA	;NA	;NA	;NA	;NA	-
NCROTU933	9	7	17	7	8	3	2	4	8	2	5	10	5	7	2	1	3	;No	blast	hit	;NA	;NA	;NA	;NA	;NA	-
OTU126	0	0	0	0	32	0	0	68	0	0	0	0	0	0	0	0	0	Fungi	Basidiomycota	Microbotryomycetes	Sporidiobolales	Sporidiobolaceae	Rhodosporidiobolus	Rhodosporidiobolus_odoratus
NCROTU564	6	15	7	2	3	2	2	5	8	5	5	8	11	6	4	4	6	;No	blast	hit	;NA	;NA	;NA	;NA	;NA	-
NCROTU283	4	10	17	1	4	3	4	3	3	1	3	8	7	10	7	10	4	;No	blast	hit	;NA	;NA	;NA	;NA	;NA	-
NCROTU1680	4	7	9	6	10	3	2	2	9	4	4	12	4	4	8	2	7	;No	blast	hit	;NA	;NA	;NA	;NA	;NA	-
NCROTU2137	4	11	16	4	3	1	3	6	12	7	1	8	4	8	3	1	5	;No	blast	hit	;NA	;NA	;NA	;NA	;NA	-
NCROTU822	10	6	15	1	0	4	5	40	14	0	0	0	0	0	0	2	0	Fungi	unidentified	unidentified	unidentified	unidentified	unidentified	unidentified
NCROTU2180	3	12	13	2	3	4	5	6	2	4	6	8	6	8	4	8	2	;No	blast	hit	;NA	;NA	;NA	;NA	;NA	-
NCROTU2103	1	1	12	1	7	4	4	4	10	2	3	7	2	9	25	2	2	Fungi	Ascomycota	Saccharomycetes	Saccharomycetales	Debaryomycetaceae	Spathaspora	unidentified
NCROTU1217	4	8	25	1	2	1	3	7	3	10	5	4	5	1	10	1	6	;No	blast	hit	;NA	;NA	;NA	;NA	;NA	-
NCROTU993	1	11	14	0	8	0	3	4	5	6	7	5	9	2	9	8	4	;No	blast	hit	;NA	;NA	;NA	;NA	;NA	-
OTU198	5	9	19	4	8	1	2	3	4	8	3	9	4	3	6	5	2	;No	blast	hit	;NA	;NA	;NA	;NA	;NA	-
NCROTU160	1	12	12	2	4	3	3	1	3	3	4	7	9	5	10	7	9	;No	blast	hit	;NA	;NA	;NA	;NA	;NA	-
NCROTU694	21	0	6	0	9	4	5	35	15	0	0	0	0	0	0	0	0	Fungi	Ascomycota	Saccharomycetes	Saccharomycetales	Debaryomycetaceae	Spathaspora	unidentified
NCROTU296	6	4	43	2	0	14	4	0	21	0	0	0	0	0	0	0	0	Fungi	Ascomycota	Dothideomycetes	Pleosporales	Pleosporaceae	Neocamarosporium	unidentified
OTU26	0	0	0	0	29	0	0	0	9	0	0	17	12	0	10	17	0	;No	blast	hit	;NA	;NA	;NA	;NA	;NA	-
NCROTU1379	0	0	0	0	15	2	0	77	0	0	0	0	0	0	0	0	0	;No	blast	hit	;NA	;NA	;NA	;NA	;NA	-
NCROTU1798	4	13	10	5	3	2	0	7	6	5	3	7	4	5	8	7	4	;No	blast	hit	;NA	;NA	;NA	;NA	;NA	-
NCROTU1868	8	10	9	4	6	3	2	2	7	8	6	3	5	4	9	5	2	;No	blast	hit	;NA	;NA	;NA	;NA	;NA	-
NCROTU1331	0	3	0	0	0	7	0	81	2	0	0	0	0	0	0	0	0	Fungi	Ascomycota	Orbiliomycetes	Orbiliales	Orbiliaceae	Orbilia	unidentified
OTU200	0	0	0	0	15	0	0	0	37	2	0	8	0	12	4	5	10	Fungi	Glomeromycota	Glomeromycetes	Glomerales	Claroideoglomeraceae	Claroideoglomus	unidentified
NCROTU23	0	4	0	0	10	1	4	73	0	0	0	0	0	0	0	0	0	Fungi	Mucoromycota	Mucoromycetes	Mucorales	Mucoraceae	Mucor	Mucor_hiemalis
NCROTU185	1	0	0	0	26	37	0	0	0	3	0	0	8	0	11	0	6	Fungi	Basidiomycota	Agaricomycetes	unidentified	unidentified	unidentified	unidentified
NCROTU942	0	0	0	0	0	0	0	0	0	1	14	0	12	0	63	0	0	Fungi	Basidiomycota	Cystobasidiomycetes	Cystobasidiales	Cystobasidiaceae	Cystobasidium	Cystobasidium_oligophagum
NCROTU2001	0	0	0	0	0	0	0	0	0	0	52	20	0	0	0	18	0	Fungi	Mortierellomycota	Mortierellomycetes	Mortierellales	Mortierellaceae	Mortierella	unidentified
NCROTU1295	0	0	5	2	19	11	12	26	10	0	0	0	0	0	0	4	0	Fungi	Ascomycota	unidentified	unidentified	unidentified	unidentified	unidentified
NCROTU502	0	0	0	0	0	0	0	0	0	10	4	36	0	13	7	0	19	Fungi	Basidiomycota	Agaricomycetes	Agaricales	Bolbitiaceae	Conocybe	Conocybe_dunensis
NCROTU50	5	13	9	4	3	2	4	7	1	2	9	9	2	2	7	4	5	;No	blast	hit	;NA	;NA	;NA	;NA	;NA	-
NCROTU16	0	75	13	0	0	0	0	0	0	0	0	0	0	0	0	0	0	Fungi	Basidiomycota	Agaricomycetes	Agaricales	Bolbitiaceae	Conocybe	Conocybe_ingridiae
NCROTU1518	88	0	0	0	0	0	0	0	0	0	0	0	0	0	0	0	0	Fungi	Basidiomycota	Agaricomycetes	Cantharellales	Ceratobasidiaceae	Thanatephorus	Thanatephorus_cucumeris
OTU147	8	0	0	0	0	10	0	0	2	0	22	46	0	0	0	0	0	Fungi	Mortierellomycota	Mortierellomycetes	Mortierellales	Mortierellaceae	Mortierella	unidentified
NCROTU2314	4	14	12	3	4	2	2	4	2	1	4	5	3	6	4	7	10	;No	blast	hit	;NA	;NA	;NA	;NA	;NA	-
NCROTU202	0	0	0	0	0	3	2	1	0	20	4	5	23	9	4	7	9	Fungi	Chytridiomycota	Rhizophlyctidomycetes	Rhizophlyctidales	Rhizophlyctidaceae	Rhizophlyctis	Rhizophlyctis_rosea
NCROTU1543	4	2	10	0	0	0	0	24	22	0	0	19	0	0	0	0	6	Fungi	Ascomycota	Eurotiomycetes	Eurotiales	Thermoascaceae	Byssochlamys	Byssochlamys_spectabilis
NCROTU244	0	7	0	0	0	0	0	53	0	20	0	7	0	0	0	0	0	Fungi	Basidiomycota	Agaricomycetes	Cantharellales	Ceratobasidiaceae	unidentified	unidentified
NCROTU1448	6	15	12	4	3	4	5	3	3	4	2	4	8	3	2	3	5	;No	blast	hit	;NA	;NA	;NA	;NA	;NA	-
NCROTU1982	3	13	9	3	4	3	2	8	6	1	2	7	6	5	5	7	2	;No	blast	hit	;NA	;NA	;NA	;NA	;NA	-
NCROTU901	4	14	7	2	4	3	5	3	8	4	4	7	3	4	3	10	1	;No	blast	hit	;NA	;NA	;NA	;NA	;NA	-
NCROTU1241	6	7	12	2	3	1	6	5	8	4	2	6	4	2	12	3	3	;No	blast	hit	;NA	;NA	;NA	;NA	;NA	-
NCROTU1871	0	6	0	0	0	0	0	0	0	0	74	0	0	3	0	0	3	Fungi	Mortierellomycota	Mortierellomycetes	Mortierellales	Mortierellaceae	unidentified	unidentified
OTU158	0	3	0	0	0	0	19	0	12	4	38	0	0	0	0	0	10	Fungi	Ascomycota	Eurotiomycetes	Chaetothyriales	Herpotrichiellaceae	unidentified	unidentified
NCROTU920	0	24	62	0	0	0	0	0	0	0	0	0	0	0	0	0	0	Fungi	Basidiomycota	Agaricomycetes	unidentified	unidentified	unidentified	unidentified
NCROTU1118	4	6	14	8	8	0	2	1	4	6	3	4	6	3	6	6	4	;No	blast	hit	;NA	;NA	;NA	;NA	;NA	-
NCROTU463	1	7	11	5	7	3	2	7	5	9	1	7	5	3	6	1	5	;No	blast	hit	;NA	;NA	;NA	;NA	;NA	-
NCROTU2359	10	22	2	4	2	5	20	0	8	8	1	0	0	1	0	0	2	Fungi	Ascomycota	Sordariomycetes	Hypocreales	Nectriaceae	Fusarium	unidentified
NCROTU957	4	16	7	2	5	2	3	6	7	4	0	4	2	5	5	9	4	;No	blast	hit	;NA	;NA	;NA	;NA	;NA	-
NCROTU1365	4	10	10	2	7	6	3	3	5	6	4	5	6	6	4	2	2	;No	blast	hit	;NA	;NA	;NA	;NA	;NA	-
NCROTU687	3	15	17	2	5	3	5	1	5	3	2	5	5	4	3	5	1	;No	blast	hit	;NA	;NA	;NA	;NA	;NA	-
NCROTU272	0	10	1	0	0	13	3	50	7	0	0	0	0	0	0	0	0	Fungi	unidentified	unidentified	unidentified	unidentified	unidentified	unidentified
OTU197	0	6	0	0	0	0	0	0	0	0	77	0	0	0	0	0	0	Fungi	unidentified	unidentified	unidentified	unidentified	unidentified	unidentified
NCROTU1170	8	11	9	3	3	1	3	2	3	4	1	9	4	5	11	1	3	;No	blast	hit	;NA	;NA	;NA	;NA	;NA	-
NCROTU1664	2	11	12	3	5	3	2	5	0	6	4	3	4	2	11	6	2	;No	blast	hit	;NA	;NA	;NA	;NA	;NA	-
NCROTU437	0	2	22	2	5	3	2	8	2	6	3	4	6	3	8	3	2	;No	blast	hit	;NA	;NA	;NA	;NA	;NA	-
NCROTU1634	0	0	0	0	0	0	0	0	0	0	0	81	0	0	0	0	0	Fungi	Basidiomycota	Agaricomycetes	Agaricales	Agaricaceae	Melanophyllum	Melanophyllum_haematospermum
NCROTU2488	2	0	0	0	0	0	1	0	1	11	20	22	13	0	10	0	1	Fungi	Ascomycota	Eurotiomycetes	Eurotiales	Thermoascaceae	Byssochlamys	Byssochlamys_spectabilis
NCROTU724	1	1	1	0	1	0	1	5	3	21	16	13	1	0	7	9	1	Fungi	Ascomycota	unidentified	unidentified	unidentified	unidentified	unidentified
NCROTU357	4	5	1	0	0	15	13	32	5	6	0	0	0	0	0	0	0	Fungi	unidentified	unidentified	unidentified	unidentified	unidentified	unidentified
NCROTU866	0	35	30	5	0	0	0	0	0	9	0	0	0	0	0	0	0	Fungi	Ascomycota	Dothideomycetes	Pleosporales	unidentified	unidentified	unidentified
NCROTU674	0	0	21	0	0	2	1	15	40	0	0	0	0	0	0	0	0	Fungi	Glomeromycota	Glomeromycetes	Glomerales	Glomeraceae	unidentified	unidentified
NCROTU1209	2	10	10	3	2	4	4	5	6	1	5	6	4	3	4	5	4	;No	blast	hit	;NA	;NA	;NA	;NA	;NA	-
NCROTU207	1	12	0	1	0	1	1	62	0	0	0	0	0	0	0	0	0	Fungi	Ascomycota	Dothideomycetes	unidentified	unidentified	unidentified	unidentified
NCROTU538	0	3	0	0	12	0	0	0	3	10	8	6	0	3	22	8	3	Fungi	Basidiomycota	Tremellomycetes	Tremellales	Bulleraceae	Bullera	unidentified
NCROTU1213	0	1	2	0	0	0	0	0	0	4	37	4	0	9	8	5	8	Fungi	unidentified	unidentified	unidentified	unidentified	unidentified	unidentified
NCROTU529	0	2	0	0	0	0	0	0	0	0	11	18	11	25	0	0	9	Fungi	Basidiomycota	Agaricomycetes	Agaricales	Entolomataceae	Entoloma	unidentified
NCROTU43	3	6	10	3	3	3	4	5	5	1	3	10	6	3	5	1	4	;No	blast	hit	;NA	;NA	;NA	;NA	;NA	-
NCROTU72	0	1	0	3	10	3	0	52	6	0	0	0	0	0	0	0	0	Fungi	unidentified	unidentified	unidentified	unidentified	unidentified	unidentified
NCROTU1369	1	0	0	0	0	0	0	0	0	30	26	0	1	9	3	0	5	Fungi	unidentified	unidentified	unidentified	unidentified	unidentified	unidentified
NCROTU1307	0	16	4	3	4	4	4	3	3	2	3	6	8	2	5	3	4	;No	blast	hit	;NA	;NA	;NA	;NA	;NA	-
NCROTU1102	3	10	9	3	4	3	3	1	3	2	1	4	5	9	8	3	3	;No	blast	hit	;NA	;NA	;NA	;NA	;NA	-
NCROTU391	0	0	0	0	0	0	0	0	0	0	0	0	74	0	0	0	0	;No	blast	hit	;NA	;NA	;NA	;NA	;NA	-
NCROTU1774	5	7	13	4	2	0	9	4	3	2	2	5	6	6	3	2	0	;No	blast	hit	;NA	;NA	;NA	;NA	;NA	-
NCROTU798	9	7	9	1	6	3	5	2	5	4	2	2	4	2	4	4	4	;No	blast	hit	;NA	;NA	;NA	;NA	;NA	-
NCROTU744	0	0	0	0	0	0	0	0	0	0	0	9	34	0	4	26	0	Fungi	Ascomycota	Dothideomycetes	Pleosporales	Didymosphaeriaceae	Paraphaeosphaeria	Paraphaeosphaeria_barriae
NCROTU1627	0	9	0	0	0	3	0	1	3	20	8	4	0	0	0	25	0	Fungi	Ascomycota	Eurotiomycetes	Chaetothyriales	Herpotrichiellaceae	Coniosporium	Coniosporium_apollinis
NCROTU1302	5	8	12	0	3	0	5	1	6	3	5	5	2	4	7	5	2	;No	blast	hit	;NA	;NA	;NA	;NA	;NA	-
NCROTU656	6	5	8	5	3	4	3	1	5	3	2	6	4	4	6	4	3	;No	blast	hit	;NA	;NA	;NA	;NA	;NA	-
NCROTU1167	7	8	16	3	3	2	3	2	3	3	3	7	1	4	3	3	1	;No	blast	hit	;NA	;NA	;NA	;NA	;NA	-
NCROTU479	3	9	54	0	0	0	5	0	1	0	0	0	0	0	0	0	0	Fungi	Ascomycota	unidentified	unidentified	unidentified	unidentified	unidentified
NCROTU1287	0	0	0	0	0	0	0	0	0	5	42	25	0	0	0	0	0	Fungi	unidentified	unidentified	unidentified	unidentified	unidentified	unidentified
NCROTU148	0	1	0	0	0	0	0	0	2	7	2	29	1	6	16	1	6	Fungi	Basidiomycota	Tremellomycetes	Tremellales	Bulleraceae	Bullera	unidentified
NCROTU1636	4	5	8	2	4	0	1	10	18	3	7	8	0	0	0	0	0	Fungi	Ascomycota	Eurotiomycetes	Eurotiales	Thermoascaceae	Byssochlamys	Byssochlamys_spectabilis
NCROTU1192	36	2	0	0	1	0	15	0	1	0	0	15	0	0	0	0	0	Fungi	Glomeromycota	Glomeromycetes	Glomerales	Glomeraceae	unidentified	unidentified
OTU43	0	1	0	0	19	14	0	0	17	0	0	0	4	0	8	0	7	Fungi	unidentified	unidentified	unidentified	unidentified	unidentified	unidentified
NCROTU2467	0	0	0	0	0	0	0	0	0	0	0	0	0	69	0	0	0	Fungi	Basidiomycota	Agaricomycetes	Boletales	Suillaceae	Suillus	Suillus_punctatipes
NCROTU882	7	2	13	0	0	4	1	0	0	3	0	0	0	0	0	0	39	Fungi	Ascomycota	Dothideomycetes	unidentified	unidentified	unidentified	unidentified
NCROTU9	0	0	0	0	0	0	0	0	0	0	0	0	0	54	8	0	6	Fungi	Basidiomycota	Tremellomycetes	Tremellales	Bulleribasidiaceae	Derxomyces	unidentified
NCROTU589	5	0	0	0	0	0	0	0	0	10	2	0	7	0	0	22	21	Fungi	Basidiomycota	Tremellomycetes	Tremellales	Bulleribasidiaceae	Dioszegia	Dioszegia_hungarica
NCROTU1626	3	7	8	5	1	3	1	3	2	2	1	7	6	6	6	1	4	;No	blast	hit	;NA	;NA	;NA	;NA	;NA	-
NCROTU1437	4	5	16	4	4	0	1	4	1	1	3	3	3	0	9	6	2	;No	blast	hit	;NA	;NA	;NA	;NA	;NA	-
NCROTU566	3	9	4	2	3	0	3	1	3	5	2	8	3	7	6	3	4	;No	blast	hit	;NA	;NA	;NA	;NA	;NA	-
NCROTU2393	0	8	7	1	5	1	3	3	5	3	1	7	2	7	1	9	3	;No	blast	hit	;NA	;NA	;NA	;NA	;NA	-
NCROTU397	0	2	43	0	0	0	0	0	21	0	0	0	0	0	0	0	0	Fungi	Glomeromycota	Glomeromycetes	Glomerales	Glomeraceae	unidentified	unidentified
OTU174	0	0	0	0	0	0	0	0	0	12	0	8	0	0	0	46	0	Fungi	Basidiomycota	Agaricomycetes	Russulales	unidentified	unidentified	unidentified
NCROTU63	0	0	0	0	0	0	0	0	0	0	0	0	0	66	0	0	0	Fungi	unidentified	unidentified	unidentified	unidentified	unidentified	unidentified
NCROTU2501	0	0	0	0	66	0	0	0	0	0	0	0	0	0	0	0	0	;No	blast	hit	;NA	;NA	;NA	;NA	;NA	-
NCROTU2182	4	10	7	4	2	4	0	7	5	1	1	4	3	5	2	3	3	;No	blast	hit	;NA	;NA	;NA	;NA	;NA	-
NCROTU312	1	4	12	4	3	1	5	1	0	5	3	6	4	1	7	7	1	;No	blast	hit	;NA	;NA	;NA	;NA	;NA	-
NCROTU2438	0	0	0	0	0	0	0	0	0	5	0	14	1	20	13	2	10	Fungi	Mucoromycota	Mucoromycetes	Mucorales	Mucoraceae	Actinomucor	Actinomucor_elegans
NCROTU393	13	6	3	0	0	0	22	0	0	0	6	0	0	0	0	0	15	Fungi	Ascomycota	Leotiomycetes	Helotiales	Hyaloscyphaceae	Cistella	unidentified
NCROTU1329	3	7	8	0	3	3	5	2	1	3	2	8	2	7	5	3	3	;No	blast	hit	;NA	;NA	;NA	;NA	;NA	-
NCROTU1899	1	6	10	4	4	0	2	6	3	1	2	8	1	7	5	4	0	;No	blast	hit	;NA	;NA	;NA	;NA	;NA	-
NCROTU253	0	9	7	1	0	30	4	12	0	0	0	0	0	0	0	0	0	Fungi	unidentified	unidentified	unidentified	unidentified	unidentified	unidentified
NCROTU1097	4	6	13	1	4	1	3	2	2	4	2	8	0	2	3	3	5	;No	blast	hit	;NA	;NA	;NA	;NA	;NA	-
NCROTU610	37	1	0	0	25	0	0	0	0	0	0	0	0	0	0	0	0	Fungi	Glomeromycota	Glomeromycetes	Glomerales	Glomeraceae	unidentified	unidentified
NCROTU657	0	0	2	0	0	0	0	0	0	0	61	0	0	0	0	0	0	Fungi	Ascomycota	unidentified	unidentified	unidentified	unidentified	unidentified
NCROTU1835	0	10	0	0	0	0	43	0	10	0	0	0	0	0	0	0	0	Fungi	unidentified	unidentified	unidentified	unidentified	unidentified	unidentified
NCROTU279	4	4	8	1	6	2	6	1	2	5	4	8	5	2	2	1	1	;No	blast	hit	;NA	;NA	;NA	;NA	;NA	-
NCROTU2236	0	0	0	0	0	0	0	0	50	8	0	0	4	0	0	0	0	Fungi	Basidiomycota	Agaricomycetes	Polyporales	Meruliaceae	Megasporoporiella	Megasporoporiella_rhododendri
NCROTU888	37	0	0	0	0	3	14	0	0	0	4	0	4	0	0	0	0	Fungi	Basidiomycota	Agaricomycetes	Agaricales	Marasmiaceae	Marasmius	unidentified
NCROTU1068	0	0	0	0	0	21	0	41	0	0	0	0	0	0	0	0	0	Fungi	Basidiomycota	Agaricomycetes	Agaricales	Psathyrellaceae	Coprinopsis	Coprinopsis_brunneofibrillosa
NCROTU1996	0	0	0	0	0	0	0	0	0	11	11	20	0	12	5	0	3	Fungi	Glomeromycota	Glomeromycetes	Glomerales	Glomeraceae	unidentified	unidentified
NCROTU796	3	2	6	2	3	0	6	5	6	2	0	7	7	3	6	1	2	;No	blast	hit	;NA	;NA	;NA	;NA	;NA	-
NCROTU2337	0	0	0	0	0	0	0	0	0	0	0	61	0	0	0	0	0	Fungi	Glomeromycota	Glomeromycetes	Glomerales	Claroideoglomeraceae	Claroideoglomus	unidentified
NCROTU458	4	10	4	0	4	2	2	0	3	5	2	8	2	4	2	6	3	;No	blast	hit	;NA	;NA	;NA	;NA	;NA	-
NCROTU2235	0	52	1	0	0	0	4	3	1	0	0	0	0	0	0	0	0	Fungi	Ascomycota	Orbiliomycetes	Orbiliales	unidentified	unidentified	unidentified
OTU179	1	19	7	22	0	0	0	0	11	0	0	0	0	0	0	0	0	Fungi	Mortierellomycota	Mortierellomycetes	Mortierellales	Mortierellaceae	Mortierella	Mortierella_gemmifera
NCROTU333	3	4	10	2	5	0	1	3	8	4	1	3	4	4	2	2	4	;No	blast	hit	;NA	;NA	;NA	;NA	;NA	-
NCROTU1768	5	6	12	2	4	1	3	6	1	3	3	0	1	0	5	4	4	;No	blast	hit	;NA	;NA	;NA	;NA	;NA	-
NCROTU1610	6	10	10	1	1	3	1	1	3	2	3	4	2	4	3	4	2	;No	blast	hit	;NA	;NA	;NA	;NA	;NA	-
NCROTU1970	0	10	23	0	18	2	0	0	7	0	0	0	0	0	0	0	0	Fungi	Ascomycota	Saccharomycetes	Saccharomycetales	Debaryomycetaceae	Spathaspora	unidentified
NCROTU969	1	0	0	0	0	0	2	0	0	10	7	0	0	0	39	0	1	Fungi	Ascomycota	unidentified	unidentified	unidentified	unidentified	unidentified
NCROTU1075	0	0	0	0	5	0	0	0	11	5	9	12	1	7	3	0	7	Fungi	Ascomycota	Leotiomycetes	Helotiales	unidentified	unidentified	unidentified
NCROTU1885	0	0	0	0	0	0	0	0	0	0	0	0	12	0	48	0	0	Fungi	unidentified	unidentified	unidentified	unidentified	unidentified	unidentified
NCROTU193	3	6	6	5	4	2	1	1	1	7	3	3	3	3	5	4	2	;No	blast	hit	;NA	;NA	;NA	;NA	;NA	-
NCROTU1234	1	7	11	2	3	1	1	3	2	3	4	3	4	1	5	6	2	;No	blast	hit	;NA	;NA	;NA	;NA	;NA	-
NCROTU1623	0	0	0	0	0	0	0	0	0	11	11	8	7	7	9	0	6	Fungi	Ascomycota	Orbiliomycetes	Orbiliales	Orbiliaceae	Orbilia	unidentified
SH1561136	0	0	0	0	0	0	0	0	0	0	7	0	0	0	0	40	12	Fungi	Basidiomycota	Agaricomycetes	Auriculariales	Auriculariaceae	Auricularia	Auricularia_mesenterica
NCROTU2163	0	4	4	0	0	2	29	18	2	0	0	0	0	0	0	0	0	Fungi	Ascomycota	Dothideomycetes	Tubeufiales	Tubeufiaceae	Chlamydotubeufia	unidentified
OTU11	0	0	0	0	0	0	0	0	0	18	0	0	13	28	0	0	0	Fungi	Basidiomycota	Agaricomycetes	unidentified	unidentified	unidentified	unidentified
NCROTU638	0	5	0	0	0	54	0	0	0	0	0	0	0	0	0	0	0	Fungi	Basidiomycota	Agaricomycetes	Agaricales	unidentified	unidentified	unidentified
NCROTU474	2	10	7	6	3	2	2	2	4	4	0	1	1	4	4	3	3	;No	blast	hit	;NA	;NA	;NA	;NA	;NA	-
NCROTU56	1	3	10	1	3	4	5	1	1	2	4	6	3	2	3	6	3	;No	blast	hit	;NA	;NA	;NA	;NA	;NA	-
OTU24	4	7	6	1	5	1	1	4	3	6	2	1	4	4	5	1	3	;No	blast	hit	;NA	;NA	;NA	;NA	;NA	-
NCROTU348	0	0	0	0	0	0	0	0	0	6	28	2	11	11	0	0	0	Fungi	Ascomycota	Eurotiomycetes	Onygenales	Onygenales_fam_Incertae_sedis	Chrysosporium	unidentified
NCROTU1134	1	3	0	51	0	2	0	0	0	0	0	0	0	0	0	0	0	Fungi	Mortierellomycota	Mortierellomycetes	Mortierellales	unidentified	unidentified	unidentified
NCROTU534	3	6	4	2	3	1	2	3	5	3	3	8	1	4	4	3	2	;No	blast	hit	;NA	;NA	;NA	;NA	;NA	-
NCROTU1822	2	7	11	1	5	3	2	0	4	5	1	5	3	2	3	2	1	;No	blast	hit	;NA	;NA	;NA	;NA	;NA	-
NCROTU2194	5	0	2	1	3	0	0	0	2	1	3	6	6	6	14	0	8	Fungi	unidentified	unidentified	unidentified	unidentified	unidentified	unidentified
NCROTU2275	15	17	21	0	0	4	0	0	0	0	0	0	0	0	0	0	0	Fungi	Ascomycota	Dothideomycetes	Pleosporales	Pleosporaceae	Neocamarosporium	unidentified
OTU157	0	0	0	0	0	0	0	0	0	6	14	2	13	4	12	3	3	Fungi	Ascomycota	Eurotiomycetes	Chaetothyriales	Herpotrichiellaceae	unidentified	unidentified
NCROTU22	0	57	0	0	0	0	0	0	0	0	0	0	0	0	0	0	0	Fungi	Ascomycota	Dothideomycetes	Pleosporales	unidentified	unidentified	unidentified
NCROTU2296	3	5	9	4	0	1	3	5	2	5	1	5	1	3	2	4	3	;No	blast	hit	;NA	;NA	;NA	;NA	;NA	-
NCROTU165	1	3	10	1	2	1	2	6	4	5	2	3	3	0	7	6	0	;No	blast	hit	;NA	;NA	;NA	;NA	;NA	-
NCROTU734	0	0	0	0	0	0	0	0	0	3	12	0	8	0	12	21	0	Fungi	Basidiomycota	Geminibasidiomycetes	Geminibasidiales	Geminibasidiaceae	Geminibasidium	Geminibasidium_hirsutum
NCROTU90	0	0	0	0	0	0	0	0	3	8	1	3	0	7	33	1	0	Fungi	Ascomycota	Leotiomycetes	Erysiphales	Erysiphaceae	Microidium	Microidium_phyllanthi
NCROTU1529	0	0	0	0	0	0	0	0	0	0	41	0	0	0	0	0	15	Fungi	Basidiomycota	Agaricomycetes	Boletales	Suillaceae	Suillus	Suillus_punctatipes
NCROTU663	3	11	0	0	0	3	1	0	3	12	0	0	20	0	0	0	2	Fungi	Basidiomycota	Tremellomycetes	Tremellales	Bulleribasidiaceae	Vishniacozyma	Vishniacozyma_victoriae
NCROTU1479	0	0	0	0	0	0	0	0	0	0	0	55	0	0	0	0	0	;No	blast	hit	;NA	;NA	;NA	;NA	;NA	-
NCROTU747	0	5	0	4	26	0	0	0	0	0	0	0	1	0	0	18	0	Fungi	Ascomycota	Dothideomycetes	Pleosporales	Pleosporaceae	unidentified	unidentified
NCROTU731	0	0	0	2	0	0	0	0	10	0	0	0	0	0	42	0	0	Fungi	unidentified	unidentified	unidentified	unidentified	unidentified	unidentified
NCROTU1012	2	8	7	2	1	0	3	3	1	3	0	5	2	4	6	3	4	;No	blast	hit	;NA	;NA	;NA	;NA	;NA	-
NCROTU1482	6	0	11	2	1	0	3	3	3	2	3	4	2	5	1	7	1	;No	blast	hit	;NA	;NA	;NA	;NA	;NA	-
NCROTU1092	2	7	9	1	1	2	1	5	4	0	0	7	2	3	3	3	4	;No	blast	hit	;NA	;NA	;NA	;NA	;NA	-
NCROTU260	0	0	1	0	0	0	0	0	0	9	5	10	7	0	13	8	1	Fungi	Basidiomycota	Tremellomycetes	Tremellales	Trimorphomycetaceae	Saitozyma	Saitozyma_podzolica
NCROTU2373	2	13	30	0	0	0	0	0	0	0	0	0	0	0	0	0	8	Fungi	Ascomycota	Sordariomycetes	Xylariales	Hyponectriaceae	Monographella	Monographella_nivalis
NCROTU71	0	2	1	0	0	0	2	11	0	6	2	10	0	0	0	19	0	Fungi	Basidiomycota	Agaricomycetes	Cantharellales	Ceratobasidiaceae	Rhizoctonia	Rhizoctonia_zeae
OTU168	0	0	4	0	0	2	8	0	3	0	6	0	0	16	9	0	5	Fungi	Ascomycota	unidentified	unidentified	unidentified	unidentified	unidentified
NCROTU1969	0	53	0	0	0	0	0	0	0	0	0	0	0	0	0	0	0	Fungi	Ascomycota	unidentified	unidentified	unidentified	unidentified	unidentified
NCROTU717	9	0	0	0	0	0	0	0	6	0	16	0	3	18	0	0	0	Fungi	Mortierellomycota	Mortierellomycetes	Mortierellales	Mortierellaceae	Mortierella	Mortierella_elongata
NCROTU922	0	0	44	0	0	0	0	0	6	0	0	1	0	1	0	0	0	Fungi	Glomeromycota	Glomeromycetes	Glomerales	Glomeraceae	unidentified	unidentified
NCROTU1605	0	3	0	0	0	0	0	0	2	0	0	0	0	0	0	42	5	Fungi	unidentified	unidentified	unidentified	unidentified	unidentified	unidentified
NCROTU1093	3	11	2	3	17	0	1	0	1	5	1	0	7	0	0	0	0	Fungi	Basidiomycota	Tremellomycetes	Tremellales	Bulleribasidiaceae	Vishniacozyma	Vishniacozyma_carnescens
NCROTU1569	0	0	0	0	0	0	0	0	0	7	1	0	5	0	0	38	0	Fungi	Basidiomycota	Agaricomycetes	Agaricales	Marasmiaceae	Marasmius	unidentified
NCROTU608	0	0	0	0	51	0	0	0	0	0	0	0	0	0	0	0	0	Fungi	unidentified	unidentified	unidentified	unidentified	unidentified	unidentified
OTU154	50	0	0	0	0	0	0	0	0	0	0	0	0	0	0	0	0	Fungi	Ascomycota	Orbiliomycetes	Orbiliales	Orbiliaceae	Orbilia	unidentified
NCROTU2205	0	1	13	0	14	6	1	0	2	4	0	5	0	2	0	0	2	Fungi	Basidiomycota	Tremellomycetes	Tremellales	Bulleribasidiaceae	Derxomyces	unidentified
NCROTU1777	0	0	0	0	0	2	0	42	6	0	0	0	0	0	0	0	0	Fungi	Ascomycota	Leotiomycetes	Helotiales	unidentified	unidentified	unidentified
NCROTU2282	0	0	0	6	24	5	0	13	1	0	0	0	0	0	0	0	0	Fungi	Chytridiomycota	Rhizophlyctidomycetes	Rhizophlyctidales	Rhizophlyctidaceae	Rhizophlyctis	Rhizophlyctis_rosea
NCROTU1555	2	8	10	4	1	2	1	0	1	0	3	5	2	3	3	4	0	;No	blast	hit	;NA	;NA	;NA	;NA	;NA	-
NCROTU100	5	9	6	1	2	1	3	1	1	1	0	4	6	1	3	2	3	;No	blast	hit	;NA	;NA	;NA	;NA	;NA	-
OTU172	0	0	47	0	0	0	2	0	0	0	0	0	0	0	0	0	0	Fungi	Ascomycota	Orbiliomycetes	Orbiliales	Orbiliaceae	Orbilia	unidentified
NCROTU1368	0	0	27	0	0	0	0	0	0	0	16	0	6	0	0	0	0	Fungi	Ascomycota	Eurotiomycetes	Eurotiales	Thermoascaceae	Byssochlamys	Byssochlamys_spectabilis
NCROTU1339	0	17	0	0	0	0	0	28	0	0	0	0	4	0	0	0	0	Fungi	Ascomycota	Leotiomycetes	Helotiales	Helotiales_fam_Incertae_sedis	Chalara	unidentified
NCROTU2379	0	0	0	0	0	0	0	0	0	49	0	0	0	0	0	0	0	Fungi	unidentified	unidentified	unidentified	unidentified	unidentified	unidentified
NCROTU1523	4	2	5	3	1	1	3	1	6	2	3	3	3	1	4	2	4	;No	blast	hit	;NA	;NA	;NA	;NA	;NA	-
NCROTU1042	6	4	5	1	4	1	1	1	1	4	2	2	1	2	6	5	2	;No	blast	hit	;NA	;NA	;NA	;NA	;NA	-
NCROTU2106	5	12	7	1	2	2	0	1	3	2	2	4	1	2	3	0	1	;No	blast	hit	;NA	;NA	;NA	;NA	;NA	-
SH1557461	0	12	0	0	1	28	0	0	0	0	0	0	4	0	3	0	0	Fungi	Basidiomycota	Tremellomycetes	Filobasidiales	Filobasidiaceae	Naganishia	Naganishia_albida
NCROTU1135	4	3	12	4	2	0	0	0	3	1	1	2	3	4	3	3	2	;No	blast	hit	;NA	;NA	;NA	;NA	;NA	-
NCROTU989	4	2	5	2	4	2	4	2	3	0	4	1	5	3	6	0	0	;No	blast	hit	;NA	;NA	;NA	;NA	;NA	-
NCROTU448	0	4	7	1	3	2	2	2	2	5	1	3	4	2	5	4	0	;No	blast	hit	;NA	;NA	;NA	;NA	;NA	-
OTU71	0	8	38	1	0	0	0	0	0	0	0	0	0	0	0	0	0	Fungi	unidentified	unidentified	unidentified	unidentified	unidentified	unidentified
OTU30	47	0	0	0	0	0	0	0	0	0	0	0	0	0	0	0	0	Fungi	Ascomycota	Eurotiomycetes	Eurotiales	Thermoascaceae	Byssochlamys	Byssochlamys_spectabilis
NCROTU2122	0	0	0	0	0	0	0	0	0	0	0	0	0	0	47	0	0	Fungi	Basidiomycota	Agaricomycetes	Agaricales	Marasmiaceae	Marasmius	unidentified
NCROTU2241	0	0	0	0	0	1	1	33	4	5	0	0	0	0	0	0	3	Fungi	Basidiomycota	Agaricomycetes	Agaricales	Amanitaceae	Amanita	unidentified
NCROTU2004	0	24	2	0	5	2	3	5	0	1	5	0	0	0	0	0	0	Fungi	Ascomycota	Eurotiomycetes	Chaetothyriales	Herpotrichiellaceae	unidentified	unidentified
NCROTU1396	0	6	8	1	1	0	1	3	4	0	1	6	3	1	6	3	2	;No	blast	hit	;NA	;NA	;NA	;NA	;NA	-
NCROTU411	0	6	4	1	1	0	3	1	3	1	1	5	3	2	9	5	1	;No	blast	hit	;NA	;NA	;NA	;NA	;NA	-
NCROTU147	3	1	7	3	3	1	1	3	2	3	3	3	2	3	1	3	3	;No	blast	hit	;NA	;NA	;NA	;NA	;NA	-
NCROTU135	4	2	5	1	3	0	1	1	1	4	1	4	3	5	6	1	3	;No	blast	hit	;NA	;NA	;NA	;NA	;NA	-
NCROTU2342	0	0	5	0	40	0	0	0	0	0	0	0	0	0	0	0	0	Fungi	Basidiomycota	Tremellomycetes	Tremellales	Bulleraceae	Bullera	Bullera_alba
NCROTU962	1	0	0	0	0	0	0	0	0	3	0	16	0	5	10	0	10	Fungi	Ascomycota	Dothideomycetes	Pleosporales	Sporormiaceae	unidentified	unidentified
NCROTU236	0	5	4	0	10	2	0	8	0	1	0	0	1	4	0	10	0	Fungi	Ascomycota	Dothideomycetes	Dothideales	Aureobasidiaceae	Aureobasidium	Aureobasidium_namibiae
NCROTU509	15	4	1	0	9	14	0	0	2	0	0	0	0	0	0	0	0	Fungi	Ascomycota	Sordariomycetes	Xylariales	unidentified	unidentified	unidentified
NCROTU2291	5	3	4	0	1	2	4	1	2	1	2	3	7	3	2	4	1	;No	blast	hit	;NA	;NA	;NA	;NA	;NA	-
NCROTU2065	0	38	1	0	0	0	4	0	2	0	0	0	0	0	0	0	0	Fungi	Ascomycota	Dothideomycetes	Pleosporales	unidentified	unidentified	unidentified
SH1220325	0	0	2	7	6	0	0	2	2	3	3	8	4	1	2	3	1	Fungi	Ascomycota	Sordariomycetes	Hypocreales	Nectriaceae	Fusarium	unidentified
NCROTU1785	2	2	7	3	3	0	3	5	1	4	3	4	2	0	3	1	1	;No	blast	hit	;NA	;NA	;NA	;NA	;NA	-
NCROTU1371	0	0	0	0	0	0	0	0	0	0	0	0	2	27	14	0	1	Fungi	Ascomycota	Leotiomycetes	Thelebolales	Pseudeurotiaceae	Geomyces	Geomyces_asperulatus
NCROTU876	4	0	14	0	16	7	0	0	0	0	0	0	0	0	0	0	3	Fungi	Basidiomycota	Tremellomycetes	Tremellales	Trimorphomycetaceae	Saitozyma	Saitozyma_podzolica
NCROTU1372	3	29	0	9	0	2	0	0	0	0	0	0	0	0	0	0	0	Fungi	Basidiomycota	Agaricomycetes	Cantharellales	Ceratobasidiaceae	unidentified	unidentified
NCROTU51	0	3	0	1	1	0	1	1	6	6	9	7	2	2	0	3	1	Fungi	Ascomycota	Sordariomycetes	Hypocreales	unidentified	unidentified	unidentified
NCROTU1464	3	1	2	1	2	1	5	1	3	0	4	5	1	1	6	3	4	;No	blast	hit	;NA	;NA	;NA	;NA	;NA	-
NCROTU186	2	4	7	1	4	0	3	0	3	4	3	6	1	0	4	1	0	;No	blast	hit	;NA	;NA	;NA	;NA	;NA	-
SH1232509	0	0	0	0	0	0	0	0	0	15	12	9	0	0	0	7	0	Fungi	Ascomycota	unidentified	unidentified	unidentified	unidentified	unidentified
OTU4	0	1	5	0	0	0	0	37	0	0	0	0	0	0	0	0	0	Fungi	Ascomycota	unidentified	unidentified	unidentified	unidentified	unidentified
NCROTU1443	4	39	0	0	0	0	0	0	0	0	0	0	0	0	0	0	0	Fungi	Ascomycota	Dothideomycetes	Pleosporales	unidentified	unidentified	unidentified
NCROTU456	0	1	14	5	0	0	20	0	2	0	0	0	0	0	0	0	0	Fungi	Ascomycota	Orbiliomycetes	Orbiliales	Orbiliaceae	Orbilia	unidentified
NCROTU931	1	5	7	3	4	1	2	2	2	0	0	6	2	2	3	0	2	;No	blast	hit	;NA	;NA	;NA	;NA	;NA	-
NCROTU1831	2	6	8	1	2	0	0	3	5	1	1	2	3	2	1	3	2	;No	blast	hit	;NA	;NA	;NA	;NA	;NA	-
NCROTU2329	0	0	0	0	0	0	0	0	0	1	4	5	13	6	5	8	0	Fungi	Ascomycota	Eurotiomycetes	Eurotiales	Aspergillaceae	Aspergillus	Aspergillus_crustosus
NCROTU239	0	0	0	0	0	0	0	0	0	42	0	0	0	0	0	0	0	Fungi	Ascomycota	Dothideomycetes	Pleosporales	Didymellaceae	Phoma	Phoma_puncteliae
NCROTU2184	0	3	5	0	2	1	3	1	1	1	2	5	6	2	3	5	2	;No	blast	hit	;NA	;NA	;NA	;NA	;NA	-
NCROTU891	3	0	5	0	8	7	3	0	0	2	3	0	0	4	5	2	0	;No	blast	hit	;NA	;NA	;NA	;NA	;NA	-
NCROTU180	8	8	1	3	1	0	4	0	2	1	0	3	3	1	2	0	4	Fungi	Ascomycota	Sordariomycetes	Hypocreales	Nectriaceae	Fusarium	Fusarium_polyphialidicum
NCROTU130	2	6	3	1	2	0	2	0	2	4	3	4	2	1	4	2	3	;No	blast	hit	;NA	;NA	;NA	;NA	;NA	-
NCROTU406	4	3	6	1	1	2	0	1	5	3	2	5	1	0	2	4	1	;No	blast	hit	;NA	;NA	;NA	;NA	;NA	-
NCROTU1709	3	10	2	0	1	5	8	1	1	3	0	1	0	1	2	2	1	Fungi	Ascomycota	Sordariomycetes	Hypocreales	Nectriaceae	Fusarium	unidentified
NCROTU1839	2	10	4	0	2	2	1	0	2	1	2	5	1	1	1	5	2	;No	blast	hit	;NA	;NA	;NA	;NA	;NA	-
NCROTU145	5	2	5	2	2	0	3	1	4	1	1	0	3	5	2	1	3	Fungi	Ascomycota	Sordariomycetes	Hypocreales	Nectriaceae	Fusarium	unidentified
NCROTU1728	4	6	6	1	2	1	0	1	4	1	1	2	1	2	3	3	2	;No	blast	hit	;NA	;NA	;NA	;NA	;NA	-
NCROTU1684	0	1	0	0	0	0	0	0	0	0	0	0	0	39	0	0	0	Fungi	Ascomycota	Orbiliomycetes	Orbiliales	Orbiliaceae	Retiarius	unidentified
NCROTU1588	8	4	0	0	0	0	1	0	0	14	0	0	0	0	0	0	13	Fungi	Ascomycota	Leotiomycetes	Helotiales	Helotiaceae	Articulospora	Articulospora_proliferata
NCROTU1896	0	0	0	0	40	0	0	0	0	0	0	0	0	0	0	0	0	Fungi	Basidiomycota	Agaricomycetes	Agaricales	Bolbitiaceae	Conocybe	Conocybe_crispa
NCROTU211	0	0	0	0	0	0	0	0	0	0	0	0	8	0	32	0	0	Fungi	Ascomycota	Dothideomycetes	Pleosporales	Didymosphaeriaceae	Paraphaeosphaeria	Paraphaeosphaeria_michotii
NCROTU325	0	0	0	0	0	0	0	0	0	2	11	3	4	0	10	10	0	Fungi	Basidiomycota	Tremellomycetes	Tremellales	Trimorphomycetaceae	Saitozyma	Saitozyma_podzolica
NCROTU2230	0	2	2	4	5	0	0	1	4	1	3	4	1	2	5	1	4	;No	blast	hit	;NA	;NA	;NA	;NA	;NA	-
NCROTU2459	9	4	0	2	0	14	1	0	7	0	2	0	0	0	0	0	0	Fungi	Ascomycota	Eurotiomycetes	Eurotiales	Thermoascaceae	Byssochlamys	Byssochlamys_spectabilis
NCROTU975	0	2	0	2	0	8	3	21	3	0	0	0	0	0	0	0	0	Fungi	Basidiomycota	Tremellomycetes	Cystofilobasidiales	Cystofilobasidiaceae	Cystofilobasidium	Cystofilobasidium_macerans
NCROTU2384	1	5	6	2	3	0	1	1	1	6	1	1	3	3	1	1	3	;No	blast	hit	;NA	;NA	;NA	;NA	;NA	-
NCROTU493	0	0	6	2	1	12	15	2	1	0	0	0	0	0	0	0	0	Fungi	unidentified	unidentified	unidentified	unidentified	unidentified	unidentified
NCROTU840	0	11	1	1	0	2	1	21	2	0	0	0	0	0	0	0	0	Fungi	Ascomycota	Eurotiomycetes	Chaetothyriales	Herpotrichiellaceae	Exophiala	unidentified
NCROTU428	2	3	10	1	0	0	1	3	1	1	2	3	2	4	2	3	1	;No	blast	hit	;NA	;NA	;NA	;NA	;NA	-
NCROTU2455	2	4	9	1	1	1	1	0	4	1	1	4	4	2	2	1	1	;No	blast	hit	;NA	;NA	;NA	;NA	;NA	-
NCROTU1937	3	0	0	0	0	0	0	0	0	17	0	0	5	8	0	0	6	Fungi	Ascomycota	Eurotiomycetes	Onygenales	Onygenales_fam_Incertae_sedis	Chrysosporium	Chrysosporium_pseudomerdarium
NCROTU323	1	0	0	0	0	6	0	0	0	23	0	9	0	0	0	0	0	Fungi	Ascomycota	Leotiomycetes	Helotiales	Helotiaceae	Tetracladium	unidentified
NCROTU83	0	0	0	0	6	0	4	0	3	12	2	12	0	0	0	0	0	Fungi	Glomeromycota	Glomeromycetes	Glomerales	Claroideoglomeraceae	unidentified	unidentified
NCROTU1128	1	5	7	0	2	1	1	2	1	3	2	2	2	2	3	3	2	;No	blast	hit	;NA	;NA	;NA	;NA	;NA	-
NCROTU919	2	5	5	0	1	0	3	1	3	2	2	6	3	1	2	1	2	;No	blast	hit	;NA	;NA	;NA	;NA	;NA	-
NCROTU1039	0	0	0	0	0	0	0	0	0	0	4	28	0	0	0	0	7	Fungi	Ascomycota	unidentified	unidentified	unidentified	unidentified	unidentified
NCROTU2313	1	25	1	0	1	4	0	6	1	0	0	0	0	0	0	0	0	Eukaryota_kgd_Incertae_sedis	unidentified	unidentified	unidentified	unidentified	unidentified	unidentified
NCROTU2317	1	4	5	1	3	0	1	2	5	1	0	2	3	2	3	4	1	;No	blast	hit	;NA	;NA	;NA	;NA	;NA	-
NCROTU1045	1	9	3	1	1	1	0	0	3	1	2	1	5	2	1	4	3	;No	blast	hit	;NA	;NA	;NA	;NA	;NA	-
NCROTU2150	1	0	0	0	2	0	2	0	33	0	0	0	0	0	0	0	0	Fungi	Basidiomycota	Agaricomycetes	Agaricales	Stephanosporaceae	Cristinia	unidentified
NCROTU646	2	6	6	0	2	2	3	2	3	2	0	2	3	2	0	3	0	;No	blast	hit	;NA	;NA	;NA	;NA	;NA	-
NCROTU1679	1	2	0	0	35	0	0	0	0	0	0	0	0	0	0	0	0	Fungi	Ascomycota	Leotiomycetes	Helotiales	unidentified	unidentified	unidentified
NCROTU1708	5	0	0	0	0	0	0	0	0	0	14	13	0	0	0	5	0	Fungi	Ascomycota	Eurotiomycetes	Eurotiales	Thermoascaceae	Byssochlamys	Byssochlamys_spectabilis
NCROTU2268	0	0	0	0	0	0	35	2	0	0	0	0	0	0	0	0	0	Fungi	Basidiomycota	Agaricostilbomycetes	Agaricostilbales	Chionosphaeraceae	Kurtzmanomyces	unidentified
NCROTU1918	4	0	0	0	3	0	4	0	0	18	0	4	0	0	0	0	4	Fungi	Ascomycota	Dothideomycetes	Pleosporales	Phaeosphaeriaceae	Septoriella	Septoriella_hirta
NCROTU817	1	0	0	0	0	0	0	0	36	0	0	0	0	0	0	0	0	Fungi	Mortierellomycota	Mortierellomycetes	Mortierellales	Mortierellaceae	Mortierella	Mortierella_elongatula
NCROTU836	0	4	0	0	0	0	0	0	8	0	0	0	0	0	0	25	0	Fungi	Mortierellomycota	Mortierellomycetes	Mortierellales	Mortierellaceae	Mortierella	Mortierella_kuhlmanii
NCROTU2090	1	0	0	0	0	0	0	0	0	1	8	4	0	6	17	0	0	Fungi	Glomeromycota	Glomeromycetes	Diversisporales	Diversisporaceae	Diversispora	unidentified
OTU195	0	0	0	0	0	0	0	1	1	1	1	7	5	5	6	3	7	Fungi	unidentified	unidentified	unidentified	unidentified	unidentified	unidentified
NCROTU649	0	0	0	0	0	0	0	0	0	22	15	0	0	0	0	0	0	Fungi	Ascomycota	Dothideomycetes	Pleosporales	unidentified	unidentified	unidentified
NCROTU99	4	0	4	1	9	3	0	15	0	0	0	0	0	0	0	0	0	Fungi	Ascomycota	Pezizomycetes	Pezizales	Ascobolaceae	unidentified	unidentified
NCROTU7	0	0	0	0	0	0	0	0	0	0	0	4	0	0	0	7	25	Fungi	Basidiomycota	Agaricomycetes	Agaricales	Tricholomataceae	Mycena	Mycena_olida
NCROTU1500	1	0	3	0	6	0	4	3	9	1	2	1	0	2	1	0	3	Fungi	Mortierellomycota	Mortierellomycetes	Mortierellales	Mortierellaceae	Mortierella	Mortierella_amoeboidea
OTU53	24	0	0	0	0	5	1	6	0	0	0	0	0	0	0	0	0	Fungi	Basidiomycota	Agaricomycetes	Agaricales	Psathyrellaceae	unidentified	unidentified
NCROTU341	0	13	2	0	0	0	20	1	0	0	0	0	0	0	0	0	0	Fungi	unidentified	unidentified	unidentified	unidentified	unidentified	unidentified
NCROTU223	4	3	4	2	2	0	0	1	2	3	2	2	5	2	2	0	1	;No	blast	hit	;NA	;NA	;NA	;NA	;NA	-
NCROTU209	1	2	8	1	1	2	4	1	0	2	1	3	1	0	5	1	2	;No	blast	hit	;NA	;NA	;NA	;NA	;NA	-
NCROTU146	1	5	4	2	2	0	0	1	2	0	3	0	3	2	5	3	1	;No	blast	hit	;NA	;NA	;NA	;NA	;NA	-
NCROTU705	3	1	5	2	0	2	1	1	2	5	2	0	1	3	2	2	2	;No	blast	hit	;NA	;NA	;NA	;NA	;NA	-
NCROTU1515	3	4	5	2	2	0	0	3	1	2	0	5	1	1	2	1	2	;No	blast	hit	;NA	;NA	;NA	;NA	;NA	-
NCROTU221	0	0	0	0	0	0	1	7	0	3	20	0	0	0	0	3	0	Fungi	Ascomycota	Orbiliomycetes	Orbiliales	Orbiliaceae	Retiarius	unidentified
NCROTU2172	0	0	3	0	0	0	0	0	0	0	0	0	0	0	11	17	3	Fungi	Basidiomycota	Geminibasidiomycetes	Geminibasidiales	Geminibasidiaceae	Geminibasidium	unidentified
NCROTU1272	0	0	0	0	0	0	0	0	0	0	0	0	0	0	0	0	34	Fungi	Mortierellomycota	Mortierellomycetes	Mortierellales	Mortierellaceae	Mortierella	Mortierella_acrotona
NCROTU1880	0	0	0	0	0	0	0	0	0	12	0	22	0	0	0	0	0	Fungi	Mortierellomycota	Mortierellomycetes	Mortierellales	Mortierellaceae	Mortierella	Mortierella_beljakovae
NCROTU2290	0	33	0	0	0	0	1	0	0	0	0	0	0	0	0	0	0	Fungi	Basidiomycota	Agaricomycetes	Agaricales	Bolbitiaceae	unidentified	unidentified
OTU165	0	0	1	0	33	0	0	0	0	0	0	0	0	0	0	0	0	Fungi	Glomeromycota	Glomeromycetes	Glomerales	Glomeraceae	unidentified	unidentified
NCROTU2050	5	5	6	0	0	0	0	11	0	2	0	0	3	0	0	2	0	Fungi	Ascomycota	Eurotiomycetes	Chaetothyriales	Herpotrichiellaceae	unidentified	unidentified
NCROTU2107	21	1	11	0	0	0	0	0	1	0	0	0	0	0	0	0	0	Fungi	unidentified	unidentified	unidentified	unidentified	unidentified	unidentified
NCROTU1258	2	2	5	1	0	2	1	0	3	0	0	6	3	2	2	2	2	;No	blast	hit	;NA	;NA	;NA	;NA	;NA	-
NCROTU495	0	1	5	1	1	1	1	4	4	3	1	0	4	1	3	2	1	;No	blast	hit	;NA	;NA	;NA	;NA	;NA	-
NCROTU595	0	2	0	1	0	0	0	29	1	0	0	0	0	0	0	0	0	Fungi	unidentified	unidentified	unidentified	unidentified	unidentified	unidentified
NCROTU1974	2	3	5	1	2	2	2	1	0	1	2	2	2	2	3	2	1	;No	blast	hit	;NA	;NA	;NA	;NA	;NA	-
NCROTU1557	0	0	0	0	0	17	0	0	16	0	0	0	0	0	0	0	0	Fungi	Ascomycota	Dothideomycetes	Pleosporales	Lophiostomataceae	Lophiostoma	Lophiostoma_multiseptatum
NCROTU1737	1	3	7	0	3	0	0	2	1	2	0	4	1	4	0	3	2	;No	blast	hit	;NA	;NA	;NA	;NA	;NA	-
OTU2	6	6	0	4	0	7	9	0	0	0	0	0	0	0	0	0	0	Fungi	Ascomycota	Dothideomycetes	Pleosporales	Pleosporaceae	Neocamarosporium	unidentified
NCROTU556	0	4	7	2	2	0	2	2	1	2	0	1	3	1	1	3	1	;No	blast	hit	;NA	;NA	;NA	;NA	;NA	-
NCROTU627	1	2	10	1	1	2	0	5	0	0	1	1	1	1	2	3	1	;No	blast	hit	;NA	;NA	;NA	;NA	;NA	-
NCROTU2071	4	3	4	1	1	1	0	0	2	2	2	3	3	2	1	2	1	;No	blast	hit	;NA	;NA	;NA	;NA	;NA	-
NCROTU2512	0	0	0	0	0	0	0	0	0	2	0	21	0	0	9	0	0	Fungi	Basidiomycota	Agaricomycetes	Agaricales	Amanitaceae	Amanita	unidentified
NCROTU1979	1	6	0	0	2	1	0	16	0	1	0	1	0	0	1	3	0	Fungi	Ascomycota	Pezizomycetes	unidentified	unidentified	unidentified	unidentified
NCROTU936	0	0	0	0	0	0	0	0	0	3	2	5	3	4	9	3	3	Fungi	Ascomycota	Dothideomycetes	Pleosporales	unidentified	unidentified	unidentified
NCROTU2300	5	6	21	0	0	0	0	0	0	0	0	0	0	0	0	0	0	Fungi	Ascomycota	Dothideomycetes	Pleosporales	unidentified	unidentified	unidentified
NCROTU2411	2	7	9	0	0	1	1	3	0	2	0	1	1	3	0	1	1	;No	blast	hit	;NA	;NA	;NA	;NA	;NA	-
NCROTU2502	0	0	0	0	0	32	0	0	0	0	0	0	0	0	0	0	0	Fungi	Ascomycota	Leotiomycetes	Helotiales	unidentified	unidentified	unidentified
NCROTU324	3	2	5	1	1	1	1	0	1	2	3	1	1	1	5	1	2	;No	blast	hit	;NA	;NA	;NA	;NA	;NA	-
NCROTU1292	1	4	0	1	0	0	8	0	8	2	0	0	0	0	0	7	0	Fungi	unidentified	unidentified	unidentified	unidentified	unidentified	unidentified
NCROTU1625	0	31	0	0	0	0	0	0	0	0	0	0	0	0	0	0	0	Fungi	Ascomycota	Leotiomycetes	Helotiales	Helotiaceae	Articulospora	unidentified
NCROTU549	0	0	0	0	0	0	0	0	0	0	1	2	0	0	21	5	2	Fungi	Basidiomycota	Tritirachiomycetes	Tritirachiales	Tritirachiaceae	Tritirachium	Tritirachium_dependens
NCROTU2539	0	0	0	0	0	0	31	0	0	0	0	0	0	0	0	0	0	Fungi	Basidiomycota	Agaricomycetes	Agaricales	Agaricaceae	Lepiota	unidentified
NCROTU126	0	0	3	0	0	1	1	21	5	0	0	0	0	0	0	0	0	Fungi	Glomeromycota	Glomeromycetes	Glomerales	Glomeraceae	unidentified	unidentified
NCROTU371	0	7	1	0	2	1	2	1	2	5	0	2	3	2	1	1	1	;No	blast	hit	;NA	;NA	;NA	;NA	;NA	-
NCROTU1278	2	4	5	0	0	1	1	2	0	0	1	3	3	2	3	1	3	;No	blast	hit	;NA	;NA	;NA	;NA	;NA	-
NCROTU1388	0	0	8	0	0	0	8	0	0	1	0	3	4	0	7	0	0	Fungi	unidentified	unidentified	unidentified	unidentified	unidentified	unidentified
NCROTU1188	0	1	0	29	0	0	0	0	0	0	0	0	0	0	0	0	0	Fungi	Basidiomycota	Agaricomycetes	Agaricales	Bolbitiaceae	Conocybe	Conocybe_monikae
NCROTU525	2	4	6	3	3	0	1	3	1	0	0	3	0	1	3	0	0	;No	blast	hit	;NA	;NA	;NA	;NA	;NA	-
SH1650805	0	1	0	2	0	27	0	0	0	0	0	0	0	0	0	0	0	Fungi	Basidiomycota	Tremellomycetes	Tremellales	Rhynchogastremataceae	Papiliotrema	unidentified
NCROTU1597	2	6	3	1	3	0	0	0	1	2	1	3	1	2	2	2	1	;No	blast	hit	;NA	;NA	;NA	;NA	;NA	-
NCROTU1655	0	3	9	1	0	0	2	0	2	1	2	1	1	3	2	2	1	;No	blast	hit	;NA	;NA	;NA	;NA	;NA	-
NCROTU395	0	0	0	0	0	0	0	0	0	0	0	3	17	0	0	4	6	Fungi	Ascomycota	Eurotiomycetes	Eurotiales	Thermoascaceae	Byssochlamys	Byssochlamys_spectabilis
OTU139	0	0	24	0	0	6	0	0	0	0	0	0	0	0	0	0	0	Fungi	Ascomycota	Eurotiomycetes	Eurotiales	Thermoascaceae	Byssochlamys	Byssochlamys_spectabilis
OTU45	0	30	0	0	0	0	0	0	0	0	0	0	0	0	0	0	0	Fungi	Basidiomycota	Agaricomycetes	Polyporales	Ganodermataceae	unidentified	unidentified
NCROTU1578	0	0	0	0	0	0	0	0	0	3	0	0	1	6	12	5	3	Fungi	Basidiomycota	Agaricomycetes	Agaricales	Marasmiaceae	Marasmius	unidentified
NCROTU1104	0	1	0	0	0	0	29	0	0	0	0	0	0	0	0	0	0	Fungi	Glomeromycota	Glomeromycetes	Glomerales	Glomeraceae	unidentified	unidentified
NCROTU848	0	3	8	0	0	2	0	1	0	3	1	2	3	1	1	4	1	;No	blast	hit	;NA	;NA	;NA	;NA	;NA	-
NCROTU1171	3	5	6	0	0	2	2	1	1	3	0	3	2	1	0	1	0	;No	blast	hit	;NA	;NA	;NA	;NA	;NA	-
NCROTU2469	1	3	9	0	1	0	2	1	2	1	2	1	3	1	1	2	0	;No	blast	hit	;NA	;NA	;NA	;NA	;NA	-
NCROTU465	0	0	0	0	2	0	0	0	0	0	0	0	4	3	6	9	6	;No	blast	hit	;NA	;NA	;NA	;NA	;NA	-
NCROTU2159	0	0	0	0	0	0	2	0	0	16	3	9	0	0	0	0	0	Fungi	Ascomycota	Sordariomycetes	unidentified	unidentified	unidentified	unidentified
NCROTU826	0	23	0	6	0	0	0	0	0	0	0	0	0	0	0	0	0	Fungi	Ascomycota	Saccharomycetes	Saccharomycetales	Debaryomycetaceae	Spathaspora	unidentified
NCROTU2189	2	5	3	1	1	2	2	0	4	1	0	2	2	0	3	1	0	;No	blast	hit	;NA	;NA	;NA	;NA	;NA	-
NCROTU1123	1	7	3	1	1	0	1	0	1	1	2	4	1	4	1	1	0	;No	blast	hit	;NA	;NA	;NA	;NA	;NA	-
NCROTU1457	2	5	6	1	2	0	2	1	1	1	0	1	1	1	3	2	0	;No	blast	hit	;NA	;NA	;NA	;NA	;NA	-
NCROTU398	0	0	0	0	0	0	0	0	0	0	0	0	0	29	0	0	0	Fungi	Ascomycota	Orbiliomycetes	Orbiliales	Orbiliaceae	Orbilia	unidentified
NCROTU1231	0	0	0	0	0	0	0	0	0	1	2	0	1	22	2	0	1	Fungi	Mortierellomycota	Mortierellomycetes	Mortierellales	Mortierellaceae	Mortierella	unidentified
NCROTU825	0	0	0	0	0	0	0	0	0	17	0	0	0	0	0	0	12	Fungi	Ascomycota	Dothideomycetes	Pleosporales	unidentified	unidentified	unidentified
NCROTU2424	0	29	0	0	0	0	0	0	0	0	0	0	0	0	0	0	0	;No	blast	hit	;NA	;NA	;NA	;NA	;NA	-
NCROTU518	2	4	2	3	1	1	2	0	2	1	0	3	3	3	1	0	0	;No	blast	hit	;NA	;NA	;NA	;NA	;NA	-
NCROTU1811	1	4	8	2	4	0	0	1	3	0	0	0	1	0	1	1	2	;No	blast	hit	;NA	;NA	;NA	;NA	;NA	-
NCROTU87	0	5	2	1	7	7	1	5	0	0	0	0	0	0	0	0	0	Fungi	Chytridiomycota	unidentified	unidentified	unidentified	unidentified	unidentified
NCROTU762	1	5	6	1	0	0	1	0	2	2	0	1	1	0	4	4	0	;No	blast	hit	;NA	;NA	;NA	;NA	;NA	-
NCROTU467	0	8	0	0	0	1	1	5	1	5	0	0	0	0	0	7	0	Fungi	Basidiomycota	Tremellomycetes	Filobasidiales	Filobasidiaceae	Filobasidium	Filobasidium_oeirense
NCROTU2007	0	0	11	0	0	0	1	0	16	0	0	0	0	0	0	0	0	Fungi	Glomeromycota	Glomeromycetes	Glomerales	Glomeraceae	Glomus	Glomus_macrocarpum
OTU72	0	0	7	0	21	0	0	0	0	0	0	0	0	0	0	0	0	Fungi	Glomeromycota	Glomeromycetes	Glomerales	Glomeraceae	unidentified	unidentified
NCROTU426	0	14	3	0	0	0	0	9	2	0	0	0	0	0	0	0	0	Fungi	Ascomycota	Eurotiomycetes	Chaetothyriales	Herpotrichiellaceae	unidentified	unidentified
NCROTU316	0	0	0	0	0	0	0	0	0	0	2	0	0	9	9	0	8	Fungi	unidentified	unidentified	unidentified	unidentified	unidentified	unidentified
NCROTU1346	0	0	0	0	0	0	0	0	0	0	14	0	0	0	14	0	0	Fungi	Basidiomycota	Microbotryomycetes	Sporidiobolales	unidentified	unidentified	unidentified
NCROTU1551	0	4	0	0	1	6	0	14	3	0	0	0	0	0	0	0	0	;No	blast	hit	;NA	;NA	;NA	;NA	;NA	-
NCROTU2579	0	3	3	3	0	0	3	1	0	0	3	3	1	0	2	3	2	;No	blast	hit	;NA	;NA	;NA	;NA	;NA	-
NCROTU2498	0	0	10	0	0	0	1	0	0	0	11	0	0	0	0	0	5	Fungi	Ascomycota	Eurotiomycetes	Eurotiales	Thermoascaceae	Byssochlamys	Byssochlamys_spectabilis
NCROTU1628	0	0	0	0	11	0	0	0	0	1	0	0	0	4	11	0	0	Fungi	Basidiomycota	Tremellomycetes	Tremellales	Bulleraceae	Bullera	unidentified
NCROTU392	0	0	27	0	0	0	0	0	0	0	0	0	0	0	0	0	0	Fungi	Basidiomycota	Agaricomycetes	Agaricales	Pleurotaceae	unidentified	unidentified
NCROTU654	0	0	0	0	0	0	0	27	0	0	0	0	0	0	0	0	0	Fungi	Ascomycota	Dothideomycetes	Pleosporales	Pleosporaceae	Neocamarosporium	unidentified
NCROTU1076	24	0	3	0	0	0	0	0	0	0	0	0	0	0	0	0	0	Fungi	Basidiomycota	Agaricomycetes	Agaricales	Bolbitiaceae	Panaeolus	Panaeolus_guttulatus_var._guttulatus
NCROTU770	3	0	7	0	0	0	0	0	3	0	1	10	0	2	0	0	1	Fungi	Glomeromycota	Glomeromycetes	Glomerales	Glomeraceae	unidentified	unidentified
NCROTU615	0	2	6	0	3	1	2	1	0	3	0	1	2	3	1	1	1	;No	blast	hit	;NA	;NA	;NA	;NA	;NA	-
NCROTU635	0	0	1	0	0	0	0	26	0	0	0	0	0	0	0	0	0	Fungi	unidentified	unidentified	unidentified	unidentified	unidentified	unidentified
NCROTU1228	0	0	0	0	0	0	0	0	0	27	0	0	0	0	0	0	0	Fungi	Basidiomycota	Cystobasidiomycetes	Cystobasidiomycetes_ord_Incertae_sedis	Symmetrosporaceae	Symmetrospora	unidentified
NCROTU98	1	2	6	1	0	1	1	1	3	3	1	1	2	0	2	0	1	;No	blast	hit	;NA	;NA	;NA	;NA	;NA	-
NCROTU1071	0	0	0	0	0	0	16	0	0	0	0	0	10	0	0	0	0	Fungi	Basidiomycota	Agaricomycetes	Agaricales	Bolbitiaceae	Conocybe	Conocybe_lenticulospora
NCROTU1270	0	7	0	0	19	0	0	0	0	0	0	0	0	0	0	0	0	Fungi	Ascomycota	Eurotiomycetes	Eurotiales	Thermoascaceae	Byssochlamys	Byssochlamys_spectabilis
NCROTU2283	2	1	18	0	0	0	0	1	0	0	0	0	0	1	3	0	0	Fungi	Ascomycota	Sordariomycetes	Hypocreales	Bionectriaceae	Clonostachys	Clonostachys_rosea
NCROTU2228	0	0	26	0	0	0	0	0	0	0	0	0	0	0	0	0	0	Fungi	Basidiomycota	Tremellomycetes	Tremellales	Trimorphomycetaceae	Saitozyma	Saitozyma_podzolica
NCROTU1475	3	17	2	0	0	1	0	2	1	0	0	0	0	0	0	0	0	Fungi	Ascomycota	Leotiomycetes	Helotiales	Helotiaceae	unidentified	unidentified
NCROTU1290	0	0	26	0	0	0	0	0	0	0	0	0	0	0	0	0	0	Fungi	Glomeromycota	Glomeromycetes	Glomerales	Glomeraceae	unidentified	unidentified
NCROTU2402	2	5	3	0	1	1	3	1	3	1	1	2	0	0	1	2	0	;No	blast	hit	;NA	;NA	;NA	;NA	;NA	-
NCROTU350	0	0	0	0	0	0	0	0	0	26	0	0	0	0	0	0	0	Fungi	Ascomycota	Leotiomycetes	unidentified	unidentified	unidentified	unidentified
NCROTU356	3	5	1	0	1	0	0	0	2	3	0	2	3	3	1	2	0	;No	blast	hit	;NA	;NA	;NA	;NA	;NA	-
NCROTU735	2	4	4	0	1	1	0	2	0	4	2	1	1	3	0	0	1	;No	blast	hit	;NA	;NA	;NA	;NA	;NA	-
NCROTU2435	0	1	0	0	0	0	0	25	0	0	0	0	0	0	0	0	0	Fungi	Ascomycota	Orbiliomycetes	Orbiliales	unidentified	unidentified	unidentified
NCROTU1343	2	2	4	1	3	0	3	0	0	0	0	0	2	0	3	4	1	;No	blast	hit	;NA	;NA	;NA	;NA	;NA	-
NCROTU1035	1	1	0	1	2	6	2	11	1	0	0	0	0	0	0	0	0	Fungi	Chytridiomycota	unidentified	unidentified	unidentified	unidentified	unidentified
NCROTU2425	0	1	2	1	3	0	1	2	1	4	1	2	1	1	3	1	1	;No	blast	hit	;NA	;NA	;NA	;NA	;NA	-
NCROTU1175	0	0	0	0	0	0	0	0	0	0	0	0	0	0	7	0	18	Fungi	Basidiomycota	Agaricomycetes	Agaricales	Psathyrellaceae	Psathyrella	Psathyrella_kellermanii
NCROTU438	0	8	17	0	0	0	0	0	0	0	0	0	0	0	0	0	0	Fungi	Ascomycota	Orbiliomycetes	Orbiliales	Orbiliaceae	unidentified	unidentified
NCROTU349	1	0	15	0	0	1	1	0	0	0	1	1	1	3	0	0	1	Fungi	Ascomycota	Sordariomycetes	Sordariales	Chaetomiaceae	Humicola	Humicola_nigrescens
NCROTU2531	1	4	0	0	15	0	3	0	2	0	0	0	0	0	0	0	0	Fungi	Ascomycota	Dothideomycetes	Pleosporales	Pleosporaceae	Neocamarosporium	unidentified
NCROTU45	0	1	0	0	0	3	4	0	8	0	0	0	0	9	0	0	0	Fungi	Ascomycota	Dothideomycetes	Pleosporales	unidentified	unidentified	unidentified
NCROTU1415	0	0	0	0	0	0	0	0	1	0	5	15	0	0	0	4	0	Fungi	unidentified	unidentified	unidentified	unidentified	unidentified	unidentified
NCROTU1898	4	0	0	11	0	0	9	0	0	0	0	0	0	0	0	0	0	;No	blast	hit	;NA	;NA	;NA	;NA	;NA	-
NCROTU1067	0	0	0	0	0	0	0	0	0	0	0	13	0	0	11	0	0	Fungi	Ascomycota	Saccharomycetes	Saccharomycetales	Debaryomycetaceae	Spathaspora	unidentified
NCROTU269	0	0	0	0	0	0	0	0	0	0	0	0	0	24	0	0	0	Fungi	Ascomycota	Saccharomycetes	Saccharomycetales	Debaryomycetaceae	Spathaspora	unidentified
NCROTU2572	0	2	0	0	14	0	0	0	8	0	0	0	0	0	0	0	0	Fungi	Basidiomycota	Agaricomycetes	Agaricales	Hygrophoraceae	Cora	unidentified
NCROTU1977	0	2	0	0	0	1	0	0	0	0	4	17	0	0	0	0	0	Fungi	Glomeromycota	Glomeromycetes	Glomerales	Glomeraceae	unidentified	unidentified
NCROTU723	2	4	5	0	0	1	0	1	1	0	1	4	2	2	1	0	0	;No	blast	hit	;NA	;NA	;NA	;NA	;NA	-
NCROTU82	0	0	20	0	0	0	4	0	0	0	0	0	0	0	0	0	0	;No	blast	hit	;NA	;NA	;NA	;NA	;NA	-
NCROTU965	0	0	0	0	0	0	0	0	0	0	13	11	0	0	0	0	0	Fungi	Ascomycota	Dothideomycetes	Pleosporales	unidentified	unidentified	unidentified
NCROTU320	1	0	3	3	0	0	1	0	4	0	3	1	1	1	3	1	1	;No	blast	hit	;NA	;NA	;NA	;NA	;NA	-
NCROTU1736	0	0	0	0	0	0	0	0	0	2	2	1	2	4	7	1	4	Fungi	Basidiomycota	Tremellomycetes	Tremellales	Bulleraceae	Bullera	unidentified
NCROTU2123	0	0	0	0	0	0	0	11	0	0	0	0	12	0	0	0	0	Fungi	Basidiomycota	Tremellomycetes	Tremellales	Bulleribasidiaceae	Vishniacozyma	Vishniacozyma_victoriae
NCROTU1850	0	0	0	0	0	0	0	0	0	0	0	0	0	23	0	0	0	Fungi	Basidiomycota	Agaricomycetes	Agaricales	Marasmiaceae	Marasmius	unidentified
NCROTU1855	0	0	0	0	0	0	0	0	8	0	0	15	0	0	0	0	0	Fungi	Basidiomycota	Agaricomycetes	Agaricales	Amanitaceae	Amanita	unidentified
NCROTU1454	0	19	1	0	2	0	0	0	0	1	0	0	0	0	0	0	0	Fungi	Chytridiomycota	Chytridiomycetes	unidentified	unidentified	unidentified	unidentified
NCROTU1701	1	4	4	0	1	0	2	1	1	2	0	0	0	3	1	1	2	;No	blast	hit	;NA	;NA	;NA	;NA	;NA	-
NCROTU2021	0	9	5	0	0	0	9	0	0	0	0	0	0	0	0	0	0	Fungi	unidentified	unidentified	unidentified	unidentified	unidentified	unidentified
NCROTU2530	0	0	0	0	0	0	0	0	0	0	4	0	0	9	0	0	10	Fungi	Ascomycota	Leotiomycetes	Helotiales	unidentified	unidentified	unidentified
NCROTU1603	3	1	2	2	0	0	0	13	1	0	0	0	0	0	0	0	0	Fungi	unidentified	unidentified	unidentified	unidentified	unidentified	unidentified
NCROTU637	0	3	3	1	0	0	1	3	1	2	0	0	2	1	0	1	4	;No	blast	hit	;NA	;NA	;NA	;NA	;NA	-
NCROTU2076	0	0	22	0	0	0	0	0	0	0	0	0	0	0	0	0	0	Fungi	Ascomycota	Eurotiomycetes	Eurotiales	Thermoascaceae	Byssochlamys	Byssochlamys_spectabilis
NCROTU442	0	2	0	0	5	13	0	0	2	0	0	0	0	0	0	0	0	Fungi	Basidiomycota	Agaricomycetes	Agaricales	Entolomataceae	Clitopilus	unidentified
NCROTU1114	0	0	0	0	0	0	4	0	0	0	0	0	0	0	0	18	0	Fungi	Ascomycota	Dothideomycetes	Pleosporales	Sporormiaceae	Preussia	Preussia_persica
NCROTU2417	0	0	5	0	0	0	3	0	14	0	0	0	0	0	0	0	0	Fungi	Glomeromycota	Glomeromycetes	Glomerales	Glomeraceae	unidentified	unidentified
NCROTU715	0	0	0	0	0	0	0	18	0	0	0	0	0	0	0	4	0	Fungi	Ascomycota	Eurotiomycetes	Chaetothyriales	Herpotrichiellaceae	Coniosporium	unidentified
NCROTU2005	0	4	0	0	0	0	8	0	3	0	7	0	0	0	0	0	0	;No	blast	hit	;NA	;NA	;NA	;NA	;NA	-
NCROTU2580	2	1	4	0	2	2	0	0	2	1	0	0	0	2	2	2	2	;No	blast	hit	;NA	;NA	;NA	;NA	;NA	-
NCROTU620	1	4	4	0	3	0	0	0	0	0	1	4	0	1	0	2	2	;No	blast	hit	;NA	;NA	;NA	;NA	;NA	-
NCROTU1536	3	6	1	0	2	0	1	1	1	1	2	1	1	1	0	1	0	;No	blast	hit	;NA	;NA	;NA	;NA	;NA	-
NCROTU363	0	2	6	0	0	1	2	0	1	3	1	4	1	0	0	1	0	;No	blast	hit	;NA	;NA	;NA	;NA	;NA	-
NCROTU506	0	0	0	0	0	0	0	22	0	0	0	0	0	0	0	0	0	Fungi	unidentified	unidentified	unidentified	unidentified	unidentified	unidentified
NCROTU721	0	0	1	0	0	0	1	0	20	0	0	0	0	0	0	0	0	Fungi	unidentified	unidentified	unidentified	unidentified	unidentified	unidentified
NCROTU964	0	0	0	0	0	0	0	0	0	0	0	0	22	0	0	0	0	Fungi	Ascomycota	Dothideomycetes	Pleosporales	Testudinaceae	unidentified	unidentified
NCROTU1353	0	0	0	0	0	0	0	0	0	22	0	0	0	0	0	0	0	Fungi	Basidiomycota	Agaricomycetes	Cantharellales	Cantharellales_fam_Incertae_sedis	unidentified	unidentified
NCROTU1604	0	0	0	0	0	0	22	0	0	0	0	0	0	0	0	0	0	Fungi	unidentified	unidentified	unidentified	unidentified	unidentified	unidentified
NCROTU2255	1	3	1	0	1	1	3	1	1	0	1	2	1	0	3	2	1	;No	blast	hit	;NA	;NA	;NA	;NA	;NA	-
NCROTU650	1	1	8	2	0	0	0	0	0	1	2	1	2	0	3	0	0	;No	blast	hit	;NA	;NA	;NA	;NA	;NA	-
NCROTU2519	0	0	0	0	0	0	0	0	0	0	0	21	0	0	0	0	0	Fungi	Basidiomycota	Agaricomycetes	Agaricales	Bolbitiaceae	Conocybe	Conocybe_herbarum
NCROTU5	0	17	3	0	0	0	1	0	0	0	0	0	0	0	0	0	0	Fungi	Ascomycota	Eurotiomycetes	Chaetothyriales	Cyphellophoraceae	Cyphellophora	Cyphellophora_vermispora
NCROTU2302	1	4	1	0	0	0	2	2	3	0	3	1	1	1	2	0	0	Fungi	unidentified	unidentified	unidentified	unidentified	unidentified	unidentified
NCROTU1119	3	3	1	0	1	0	2	1	0	0	2	1	2	0	0	4	1	;No	blast	hit	;NA	;NA	;NA	;NA	;NA	-
NCROTU544	1	3	2	0	0	0	1	1	2	0	2	0	1	1	2	3	2	;No	blast	hit	;NA	;NA	;NA	;NA	;NA	-
NCROTU837	0	0	0	0	0	0	0	0	0	0	0	0	0	0	0	0	21	Fungi	unidentified	unidentified	unidentified	unidentified	unidentified	unidentified
NCROTU1649	0	0	0	0	0	0	0	8	1	9	0	3	0	0	0	0	0	Fungi	Ascomycota	Leotiomycetes	Helotiales	unidentified	unidentified	unidentified
SH1145921	0	0	0	0	0	0	0	0	1	4	0	2	1	8	3	1	0	Fungi	Mucoromycota	Mucoromycetes	Mucorales	Rhizopodaceae	Rhizopus	Rhizopus_arrhizus
NCROTU1311	0	0	20	0	0	0	0	0	0	0	0	0	0	0	0	0	0	Fungi	Basidiomycota	Tremellomycetes	Tremellales	Bulleribasidiaceae	Dioszegia	Dioszegia_zsoltii_var._zsoltii
NCROTU2261	0	0	0	0	0	0	0	0	0	0	0	0	0	4	16	0	0	Fungi	Ascomycota	Dothideomycetes	Pleosporales	Phaeosphaeriaceae	unidentified	unidentified
NCROTU2025	0	1	0	0	0	0	0	0	0	2	0	0	2	6	2	2	5	Fungi	Basidiomycota	Agaricomycetes	Agaricales	Marasmiaceae	Marasmius	unidentified
NCROTU2263	0	0	0	0	0	0	0	0	0	5	0	6	0	9	0	0	0	Fungi	Basidiomycota	Agaricomycetes	Agaricales	Strophariaceae	unidentified	unidentified
SH1585528	0	0	0	0	0	0	0	0	1	1	1	5	3	2	4	0	3	Fungi	Ascomycota	Sordariomycetes	unidentified	unidentified	unidentified	unidentified
NCROTU2496	3	1	6	0	1	0	1	2	0	0	0	2	0	0	1	2	1	;No	blast	hit	;NA	;NA	;NA	;NA	;NA	-
SH1564475	0	0	0	0	0	0	0	0	0	0	0	0	0	0	20	0	0	Fungi	Ascomycota	Leotiomycetes	Helotiales	unidentified	unidentified	unidentified
NCROTU485	0	1	1	0	0	1	0	15	1	1	0	0	0	0	0	0	0	Fungi	Basidiomycota	Microbotryomycetes	Leucosporidiales	Leucosporidiaceae	Leucosporidium	Leucosporidium_yakuticum
NCROTU1017	0	0	20	0	0	0	0	0	0	0	0	0	0	0	0	0	0	Fungi	Ascomycota	Dothideomycetes	Pleosporales	unidentified	unidentified	unidentified
NCROTU1316	1	4	6	0	1	0	1	0	1	0	0	1	1	3	0	1	0	;No	blast	hit	;NA	;NA	;NA	;NA	;NA	-
NCROTU1445	0	0	0	0	0	0	0	0	0	0	0	15	3	0	0	0	2	Fungi	Ascomycota	Dothideomycetes	Pleosporales	unidentified	unidentified	unidentified
NCROTU2049	2	0	0	0	0	0	0	0	0	0	0	3	0	0	0	9	6	;No	blast	hit	;NA	;NA	;NA	;NA	;NA	-
NCROTU2111	1	2	0	2	0	1	1	0	1	0	2	2	3	1	1	1	1	;No	blast	hit	;NA	;NA	;NA	;NA	;NA	-
NCROTU1103	1	0	3	1	2	0	2	2	1	0	1	1	0	0	3	1	1	;No	blast	hit	;NA	;NA	;NA	;NA	;NA	-
NCROTU2491	1	0	1	1	1	1	0	1	1	0	2	3	1	1	2	3	0	;No	blast	hit	;NA	;NA	;NA	;NA	;NA	-
NCROTU863	0	2	0	1	0	1	1	5	2	4	0	0	0	0	0	3	0	;No	blast	hit	;NA	;NA	;NA	;NA	;NA	-
NCROTU1619	0	1	1	0	0	5	5	7	0	0	0	0	0	0	0	0	0	Fungi	Ascomycota	Saccharomycetes	Saccharomycetales	Saccharomycetales_fam_Incertae_sedis	Candida	unidentified
NCROTU1965	0	0	0	0	0	0	0	0	0	0	0	4	0	0	0	0	15	Fungi	Basidiomycota	Agaricomycetes	Agaricales	Marasmiaceae	Marasmius	unidentified
NCROTU1564	0	0	18	0	0	0	0	0	0	0	0	0	0	1	0	0	0	Fungi	Mortierellomycota	Mortierellomycetes	Mortierellales	Mortierellaceae	Mortierella	Mortierella_exigua
NCROTU37	0	0	0	0	0	0	0	0	0	0	0	0	1	0	11	0	7	Fungi	Ascomycota	Dothideomycetes	Pleosporales	unidentified	unidentified	unidentified
NCROTU626	0	3	0	0	1	1	1	0	0	3	2	1	1	1	3	1	1	;No	blast	hit	;NA	;NA	;NA	;NA	;NA	-
NCROTU889	5	1	0	0	0	7	0	0	6	0	0	0	0	0	0	0	0	Fungi	unidentified	unidentified	unidentified	unidentified	unidentified	unidentified
NCROTU1164	0	0	0	0	0	0	0	0	0	15	0	0	0	4	0	0	0	Fungi	Ascomycota	Dothideomycetes	Pleosporales	unidentified	unidentified	unidentified
NCROTU1394	0	0	0	0	19	0	0	0	0	0	0	0	0	0	0	0	0	Fungi	Ascomycota	unidentified	unidentified	unidentified	unidentified	unidentified
NCROTU1397	2	2	3	2	3	0	0	0	0	0	0	1	0	1	2	2	0	;No	blast	hit	;NA	;NA	;NA	;NA	;NA	-
NCROTU1661	4	2	2	1	2	0	1	0	0	0	0	4	1	0	1	0	0	;No	blast	hit	;NA	;NA	;NA	;NA	;NA	-
NCROTU976	0	0	0	0	0	0	0	13	0	0	0	0	0	5	0	0	0	Fungi	Ascomycota	Eurotiomycetes	Eurotiales	Thermoascaceae	Byssochlamys	Byssochlamys_spectabilis
NCROTU49	0	1	0	0	17	0	0	0	0	0	0	0	0	0	0	0	0	Fungi	Basidiomycota	Agaricomycetes	Agaricales	Typhulaceae	Typhula	Typhula_japonica
NCROTU1407	0	0	0	0	0	0	18	0	0	0	0	0	0	0	0	0	0	Fungi	Basidiomycota	Tremellomycetes	Tremellales	Bulleribasidiaceae	Derxomyces	unidentified
NCROTU802	0	0	0	0	2	16	0	0	0	0	0	0	0	0	0	0	0	Fungi	Basidiomycota	Agaricomycetes	Cantharellales	Ceratobasidiaceae	unidentified	unidentified
NCROTU536	15	0	0	0	0	1	0	1	1	0	0	0	0	0	0	0	0	Fungi	Chytridiomycota	unidentified	unidentified	unidentified	unidentified	unidentified
NCROTU541	1	15	0	0	0	0	0	2	0	0	0	0	0	0	0	0	0	Fungi	unidentified	unidentified	unidentified	unidentified	unidentified	unidentified
NCROTU1003	0	8	5	0	0	0	0	0	0	0	0	0	0	5	0	0	0	Fungi	Ascomycota	Dothideomycetes	Pleosporales	unidentified	unidentified	unidentified
NCROTU1275	2	2	4	0	0	1	1	0	1	1	0	2	0	1	1	2	0	;No	blast	hit	;NA	;NA	;NA	;NA	;NA	-
NCROTU1514	0	1	2	0	0	0	3	0	1	1	1	3	0	3	0	2	1	;No	blast	hit	;NA	;NA	;NA	;NA	;NA	-
NCROTU1910	0	2	2	1	1	0	1	0	1	1	0	4	1	0	1	1	1	;No	blast	hit	;NA	;NA	;NA	;NA	;NA	-
NCROTU497	0	0	3	0	0	0	14	0	0	0	0	0	0	0	0	0	0	Fungi	Ascomycota	Eurotiomycetes	Eurotiales	Thermoascaceae	Byssochlamys	Byssochlamys_spectabilis
NCROTU97	0	0	17	0	0	0	0	0	0	0	0	0	0	0	0	0	0	Fungi	Basidiomycota	Agaricomycetes	Agaricales	Tricholomataceae	Calyptella	Calyptella_capula
NCROTU1203	0	17	0	0	0	0	0	0	0	0	0	0	0	0	0	0	0	Fungi	Basidiomycota	Agaricomycetes	Corticiales	Corticiaceae	unidentified	unidentified
NCROTU1916	0	0	17	0	0	0	0	0	0	0	0	0	0	0	0	0	0	Fungi	Basidiomycota	Tremellomycetes	Tremellales	Bulleribasidiaceae	Hannaella	Hannaella_luteola
NCROTU621	0	0	0	0	6	0	0	0	0	2	2	2	0	2	0	1	2	Fungi	Basidiomycota	Tremellomycetes	Tremellales	Bulleraceae	Bullera	unidentified
NCROTU2193	4	1	1	0	2	0	2	0	1	0	2	2	0	2	0	0	0	Fungi	Mortierellomycota	Mortierellomycetes	Mortierellales	Mortierellaceae	Mortierella	Mortierella_alpina
NCROTU1420	0	0	0	0	0	0	17	0	0	0	0	0	0	0	0	0	0	Fungi	Ascomycota	Pezizomycetes	Pezizales	Pyronemataceae	Pulvinula	Pulvinula_convexella
NCROTU2552	4	0	6	0	0	1	1	5	0	0	0	0	0	0	0	0	0	Fungi	Chytridiomycota	unidentified	unidentified	unidentified	unidentified	unidentified
NCROTU46	0	1	3	0	1	0	1	0	3	1	0	1	2	1	1	2	0	;No	blast	hit	;NA	;NA	;NA	;NA	;NA	-
NCROTU778	0	0	0	0	0	0	3	0	0	0	0	0	0	14	0	0	0	Fungi	Basidiomycota	Agaricomycetes	Agaricales	unidentified	unidentified	unidentified
NCROTU2136	0	5	2	0	1	1	1	0	1	2	0	1	0	2	1	0	0	;No	blast	hit	;NA	;NA	;NA	;NA	;NA	-
NCROTU1144	13	0	0	3	0	0	0	0	0	0	0	0	0	0	0	0	0	;No	blast	hit	;NA	;NA	;NA	;NA	;NA	-
NCROTU1293	0	3	3	3	0	0	1	2	1	0	0	2	1	0	0	0	0	;No	blast	hit	;NA	;NA	;NA	;NA	;NA	-
NCROTU1441	0	0	0	2	11	0	1	0	2	0	0	0	0	0	0	0	0	Fungi	Ascomycota	Dothideomycetes	Pleosporales	Pleosporaceae	Neocamarosporium	unidentified
NCROTU2326	0	1	14	1	0	0	0	0	0	0	0	0	0	0	0	0	0	Fungi	Basidiomycota	Agaricomycetes	Agaricales	Amanitaceae	Amanita	unidentified
NCROTU1066	1	4	1	1	1	1	0	0	0	0	1	2	1	0	2	1	0	;No	blast	hit	;NA	;NA	;NA	;NA	;NA	-
NCROTU1402	0	0	0	0	0	0	0	0	0	0	0	0	0	0	13	3	0	Fungi	Ascomycota	Orbiliomycetes	Orbiliales	Orbiliaceae	unidentified	unidentified
NCROTU579	0	0	0	0	0	0	1	0	0	0	1	8	0	0	0	5	1	Fungi	Ascomycota	Orbiliomycetes	Orbiliales	Orbiliaceae	unidentified	unidentified
NCROTU1672	0	0	0	0	0	0	0	0	0	10	0	0	0	1	5	0	0	Fungi	Basidiomycota	Agaricomycetes	Agaricales	Tricholomataceae	Lachnella	Lachnella_alboviolascens
NCROTU1731	0	0	0	0	0	0	0	0	0	15	0	0	0	1	0	0	0	Fungi	Basidiomycota	Agaricomycetes	Agaricales	Tricholomataceae	Flagelloscypha	Flagelloscypha_minutissima
NCROTU1904	4	0	12	0	0	0	0	0	0	0	0	0	0	0	0	0	0	Fungi	Ascomycota	Eurotiomycetes	Eurotiales	Thermoascaceae	Byssochlamys	Byssochlamys_spectabilis
NCROTU1647	1	10	0	0	2	1	0	2	0	0	0	0	0	0	0	0	0	Fungi	Ascomycota	Dothideomycetes	Capnodiales	Mycosphaerellaceae	Mycosphaerella	Mycosphaerella_tassiana
NCROTU1386	0	0	0	0	4	0	0	0	2	1	1	1	0	0	6	0	1	Fungi	Basidiomycota	Agaricomycetes	Agaricales	Hygrophoraceae	Cora	unidentified
NCROTU2244	0	0	0	0	0	0	0	16	0	0	0	0	0	0	0	0	0	Fungi	Ascomycota	Eurotiomycetes	Verrucariales	Verrucariaceae	unidentified	unidentified
NCROTU2112	0	0	0	0	0	0	0	0	0	16	0	0	0	0	0	0	0	Fungi	Mortierellomycota	Mortierellomycetes	Mortierellales	Mortierellaceae	Mortierella	Mortierella_kuhlmanii
NCROTU574	0	0	0	0	0	0	0	0	0	0	0	0	16	0	0	0	0	Fungi	Mortierellomycota	Mortierellomycetes	Mortierellales	Mortierellaceae	Mortierella	Mortierella_fimbricystis
NCROTU2243	0	0	0	0	0	0	0	0	0	2	1	0	0	2	7	4	0	Fungi	Ascomycota	Dothideomycetes	Pleosporales	Pleosporaceae	Neocamarosporium	unidentified
NCROTU885	0	0	0	0	0	0	0	0	0	7	0	8	0	0	0	1	0	Fungi	Basidiomycota	Agaricomycetes	Agaricales	Amanitaceae	Amanita	unidentified
NCROTU2361	12	1	0	0	0	1	0	0	1	0	1	0	0	0	0	0	0	Fungi	Glomeromycota	Glomeromycetes	Glomerales	Glomeraceae	unidentified	unidentified
NCROTU2433	0	0	0	0	0	0	1	0	0	0	0	15	0	0	0	0	0	Fungi	Glomeromycota	Glomeromycetes	Gigasporales	Gigasporaceae	unidentified	unidentified
NCROTU85	0	0	0	0	11	0	0	0	4	1	0	0	0	0	0	0	0	Fungi	Glomeromycota	Glomeromycetes	Glomerales	Glomeraceae	unidentified	unidentified
NCROTU1861	0	0	2	0	5	1	1	1	0	1	1	0	0	0	3	1	0	;No	blast	hit	;NA	;NA	;NA	;NA	;NA	-
NCROTU114	0	1	2	0	1	1	1	1	0	0	1	0	1	0	2	2	3	;No	blast	hit	;NA	;NA	;NA	;NA	;NA	-
NCROTU1367	2	0	2	0	1	1	0	1	0	2	0	0	1	3	2	0	1	;No	blast	hit	;NA	;NA	;NA	;NA	;NA	-
NCROTU277	0	0	0	0	0	0	0	0	7	0	3	0	0	0	6	0	0	Fungi	Ascomycota	Dothideomycetes	Pleosporales	unidentified	unidentified	unidentified
NCROTU601	2	0	0	2	0	0	1	0	1	1	0	2	0	0	2	1	3	;No	blast	hit	;NA	;NA	;NA	;NA	;NA	-
NCROTU1284	0	5	0	2	0	5	0	1	0	0	0	0	0	0	2	0	0	Fungi	Basidiomycota	Tremellomycetes	Filobasidiales	Filobasidiaceae	Naganishia	Naganishia_uzbekistanensis
NCROTU1022	0	0	2	1	0	0	1	2	2	1	0	2	1	0	2	1	0	;No	blast	hit	;NA	;NA	;NA	;NA	;NA	-
NCROTU543	1	0	0	0	0	0	0	0	0	0	0	0	3	0	0	0	11	Fungi	Basidiomycota	Geminibasidiomycetes	Geminibasidiales	Geminibasidiaceae	Geminibasidium	unidentified
NCROTU129	0	15	0	0	0	0	0	0	0	0	0	0	0	0	0	0	0	Fungi	Ascomycota	Leotiomycetes	Erysiphales	Erysiphaceae	Microidium	Microidium_phyllanthi
NCROTU1505	6	0	0	0	4	0	0	0	5	0	0	0	0	0	0	0	0	Fungi	Basidiomycota	Tremellomycetes	Tremellales	Bulleraceae	Bullera	unidentified
NCROTU2121	3	0	0	0	0	3	4	0	5	0	0	0	0	0	0	0	0	Fungi	Ascomycota	Dothideomycetes	Pleosporales	Pleosporaceae	Neocamarosporium	unidentified
NCROTU828	0	0	0	0	0	0	0	0	15	0	0	0	0	0	0	0	0	Fungi	Basidiomycota	Agaricomycetes	Agaricales	Amanitaceae	Amanita	unidentified
NCROTU1924	0	0	0	0	0	0	0	0	0	0	15	0	0	0	0	0	0	Fungi	Basidiomycota	Agaricomycetes	Agaricales	Psathyrellaceae	Coprinopsis	Coprinopsis_pachyderma
NCROTU113	0	0	0	0	0	15	0	0	0	0	0	0	0	0	0	0	0	Fungi	Glomeromycota	unidentified	unidentified	unidentified	unidentified	unidentified
NCROTU1201	0	1	0	0	0	0	7	0	0	0	0	4	0	0	2	0	1	Fungi	Ascomycota	Sordariomycetes	Hypocreales	Nectriaceae	Nectria	Nectria_asiatica
NCROTU1184	3	4	7	0	0	0	0	0	1	0	0	0	0	0	0	0	0	Fungi	Ascomycota	Leotiomycetes	Helotiales	unidentified	unidentified	unidentified
NCROTU1235	0	0	0	0	2	0	0	0	5	2	5	0	0	0	0	1	0	;No	blast	hit	;NA	;NA	;NA	;NA	;NA	-
NCROTU1848	0	10	0	0	0	0	0	0	0	0	0	0	5	0	0	0	0	Fungi	Ascomycota	Dothideomycetes	unidentified	unidentified	unidentified	unidentified
NCROTU104	0	1	0	4	0	0	0	0	0	0	0	0	0	0	0	0	9	Fungi	Basidiomycota	Agaricomycetes	unidentified	unidentified	unidentified	unidentified
NCROTU1074	2	2	1	2	0	0	0	0	1	1	0	1	1	2	0	1	0	;No	blast	hit	;NA	;NA	;NA	;NA	;NA	-
NCROTU1255	1	1	1	1	1	1	0	0	0	2	0	1	1	0	0	3	1	;No	blast	hit	;NA	;NA	;NA	;NA	;NA	-
NCROTU93	0	0	0	0	0	0	0	0	0	0	0	0	0	0	0	14	0	Fungi	Basidiomycota	Agaricomycetes	Agaricales	Crepidotaceae	Crepidotus	unidentified
NCROTU1165	0	0	0	0	0	0	0	0	0	0	0	4	0	0	0	0	10	Fungi	Ascomycota	Saccharomycetes	Saccharomycetales	Debaryomycetaceae	Spathaspora	unidentified
NCROTU382	0	2	12	0	0	0	0	0	0	0	0	0	0	0	0	0	0	Fungi	Ascomycota	Saccharomycetes	Saccharomycetales	Debaryomycetaceae	Spathaspora	unidentified
NCROTU2274	1	0	0	0	13	0	0	0	0	0	0	0	0	0	0	0	0	Fungi	Basidiomycota	Agaricomycetes	Boletales	Suillaceae	Suillus	Suillus_punctatipes
NCROTU546	0	0	0	0	0	0	0	0	0	0	0	14	0	0	0	0	0	Fungi	Ascomycota	Dothideomycetes	Pleosporales	unidentified	unidentified	unidentified
NCROTU609	0	1	0	0	0	0	0	0	0	0	0	0	13	0	0	0	0	Fungi	Ascomycota	Dothideomycetes	Pleosporales	unidentified	unidentified	unidentified
NCROTU1710	0	0	0	0	1	0	0	0	0	0	0	2	0	1	0	6	4	;No	blast	hit	;NA	;NA	;NA	;NA	;NA	-
NCROTU1962	0	0	0	0	0	0	0	0	0	0	0	0	0	0	14	0	0	Fungi	unidentified	unidentified	unidentified	unidentified	unidentified	unidentified
NCROTU2188	0	0	0	0	0	0	0	0	0	1	0	0	10	2	0	0	1	Fungi	Ascomycota	unidentified	unidentified	unidentified	unidentified	unidentified
NCROTU14	0	2	3	2	0	0	0	3	0	0	1	1	0	0	1	0	0	;No	blast	hit	;NA	;NA	;NA	;NA	;NA	-
NCROTU928	0	0	0	0	0	0	0	0	1	6	0	0	0	0	0	2	4	Fungi	Ascomycota	Saccharomycetes	Saccharomycetales	Debaryomycetaceae	Debaryomyces	Debaryomyces_hansenii
OTU32	0	5	1	0	0	1	1	4	1	0	0	0	0	0	0	0	0	Fungi	Ascomycota	Sordariomycetes	Hypocreales	Nectriaceae	unidentified	unidentified
SH1183052	0	0	0	0	0	0	0	0	0	0	4	0	9	0	0	0	0	Fungi	Ascomycota	Saccharomycetes	Saccharomycetales	Debaryomycetaceae	Meyerozyma	Meyerozyma_guilliermondii
NCROTU1613	0	0	0	0	0	0	0	0	1	3	1	0	0	7	1	0	0	Fungi	Basidiomycota	Tremellomycetes	Tremellales	Bulleraceae	Bullera	unidentified
NCROTU2045	0	0	0	0	13	0	0	0	0	0	0	0	0	0	0	0	0	Fungi	Mortierellomycota	Mortierellomycetes	Mortierellales	Mortierellaceae	Mortierella	Mortierella_kuhlmanii
NCROTU725	0	0	0	0	0	0	0	0	0	0	0	0	0	10	0	0	3	Fungi	Ascomycota	Dothideomycetes	Pleosporales	Pleosporaceae	Neocamarosporium	unidentified
NCROTU940	0	0	0	0	0	13	0	0	0	0	0	0	0	0	0	0	0	Fungi	Basidiomycota	Agaricomycetes	Cantharellales	Ceratobasidiaceae	unidentified	unidentified
NCROTU1844	2	0	0	0	0	0	0	0	0	0	0	0	0	6	5	0	0	Fungi	Basidiomycota	Agaricomycetes	Agaricales	Entolomataceae	Entoloma	Entoloma_perumbilicatum
NCROTU441	0	0	0	0	0	0	0	0	0	0	0	0	0	5	4	3	1	Fungi	Glomeromycota	Glomeromycetes	Glomerales	Claroideoglomeraceae	Claroideoglomus	unidentified
SH1142825	4	3	0	0	0	0	0	4	0	1	0	0	1	0	0	0	0	Fungi	Ascomycota	Dothideomycetes	Pleosporales	Pleosporaceae	Alternaria	Alternaria_terricola
NCROTU2072	0	0	0	0	0	0	0	0	2	7	1	1	1	0	1	0	0	Fungi	Olpidiomycota	Olpidiomycetes	Olpidiales	Olpidiaceae	Olpidium	Olpidium_brassicae
NCROTU159	1	1	2	0	0	0	1	2	0	2	1	2	1	0	0	0	0	;No	blast	hit	;NA	;NA	;NA	;NA	;NA	-
NCROTU247	0	4	9	0	0	0	0	0	0	0	0	0	0	0	0	0	0	Fungi	unidentified	unidentified	unidentified	unidentified	unidentified	unidentified
NCROTU367	0	0	0	0	0	0	0	0	1	0	1	1	0	0	0	10	0	Fungi	Ascomycota	Dothideomycetes	Pleosporales	unidentified	unidentified	unidentified
NCROTU593	0	0	0	0	0	0	0	0	0	0	1	1	6	0	0	0	5	;No	blast	hit	;NA	;NA	;NA	;NA	;NA	-
NCROTU728	0	2	0	0	0	2	0	0	9	0	0	0	0	0	0	0	0	Fungi	Rozellomycota	unidentified	unidentified	unidentified	unidentified	unidentified
NCROTU1230	0	0	0	0	3	0	0	10	0	0	0	0	0	0	0	0	0	Fungi	Ascomycota	Leotiomycetes	Helotiales	unidentified	unidentified	unidentified
NCROTU1577	0	0	0	0	0	0	0	0	13	0	0	0	0	0	0	0	0	Fungi	Ascomycota	unidentified	unidentified	unidentified	unidentified	unidentified
NCROTU1606	4	0	1	0	0	2	0	0	0	2	0	0	0	0	0	2	2	Fungi	Ascomycota	Sordariomycetes	unidentified	unidentified	unidentified	unidentified
NCROTU2075	3	0	2	0	0	0	0	0	2	0	1	2	0	1	1	0	1	;No	blast	hit	;NA	;NA	;NA	;NA	;NA	-
NCROTU1156	0	0	1	1	1	0	2	1	3	1	0	1	0	0	0	0	1	;No	blast	hit	;NA	;NA	;NA	;NA	;NA	-
NCROTU1309	0	0	0	0	0	0	0	0	0	12	0	0	0	0	0	0	0	Fungi	Basidiomycota	Agaricomycetes	Agaricales	Bolbitiaceae	Conocybe	Conocybe_deliquescens
NCROTU1778	0	0	0	0	0	0	0	0	12	0	0	0	0	0	0	0	0	Fungi	Ascomycota	Dothideomycetes	Venturiales	Sympoventuriaceae	Ochroconis	Ochroconis_icarus
NCROTU2458	0	0	0	0	0	0	0	0	0	0	0	0	2	0	0	0	10	Fungi	Ascomycota	Dothideomycetes	Pleosporales	Didymosphaeriaceae	Paraphaeosphaeria	Paraphaeosphaeria_minitans
SH1186340	1	0	9	0	0	0	0	1	0	0	0	0	0	0	0	1	0	Fungi	Ascomycota	Sordariomycetes	Sordariales	Lasiosphaeriaceae	unidentified	unidentified
NCROTU138	0	0	0	0	0	0	0	0	11	0	0	0	0	0	0	1	0	Fungi	Ascomycota	Dothideomycetes	Pleosporales	Lophiostomataceae	unidentified	unidentified
NCROTU1535	0	0	0	0	0	2	0	10	0	0	0	0	0	0	0	0	0	Fungi	Ascomycota	Eurotiomycetes	Verrucariales	Verrucariaceae	unidentified	unidentified
NCROTU2454	0	4	0	0	0	0	0	0	8	0	0	0	0	0	0	0	0	Fungi	Basidiomycota	Agaricomycetes	Agaricales	Hygrophoraceae	Cora	unidentified
NCROTU1734	3	0	1	0	0	0	3	0	0	0	1	1	0	0	1	0	2	Fungi	Mortierellomycota	Mortierellomycetes	Mortierellales	Mortierellaceae	Mortierella	unidentified
NCROTU1570	0	0	0	0	0	0	0	0	0	7	0	5	0	0	0	0	0	Fungi	Mortierellomycota	Mortierellomycetes	Mortierellales	Mortierellaceae	Mortierella	Mortierella_wolfii
NCROTU2352	0	0	0	0	0	6	0	0	6	0	0	0	0	0	0	0	0	Fungi	Ascomycota	Dothideomycetes	Pleosporales	Cucurbitariaceae	Pyrenochaetopsis	Pyrenochaetopsis_leptospora
NCROTU1186	0	0	0	0	0	0	0	0	0	1	6	5	0	0	0	0	0	Fungi	Ascomycota	Dothideomycetes	Pleosporales	Pleosporaceae	Neocamarosporium	unidentified
NCROTU2251	0	0	0	0	0	0	0	0	0	0	0	12	0	0	0	0	0	Fungi	Ascomycota	Dothideomycetes	Pleosporales	Pleosporaceae	Neocamarosporium	unidentified
NCROTU780	0	0	0	0	0	0	0	0	0	0	0	0	0	0	12	0	0	Fungi	Basidiomycota	Agaricomycetes	Agaricales	Entolomataceae	Entoloma	unidentified
NCROTU1044	0	0	0	0	0	0	0	12	0	0	0	0	0	0	0	0	0	Fungi	Basidiomycota	Agaricomycetes	Agaricales	Physalacriaceae	Armillaria	Armillaria_mellea
NCROTU1494	1	1	3	0	1	2	0	0	1	0	0	1	1	1	0	0	0	;No	blast	hit	;NA	;NA	;NA	;NA	;NA	-
NCROTU133	0	4	0	0	2	0	0	0	1	0	0	1	2	1	0	0	1	;No	blast	hit	;NA	;NA	;NA	;NA	;NA	-
NCROTU2315	0	2	0	0	1	0	1	0	0	1	0	1	1	3	2	0	0	;No	blast	hit	;NA	;NA	;NA	;NA	;NA	-
NCROTU249	0	0	0	0	0	0	0	0	0	0	12	0	0	0	0	0	0	Fungi	Rozellomycota	unidentified	unidentified	unidentified	unidentified	unidentified
NCROTU633	0	2	2	0	0	1	2	0	0	0	0	0	1	1	0	1	2	;No	blast	hit	;NA	;NA	;NA	;NA	;NA	-
NCROTU958	0	0	0	0	0	0	0	2	0	5	5	0	0	0	0	0	0	Fungi	unidentified	unidentified	unidentified	unidentified	unidentified	unidentified
NCROTU990	0	8	0	0	1	3	0	0	0	0	0	0	0	0	0	0	0	Fungi	Ascomycota	Leotiomycetes	Helotiales	unidentified	unidentified	unidentified
NCROTU1928	0	0	0	0	0	8	0	0	0	4	0	0	0	0	0	0	0	Fungi	Basidiomycota	Agaricomycetes	Auriculariales	unidentified	unidentified	unidentified
NCROTU2019	0	2	0	0	0	0	0	0	0	10	0	0	0	0	0	0	0	Fungi	unidentified	unidentified	unidentified	unidentified	unidentified	unidentified
NCROTU2134	1	3	2	0	0	0	0	1	0	1	1	2	0	0	1	0	0	;No	blast	hit	;NA	;NA	;NA	;NA	;NA	-
NCROTU2029	0	9	0	2	0	0	0	0	0	0	0	0	0	0	0	0	0	Fungi	Basidiomycota	Microbotryomycetes	Sporidiobolales	Sporidiobolaceae	Rhodotorula	Rhodotorula_babjevae
NCROTU408	0	1	2	2	0	0	0	0	0	2	2	1	0	1	0	0	0	;No	blast	hit	;NA	;NA	;NA	;NA	;NA	-
NCROTU415	2	3	0	2	1	0	0	0	1	0	0	0	1	0	0	1	0	;No	blast	hit	;NA	;NA	;NA	;NA	;NA	-
NCROTU294	9	0	0	1	0	0	0	1	0	0	0	0	0	0	0	0	0	;No	blast	hit	;NA	;NA	;NA	;NA	;NA	-
NCROTU300	0	0	2	1	1	0	0	2	0	2	0	1	0	1	0	1	0	;No	blast	hit	;NA	;NA	;NA	;NA	;NA	-
NCROTU2190	0	0	0	0	0	0	0	0	0	0	0	0	0	0	11	0	0	Fungi	Ascomycota	Eurotiomycetes	Eurotiales	Thermoascaceae	Byssochlamys	Byssochlamys_spectabilis
NCROTU385	0	0	4	0	2	0	0	0	3	0	0	2	0	0	0	0	0	Fungi	Ascomycota	Eurotiomycetes	Eurotiales	Thermoascaceae	Byssochlamys	Byssochlamys_spectabilis
NCROTU473	0	0	0	0	0	0	0	0	0	0	0	0	11	0	0	0	0	Fungi	Ascomycota	Dothideomycetes	Pleosporales	Trematosphaeriaceae	Trematosphaeria	Trematosphaeria_grisea
NCROTU727	0	11	0	0	0	0	0	0	0	0	0	0	0	0	0	0	0	Fungi	Ascomycota	Leotiomycetes	Helotiales	Helotiaceae	Articulospora	unidentified
NCROTU737	0	11	0	0	0	0	0	0	0	0	0	0	0	0	0	0	0	Fungi	Ascomycota	Eurotiomycetes	Eurotiales	Thermoascaceae	Byssochlamys	Byssochlamys_spectabilis
OTU134	0	5	1	0	0	4	0	1	0	0	0	0	0	0	0	0	0	Fungi	Ascomycota	Leotiomycetes	Helotiales	Helotiaceae	Articulospora	Articulospora_proliferata
OTU77	0	0	0	0	0	0	2	0	0	0	0	0	9	0	0	0	0	Fungi	Basidiomycota	Tremellomycetes	Filobasidiales	Filobasidiaceae	Filobasidium	Filobasidium_wieringae
NCROTU1593	0	0	0	0	0	0	0	0	0	2	0	0	0	1	0	4	4	Fungi	Chytridiomycota	Spizellomycetes	Spizellomycetales	Spizellomycetaceae	Spizellomyces	Spizellomyces_lactosolyticus
NCROTU1931	0	8	0	0	0	3	0	0	0	0	0	0	0	0	0	0	0	Fungi	Basidiomycota	Tremellomycetes	Tremellales	Cryptococcaceae	Cryptococcus	Cryptococcus_saitoi
NCROTU339	0	0	0	0	0	0	0	0	0	0	0	0	11	0	0	0	0	Fungi	Basidiomycota	Tremellomycetes	Tremellales	Bulleribasidiaceae	Dioszegia	Dioszegia_fristingensis
NCROTU911	0	0	0	0	0	0	11	0	0	0	0	0	0	0	0	0	0	Fungi	Basidiomycota	Tremellomycetes	Tremellales	Bulleribasidiaceae	Dioszegia	unidentified
NCROTU872	0	9	0	0	0	0	1	0	1	0	0	0	0	0	0	0	0	Fungi	Mortierellomycota	Mortierellomycetes	Mortierellales	Mortierellaceae	Mortierella	Mortierella_dichotoma
NCROTU755	1	1	0	0	6	3	0	0	0	0	0	0	0	0	0	0	0	Fungi	Ascomycota	Leotiomycetes	Helotiales	Helotiales_fam_Incertae_sedis	Cadophora	Cadophora_luteo-olivacea
NCROTU550	0	0	0	0	0	0	0	0	0	0	0	0	4	0	0	0	7	Fungi	Basidiomycota	Agaricomycetes	Agaricales	Physalacriaceae	Cryptomarasmius	Cryptomarasmius_corbariensis
NCROTU551	3	0	0	0	3	0	0	4	1	0	0	0	0	0	0	0	0	Fungi	Ascomycota	Sordariomycetes	unidentified	unidentified	unidentified	unidentified
NCROTU1321	0	1	2	0	0	0	1	0	1	1	0	3	1	0	0	0	1	;No	blast	hit	;NA	;NA	;NA	;NA	;NA	-
NCROTU24	0	0	0	0	0	0	0	0	0	0	0	0	0	0	11	0	0	Fungi	unidentified	unidentified	unidentified	unidentified	unidentified	unidentified
NCROTU106	0	0	0	0	0	0	0	2	0	0	0	0	0	9	0	0	0	;No	blast	hit	;NA	;NA	;NA	;NA	;NA	-
NCROTU226	0	1	3	0	1	0	1	2	0	0	0	0	1	0	1	1	0	;No	blast	hit	;NA	;NA	;NA	;NA	;NA	-
NCROTU373	0	0	0	0	3	0	1	0	0	0	1	6	0	0	0	0	0	;No	blast	hit	;NA	;NA	;NA	;NA	;NA	-
NCROTU807	0	2	1	0	0	1	3	0	0	0	0	3	0	0	0	1	0	Fungi	Basidiomycota	Agaricomycetes	Auriculariales	unidentified	unidentified	unidentified
NCROTU1048	0	0	0	0	0	0	0	0	0	7	0	1	0	1	1	1	0	;No	blast	hit	;NA	;NA	;NA	;NA	;NA	-
NCROTU1277	1	0	0	0	2	0	0	0	1	2	0	1	1	1	1	0	1	;No	blast	hit	;NA	;NA	;NA	;NA	;NA	-
NCROTU2320	4	0	0	5	0	0	0	0	1	0	0	0	0	0	0	0	0	Fungi	Ascomycota	Orbiliomycetes	Orbiliales	Orbiliaceae	Orbilia	unidentified
NCROTU797	0	4	0	2	0	4	0	0	0	0	0	0	0	0	0	0	0	Fungi	unidentified	unidentified	unidentified	unidentified	unidentified	unidentified
NCROTU2242	1	1	1	1	0	3	0	0	0	2	0	0	1	0	0	0	0	Fungi	Mortierellomycota	Mortierellomycetes	Mortierellales	Mortierellaceae	Mortierella	Mortierella_exigua
NCROTU1829	1	1	3	1	0	0	0	0	0	1	0	1	1	0	0	1	0	;No	blast	hit	;NA	;NA	;NA	;NA	;NA	-
NCROTU1357	0	3	1	1	1	0	0	1	0	1	0	1	1	0	0	0	0	;No	blast	hit	;NA	;NA	;NA	;NA	;NA	-
NCROTU2453	1	0	2	1	1	1	0	1	0	1	0	1	0	1	0	0	0	;No	blast	hit	;NA	;NA	;NA	;NA	;NA	-
NCROTU154	0	0	0	0	0	1	4	0	0	0	1	1	0	0	0	3	0	Fungi	Ascomycota	Leotiomycetes	Helotiales	Helotiaceae	Scytalidium	Scytalidium_circinatum
NCROTU1574	0	0	10	0	0	0	0	0	0	0	0	0	0	0	0	0	0	Fungi	Ascomycota	Orbiliomycetes	Orbiliales	Orbiliaceae	Orbilia	unidentified
NCROTU187	0	0	0	0	0	0	0	0	0	0	2	1	0	3	4	0	0	Fungi	Ascomycota	Eurotiomycetes	Onygenales	Onygenales_fam_Incertae_sedis	Chrysosporium	Chrysosporium_pilosum
NCROTU1370	0	0	0	0	0	0	0	0	0	0	0	0	2	0	8	0	0	Fungi	Ascomycota	Dothideomycetes	Pleosporales	Phaeosphaeriaceae	Phaeosphaeria	Phaeosphaeria_juncicola
NCROTU1498	0	0	0	0	0	0	0	0	0	2	0	3	1	2	0	1	1	Fungi	Ascomycota	Eurotiomycetes	Eurotiales	Aspergillaceae	Aspergillus	Aspergillus_intermedius
NCROTU1560	0	0	0	0	0	10	0	0	0	0	0	0	0	0	0	0	0	Fungi	Ascomycota	Dothideomycetes	Acrospermales	Acrospermales_fam_Incertae_sedis	Leptodiscella	unidentified
NCROTU1648	0	0	0	0	0	0	0	10	0	0	0	0	0	0	0	0	0	Fungi	Ascomycota	Dothideomycetes	Venturiales	Sympoventuriaceae	Ochroconis	Ochroconis_musae
NCROTU1756	0	0	0	0	0	0	0	10	0	0	0	0	0	0	0	0	0	Fungi	Ascomycota	Dothideomycetes	Pleosporales	Lentitheciaceae	Keissleriella	unidentified
NCROTU208	0	0	0	0	0	0	0	0	0	0	0	0	10	0	0	0	0	Fungi	Ascomycota	Saccharomycetes	Saccharomycetales	Debaryomycetaceae	Spathaspora	unidentified
NCROTU2545	0	0	0	0	0	0	0	0	0	0	1	3	0	1	5	0	0	Fungi	Ascomycota	Sordariomycetes	Hypocreales	Nectriaceae	unidentified	unidentified
NCROTU429	0	0	0	0	0	0	0	0	0	0	0	0	0	0	0	10	0	Fungi	Ascomycota	Saccharomycetes	Saccharomycetales	Saccharomycetaceae	Saccharomyces	Saccharomyces_cerevisiae
NCROTU622	1	1	0	0	0	0	0	0	1	0	0	0	0	0	7	0	0	Fungi	Ascomycota	Eurotiomycetes	Eurotiales	Thermoascaceae	Byssochlamys	Byssochlamys_spectabilis
SH1190898	0	6	1	0	1	0	0	2	0	0	0	0	0	0	0	0	0	Fungi	Ascomycota	Sordariomycetes	Sordariales	Lasiosphaeriaceae	unidentified	unidentified
SH1639421	0	0	0	0	0	0	0	0	0	0	0	0	0	0	0	0	10	Fungi	Basidiomycota	Agaricomycetes	Agaricales	Strophariaceae	Hypholoma	Hypholoma_fasciculare
NCROTU1992	0	0	0	0	0	0	0	0	0	0	0	0	0	10	0	0	0	Fungi	Ascomycota	Leotiomycetes	Erysiphales	Erysiphaceae	Microidium	Microidium_phyllanthi
NCROTU212	0	2	2	0	0	0	0	0	2	4	0	0	0	0	0	0	0	Fungi	Ascomycota	Dothideomycetes	Pleosporales	Didymellaceae	Stagonosporopsis	Stagonosporopsis_dorenboschii
NCROTU614	4	0	2	0	0	1	0	1	1	0	0	0	0	1	0	0	0	Fungi	Ascomycota	Sordariomycetes	Xylariales	Diatrypaceae	Monosporascus	unidentified
NCROTU1349	0	0	0	0	0	0	0	0	0	0	0	0	0	0	0	10	0	Fungi	Basidiomycota	Tremellomycetes	Cystofilobasidiales	Mrakiaceae	Itersonilia	Itersonilia_perplexans
NCROTU1772	0	0	0	0	0	0	0	0	10	0	0	0	0	0	0	0	0	Fungi	Basidiomycota	Tremellomycetes	Tremellales	Trimorphomycetaceae	Saitozyma	Saitozyma_podzolica
NCROTU507	4	1	5	0	0	0	0	0	0	0	0	0	0	0	0	0	0	Fungi	Mortierellomycota	Mortierellomycetes	Mortierellales	Mortierellaceae	Mortierella	Mortierella_parvispora
NCROTU750	0	5	5	0	0	0	0	0	0	0	0	0	0	0	0	0	0	Fungi	Mortierellomycota	Mortierellomycetes	Mortierellales	Mortierellaceae	Mortierella	Mortierella_exigua
NCROTU2365	0	10	0	0	0	0	0	0	0	0	0	0	0	0	0	0	0	Fungi	Ascomycota	Dothideomycetes	Pleosporales	Pleosporales_fam_Incertae_sedis	Monodictys	Monodictys_castaneae
NCROTU1682	0	0	10	0	0	0	0	0	0	0	0	0	0	0	0	0	0	Fungi	Basidiomycota	Agaricomycetes	Boletales	Suillaceae	Suillus	Suillus_punctatipes
NCROTU2537	0	0	0	0	0	0	9	0	1	0	0	0	0	0	0	0	0	Fungi	Basidiomycota	Agaricomycetes	Agaricales	Amanitaceae	Amanita	unidentified
SH1642166	0	0	0	0	0	0	0	0	0	0	0	0	0	0	10	0	0	Fungi	Ascomycota	Dothideomycetes	Pleosporales	Sporormiaceae	Preussia	Preussia_terricola
NCROTU1177	0	0	0	0	10	0	0	0	0	0	0	0	0	0	0	0	0	Fungi	Glomeromycota	Glomeromycetes	Glomerales	Glomeraceae	unidentified	unidentified
NCROTU2343	0	0	0	0	0	0	0	0	10	0	0	0	0	0	0	0	0	Fungi	Glomeromycota	Glomeromycetes	Glomerales	Glomeraceae	unidentified	unidentified
NCROTU455	0	0	0	0	10	0	0	0	0	0	0	0	0	0	0	0	0	Fungi	Glomeromycota	Glomeromycetes	Glomerales	Glomeraceae	Glomus	unidentified
NCROTU1583	4	0	0	0	0	0	0	0	0	6	0	0	0	0	0	0	0	Fungi	Ascomycota	Dothideomycetes	Pleosporales	Didymellaceae	Neoascochyta	Neoascochyta_exitialis
NCROTU140	0	0	0	0	0	0	0	0	0	0	0	10	0	0	0	0	0	;No	blast	hit	;NA	;NA	;NA	;NA	;NA	-
NCROTU183	9	0	0	0	1	0	0	0	0	0	0	0	0	0	0	0	0	Fungi	Ascomycota	unidentified	unidentified	unidentified	unidentified	unidentified
NCROTU278	2	3	0	0	0	0	2	0	0	1	0	0	1	1	0	0	0	;No	blast	hit	;NA	;NA	;NA	;NA	;NA	-
NCROTU1224	0	0	0	0	0	0	0	0	0	9	0	0	1	0	0	0	0	Fungi	unidentified	unidentified	unidentified	unidentified	unidentified	unidentified
NCROTU1283	0	0	0	0	0	0	0	0	10	0	0	0	0	0	0	0	0	Fungi	unidentified	unidentified	unidentified	unidentified	unidentified	unidentified
NCROTU1472	0	10	0	0	0	0	0	0	0	0	0	0	0	0	0	0	0	;No	blast	hit	;NA	;NA	;NA	;NA	;NA	-
NCROTU1723	0	1	2	0	1	0	0	1	1	0	1	1	0	0	0	1	1	;No	blast	hit	;NA	;NA	;NA	;NA	;NA	-
NCROTU1922	0	0	0	0	0	0	0	0	0	10	0	0	0	0	0	0	0	Fungi	Ascomycota	Dothideomycetes	unidentified	unidentified	unidentified	unidentified
NCROTU2446	0	0	0	0	0	0	0	0	0	10	0	0	0	0	0	0	0	Fungi	unidentified	unidentified	unidentified	unidentified	unidentified	unidentified
NCROTU2514	0	0	0	0	8	2	0	0	0	0	0	0	0	0	0	0	0	Fungi	Ascomycota	Sordariomycetes	unidentified	unidentified	unidentified	unidentified
NCROTU48	6	0	0	3	0	0	0	0	0	0	0	0	0	0	0	0	0	;No	blast	hit	;NA	;NA	;NA	;NA	;NA	-
NCROTU2548	1	0	0	1	0	1	0	0	6	0	0	0	0	0	0	0	0	Fungi	Ascomycota	Dothideomycetes	Pleosporales	Lophiostomataceae	Lophiostoma	Lophiostoma_multiseptatum
NCROTU1141	0	1	1	1	1	0	1	1	0	0	0	0	0	1	0	0	2	;No	blast	hit	;NA	;NA	;NA	;NA	;NA	-
NCROTU2271	0	0	0	0	0	0	0	0	0	0	0	0	4	4	1	0	0	Fungi	Ascomycota	Eurotiomycetes	Onygenales	Onygenales_fam_Incertae_sedis	Chrysosporium	Chrysosporium_lobatum
NCROTU1477	0	0	0	0	7	0	0	0	2	0	0	0	0	0	0	0	0	Fungi	Ascomycota	Saccharomycetes	Saccharomycetales	Debaryomycetaceae	Spathaspora	unidentified
NCROTU2061	0	0	0	0	9	0	0	0	0	0	0	0	0	0	0	0	0	Fungi	Ascomycota	Dothideomycetes	Pleosporales	Amniculicolaceae	Murispora	Murispora_cicognanii
NCROTU2249	1	0	0	0	0	0	0	0	0	0	0	0	0	0	0	8	0	Fungi	Ascomycota	Eurotiomycetes	Eurotiales	Thermoascaceae	Byssochlamys	Byssochlamys_spectabilis
NCROTU2305	0	3	0	0	0	0	6	0	0	0	0	0	0	0	0	0	0	Fungi	Ascomycota	Eurotiomycetes	Eurotiales	Thermoascaceae	Byssochlamys	Byssochlamys_spectabilis
NCROTU2357	0	0	0	0	0	0	0	9	0	0	0	0	0	0	0	0	0	Fungi	Ascomycota	Dothideomycetes	Venturiales	Sympoventuriaceae	Ochroconis	Ochroconis_dracaenae
NCROTU580	0	2	0	0	0	0	0	0	0	0	0	0	0	7	0	0	0	Fungi	Ascomycota	Eurotiomycetes	Eurotiales	Thermoascaceae	Byssochlamys	Byssochlamys_spectabilis
NCROTU892	1	0	0	0	0	0	0	0	4	0	0	4	0	0	0	0	0	Fungi	Ascomycota	Eurotiomycetes	Eurotiales	Thermoascaceae	Byssochlamys	Byssochlamys_spectabilis
NCROTU1229	0	0	0	0	0	0	0	0	0	0	0	0	9	0	0	0	0	Fungi	Basidiomycota	Agaricomycetes	Agaricales	Lycoperdaceae	Calvatia	Calvatia_fragilis
NCROTU2429	0	0	0	0	0	0	0	0	0	8	0	0	0	1	0	0	0	Fungi	Basidiomycota	Agaricomycetes	Agaricales	Stephanosporaceae	unidentified	unidentified
NCROTU240	0	0	9	0	0	0	0	0	0	0	0	0	0	0	0	0	0	Fungi	Basidiomycota	Agaricomycetes	Cantharellales	Ceratobasidiaceae	Rhizoctonia	unidentified
NCROTU1014	0	0	0	0	0	0	0	0	1	0	0	6	0	0	0	0	2	Fungi	Basidiomycota	Tremellomycetes	Tremellales	Trimorphomycetaceae	Saitozyma	Saitozyma_podzolica
NCROTU2364	0	0	0	0	0	0	0	0	0	0	0	0	7	0	0	0	2	Fungi	Basidiomycota	Tremellomycetes	Tremellales	Trimorphomycetaceae	Saitozyma	Saitozyma_podzolica
NCROTU618	0	0	0	0	0	0	0	0	0	0	0	0	0	0	0	0	9	Fungi	Basidiomycota	Tremellomycetes	Tremellales	Bulleribasidiaceae	Derxomyces	unidentified
NCROTU1282	0	0	0	0	0	0	0	0	0	0	0	0	9	0	0	0	0	Fungi	Basidiomycota	Agaricomycetes	Auriculariales	Exidiaceae	Exidia	Exidia_candida
NCROTU365	0	0	0	0	0	0	1	0	0	0	0	8	0	0	0	0	0	Fungi	Mortierellomycota	Mortierellomycetes	Mortierellales	Mortierellaceae	Mortierella	Mortierella_capitata
NCROTU1237	0	3	0	0	0	0	0	0	6	0	0	0	0	0	0	0	0	Fungi	Ascomycota	Dothideomycetes	Pleosporales	Pleosporaceae	Neocamarosporium	unidentified
NCROTU137	0	0	3	0	0	0	1	0	5	0	0	0	0	0	0	0	0	Fungi	Ascomycota	Dothideomycetes	Pleosporales	Pleosporaceae	Neocamarosporium	unidentified
NCROTU652	0	0	0	0	0	0	9	0	0	0	0	0	0	0	0	0	0	Fungi	Ascomycota	Dothideomycetes	Pleosporales	Pleosporaceae	Neocamarosporium	unidentified
NCROTU2062	0	0	0	0	9	0	0	0	0	0	0	0	0	0	0	0	0	Fungi	Basidiomycota	Agaricomycetes	Agaricales	Entolomataceae	Entoloma	unidentified
NCROTU809	0	0	0	0	0	0	0	0	0	2	2	2	0	0	1	2	0	Fungi	Ascomycota	Sordariomycetes	Sordariales	Chaetomiaceae	Chaetomium	Chaetomium_globosum
NCROTU842	0	0	0	0	0	3	0	0	0	0	0	0	6	0	0	0	0	Fungi	Entomophthoromycota	Basidiobolomycetes	Basidiobolales	Basidiobolaceae	Basidiobolus	Basidiobolus_ranarum
NCROTU2027	1	0	1	0	2	2	0	0	1	0	0	0	0	0	0	2	0	;No	blast	hit	;NA	;NA	;NA	;NA	;NA	-
NCROTU263	0	0	0	0	0	0	0	0	0	0	0	0	9	0	0	0	0	Fungi	Basidiomycota	Agaricomycetes	Cantharellales	unidentified	unidentified	unidentified
NCROTU401	0	0	0	0	2	0	0	0	0	1	0	1	0	2	2	0	1	Fungi	Ascomycota	Sordariomycetes	Xylariales	unidentified	unidentified	unidentified
NCROTU596	0	9	0	0	0	0	0	0	0	0	0	0	0	0	0	0	0	Fungi	Rozellomycota	Rozellomycotina_cls_Incertae_sedis	GS05	unidentified	unidentified	unidentified
NCROTU699	1	1	1	0	0	1	0	0	1	0	0	2	0	1	1	0	0	;No	blast	hit	;NA	;NA	;NA	;NA	;NA	-
NCROTU1692	0	0	0	0	0	0	0	0	9	0	0	0	0	0	0	0	0	Fungi	unidentified	unidentified	unidentified	unidentified	unidentified	unidentified
NCROTU1698	0	0	0	0	0	0	0	0	0	0	0	0	0	0	0	9	0	Fungi	Basidiomycota	Agaricomycetes	unidentified	unidentified	unidentified	unidentified
NCROTU2087	0	0	0	0	0	0	0	0	0	3	0	4	0	0	0	2	0	Fungi	unidentified	unidentified	unidentified	unidentified	unidentified	unidentified
NCROTU2229	0	8	0	0	0	1	0	0	0	0	0	0	0	0	0	0	0	Fungi	Mortierellomycota	Mortierellomycetes	Mortierellales	unidentified	unidentified	unidentified
NCROTU2577	0	1	1	0	0	2	1	0	0	0	0	1	1	1	1	0	0	;No	blast	hit	;NA	;NA	;NA	;NA	;NA	-
NCROTU1418	1	0	0	2	0	0	0	0	1	1	0	0	1	0	1	0	1	;No	blast	hit	;NA	;NA	;NA	;NA	;NA	-
NCROTU1705	0	3	1	1	0	0	2	0	0	0	0	0	0	0	0	0	1	;No	blast	hit	;NA	;NA	;NA	;NA	;NA	-
NCROTU1159	0	0	0	0	0	0	1	0	0	7	0	0	0	0	0	0	0	Fungi	Basidiomycota	Agaricomycetes	Agaricales	Psathyrellaceae	Psathyrella	Psathyrella_calcarea
NCROTU335	0	0	0	0	0	0	0	0	0	0	8	0	0	0	0	0	0	Fungi	Basidiomycota	Agaricomycetes	Boletales	Coniophoraceae	Coniophora	Coniophora_opuntiae
NCROTU886	0	0	3	0	0	0	0	5	0	0	0	0	0	0	0	0	0	Fungi	Ascomycota	Orbiliomycetes	Orbiliales	Orbiliaceae	Orbilia	unidentified
NCROTU119	0	1	0	0	3	0	0	0	0	0	1	0	0	0	0	0	3	Fungi	Ascomycota	Eurotiomycetes	Eurotiales	Thermoascaceae	Byssochlamys	Byssochlamys_spectabilis
NCROTU198	0	2	0	0	0	0	0	0	0	0	0	0	0	6	0	0	0	Fungi	Ascomycota	Dothideomycetes	Pleosporales	Testudinaceae	Lepidosphaeria	Lepidosphaeria_nicotiae
NCROTU2253	0	8	0	0	0	0	0	0	0	0	0	0	0	0	0	0	0	Fungi	Ascomycota	Leotiomycetes	Helotiales	Helotiaceae	Articulospora	unidentified
NCROTU772	0	3	3	0	0	0	1	0	1	0	0	0	0	0	0	0	0	Fungi	Ascomycota	Eurotiomycetes	Eurotiales	Thermoascaceae	Byssochlamys	Byssochlamys_spectabilis
SH1524270	0	0	0	0	0	0	0	0	0	0	0	0	0	0	0	8	0	Fungi	Ascomycota	Dothideomycetes	Pleosporales	Phaeosphaeriaceae	Phaeosphaeria	Phaeosphaeria_caricicola
NCROTU2074	0	0	0	0	0	0	0	0	0	0	2	3	0	1	0	2	0	Fungi	Basidiomycota	Agaricomycetes	Agaricales	Tricholomataceae	Melanoleuca	Melanoleuca_microcephala
NCROTU2039	0	0	0	0	0	0	0	0	0	0	0	0	0	0	0	0	8	Fungi	Ascomycota	Taphrinomycetes	Taphrinales	Taphrinaceae	Taphrina	Taphrina_tormentillae
NCROTU1653	0	0	0	0	0	0	0	0	0	1	0	3	2	0	0	2	0	Fungi	Ascomycota	Eurotiomycetes	Verrucariales	Verrucariaceae	Normandina	unidentified
NCROTU966	0	0	0	0	0	0	1	0	1	0	0	1	0	2	3	0	0	Fungi	Basidiomycota	Agaricomycetes	Agaricales	Hygrophoraceae	Cora	unidentified
NCROTU201	0	0	0	0	0	0	0	0	0	0	0	0	0	0	0	8	0	Fungi	Basidiomycota	Tremellomycetes	Tremellales	Bulleribasidiaceae	Dioszegia	Dioszegia_buhagiarii
NCROTU631	0	6	0	0	0	0	2	0	0	0	0	0	0	0	0	0	0	Fungi	Basidiomycota	Microbotryomycetes	Sporidiobolales	Sporidiobolaceae	Sporobolomyces	Sporobolomyces_oryzicola
NCROTU1786	0	0	0	0	8	0	0	0	0	0	0	0	0	0	0	0	0	Fungi	Mortierellomycota	Mortierellomycetes	Mortierellales	Mortierellaceae	Mortierella	unidentified
NCROTU738	0	0	0	0	0	0	0	0	0	0	0	8	0	0	0	0	0	Fungi	Ascomycota	Dothideomycetes	Pleosporales	Pleosporaceae	Neocamarosporium	unidentified
NCROTU2233	2	0	0	0	0	0	0	0	0	0	0	2	0	0	0	4	0	Fungi	Basidiomycota	Agaricomycetes	Cantharellales	Ceratobasidiaceae	unidentified	unidentified
NCROTU1029	0	0	0	0	0	0	0	0	0	2	0	0	0	4	2	0	0	Fungi	Basidiomycota	Agaricomycetes	Cantharellales	Ceratobasidiaceae	unidentified	unidentified
NCROTU329	0	0	0	0	6	0	2	0	0	0	0	0	0	0	0	0	0	Fungi	Basidiomycota	Agaricomycetes	Agaricales	Entolomataceae	Entoloma	Entoloma_korhonenii
NCROTU1466	3	0	4	0	0	0	0	0	0	0	0	0	0	0	1	0	0	Fungi	Basidiomycota	Agaricomycetes	Boletales	Suillaceae	Suillus	Suillus_punctatipes
SH1508477	0	0	0	0	0	0	0	0	0	0	0	8	0	0	0	0	0	Fungi	Basidiomycota	Agaricomycetes	Agaricales	Psathyrellaceae	Coprinellus	Coprinellus_micaceus
NCROTU947	0	0	0	0	0	0	0	0	0	0	0	8	0	0	0	0	0	Fungi	Glomeromycota	Glomeromycetes	Glomerales	Claroideoglomeraceae	unidentified	unidentified
NCROTU1432	0	0	0	0	4	0	0	4	0	0	0	0	0	0	0	0	0	Fungi	Ascomycota	Eurotiomycetes	Chaetothyriales	Cyphellophoraceae	Cyphellophora	Cyphellophora_europaea
NCROTU1936	5	0	3	0	0	0	0	0	0	0	0	0	0	0	0	0	0	Fungi	Ascomycota	Dothideomycetes	Pleosporales	Didymellaceae	Didymella	Didymella_boeremae
NCROTU2568	0	0	0	0	0	0	0	0	0	1	1	4	0	0	0	2	0	Fungi	Ascomycota	Sordariomycetes	Hypocreales	Clavicipitaceae	Metacordyceps	Metacordyceps_chlamydosporia
NCROTU295	0	0	0	0	0	0	0	8	0	0	0	0	0	0	0	0	0	;No	blast	hit	;NA	;NA	;NA	;NA	;NA	-
NCROTU535	0	1	3	0	0	0	0	1	0	2	0	0	0	0	0	0	1	;No	blast	hit	;NA	;NA	;NA	;NA	;NA	-
NCROTU39	0	0	0	0	5	0	0	0	1	0	0	0	0	2	0	0	0	;No	blast	hit	;NA	;NA	;NA	;NA	;NA	-
NCROTU251	0	0	0	0	0	0	0	1	0	0	0	1	1	1	1	0	3	;No	blast	hit	;NA	;NA	;NA	;NA	;NA	-
NCROTU264	0	0	0	0	0	0	0	8	0	0	0	0	0	0	0	0	0	Fungi	Rozellomycota	unidentified	unidentified	unidentified	unidentified	unidentified
NCROTU317	0	7	1	0	0	0	0	0	0	0	0	0	0	0	0	0	0	Fungi	Chytridiomycota	unidentified	unidentified	unidentified	unidentified	unidentified
NCROTU515	0	3	2	0	0	0	0	0	3	0	0	0	0	0	0	0	0	;No	blast	hit	;NA	;NA	;NA	;NA	;NA	-
NCROTU519	0	0	0	0	0	8	0	0	0	0	0	0	0	0	0	0	0	Fungi	Basidiomycota	Tremellomycetes	unidentified	unidentified	unidentified	unidentified
NCROTU923	1	3	1	0	0	0	1	0	0	0	0	0	0	1	1	0	0	;No	blast	hit	;NA	;NA	;NA	;NA	;NA	-
NCROTU1147	1	2	3	0	1	0	1	0	0	0	0	0	0	0	0	0	0	Fungi	unidentified	unidentified	unidentified	unidentified	unidentified	unidentified
NCROTU1267	0	0	0	0	3	0	0	5	0	0	0	0	0	0	0	0	0	Fungi	Ascomycota	unidentified	unidentified	unidentified	unidentified	unidentified
NCROTU1502	0	4	1	0	0	0	0	0	3	0	0	0	0	0	0	0	0	Fungi	Ascomycota	Dothideomycetes	Pleosporales	unidentified	unidentified	unidentified
NCROTU2010	0	0	0	0	0	0	0	0	8	0	0	0	0	0	0	0	0	Fungi	Ascomycota	Dothideomycetes	Pleosporales	unidentified	unidentified	unidentified
NCROTU2191	0	0	0	0	0	0	4	0	4	0	0	0	0	0	0	0	0	Fungi	Basidiomycota	Cystobasidiomycetes	unidentified	unidentified	unidentified	unidentified
NCROTU2303	0	1	2	0	0	1	4	0	0	0	0	0	0	0	0	0	0	Fungi	unidentified	unidentified	unidentified	unidentified	unidentified	unidentified
NCROTU2418	0	0	0	0	0	0	0	0	0	0	0	0	0	8	0	0	0	Fungi	Basidiomycota	Agaricomycetes	Polyporales	unidentified	unidentified	unidentified
NCROTU572	0	0	0	7	0	0	0	0	0	0	0	0	0	0	0	0	0	;No	blast	hit	;NA	;NA	;NA	;NA	;NA	-
NCROTU1112	0	0	0	1	0	0	6	0	0	0	0	0	0	0	0	0	0	Fungi	Ascomycota	Dothideomycetes	Pleosporales	Pleosporaceae	Neocamarosporium	unidentified
NCROTU570	0	2	0	1	1	0	2	0	0	0	0	0	1	0	0	0	0	;No	blast	hit	;NA	;NA	;NA	;NA	;NA	-
NCROTU1584	0	0	0	1	1	2	0	1	1	0	0	0	0	0	0	1	0	Fungi	unidentified	unidentified	unidentified	unidentified	unidentified	unidentified
NCROTU1755	0	0	0	0	0	0	0	0	0	0	0	0	0	7	0	0	0	Fungi	Basidiomycota	Agaricomycetes	Agaricales	Crepidotaceae	Crepidotus	Crepidotus_subverrucisporus
NCROTU414	0	0	0	0	0	1	0	0	0	0	0	0	0	0	0	0	6	Fungi	Basidiomycota	Agaricomycetes	Polyporales	Fomitopsidaceae	Skeletocutis	unidentified
NCROTU1459	0	0	0	0	0	0	0	7	0	0	0	0	0	0	0	0	0	Fungi	Basidiomycota	Agaricomycetes	Agaricales	Omphalotaceae	Marasmiellus	Marasmiellus_paspali
NCROTU1496	0	0	0	0	0	0	0	0	0	0	4	0	0	3	0	0	0	Fungi	Ascomycota	Eurotiomycetes	Eurotiales	Thermoascaceae	Byssochlamys	Byssochlamys_spectabilis
NCROTU1629	1	0	6	0	0	0	0	0	0	0	0	0	0	0	0	0	0	Fungi	Ascomycota	Saccharomycetes	Saccharomycetales	Debaryomycetaceae	Spathaspora	unidentified
NCROTU1753	0	0	0	0	0	0	0	0	0	0	0	7	0	0	0	0	0	Fungi	Ascomycota	Dothideomycetes	Pleosporales	Phaeosphaeriaceae	Phaeosphaeria	unidentified
NCROTU660	0	0	0	0	0	0	0	0	0	0	0	0	6	0	0	0	1	Fungi	Ascomycota	Eurotiomycetes	Eurotiales	Thermoascaceae	Byssochlamys	Byssochlamys_spectabilis
SH1649822	0	0	0	0	0	0	0	7	0	0	0	0	0	0	0	0	0	Fungi	Ascomycota	Dothideomycetes	Venturiales	Sympoventuriaceae	Ochroconis	Ochroconis_tshawytschae
NCROTU1783	1	0	0	0	0	3	0	3	0	0	0	0	0	0	0	0	0	Fungi	Ascomycota	Leotiomycetes	Helotiales	Rutstroemiaceae	unidentified	unidentified
NCROTU1051	0	0	0	0	0	0	0	0	0	0	0	7	0	0	0	0	0	Fungi	Basidiomycota	Agaricomycetes	Agaricales	Hygrophoraceae	Cora	unidentified
NCROTU1600	0	5	0	0	0	1	0	0	1	0	0	0	0	0	0	0	0	Fungi	Basidiomycota	Agaricomycetes	Agaricales	Hygrophoraceae	Cora	unidentified
NCROTU1019	0	0	0	0	0	0	0	0	0	0	0	0	0	0	0	7	0	Fungi	Basidiomycota	Tremellomycetes	Tremellales	Trimorphomycetaceae	Saitozyma	Saitozyma_podzolica
NCROTU217	0	0	0	0	7	0	0	0	0	0	0	0	0	0	0	0	0	Fungi	Basidiomycota	Tremellomycetes	Tremellales	Bulleribasidiaceae	Derxomyces	unidentified
NCROTU2386	0	0	0	0	0	0	0	0	0	0	1	3	0	0	0	2	1	Fungi	Basidiomycota	Tremellomycetes	Tremellales	Bulleraceae	Bullera	unidentified
NCROTU2575	0	0	0	0	0	0	0	0	0	0	0	0	0	0	0	0	7	Fungi	Basidiomycota	Tremellomycetes	Tremellales	Trimorphomycetaceae	Saitozyma	Saitozyma_podzolica
NCROTU2309	0	0	0	0	0	0	0	0	0	7	0	0	0	0	0	0	0	Fungi	Ascomycota	Dothideomycetes	Pleosporales	Phaeosphaeriaceae	Muriphaeosphaeria	unidentified
NCROTU1933	0	1	0	0	0	0	0	0	0	0	0	0	0	4	0	0	2	Fungi	Mortierellomycota	Mortierellomycetes	Mortierellales	Mortierellaceae	Mortierella	Mortierella_exigua
NCROTU1812	0	0	0	0	0	0	0	0	0	2	0	5	0	0	0	0	0	Fungi	Ascomycota	Dothideomycetes	Pleosporales	Pleosporaceae	Neocamarosporium	unidentified
NCROTU1616	0	0	0	0	0	0	0	0	0	0	0	7	0	0	0	0	0	Fungi	Basidiomycota	Agaricomycetes	Boletales	Suillaceae	Suillus	Suillus_collinitus
NCROTU547	0	0	0	0	0	0	0	0	0	0	0	7	0	0	0	0	0	Fungi	Glomeromycota	Glomeromycetes	Glomerales	Glomeraceae	Glomus	Glomus_macrocarpum
NCROTU2420	3	0	0	0	0	0	0	4	0	0	0	0	0	0	0	0	0	;No	blast	hit	;NA	;NA	;NA	;NA	;NA	-
NCROTU934	1	0	1	0	0	0	0	2	0	0	0	1	0	1	1	0	0	Fungi	unidentified	unidentified	unidentified	unidentified	unidentified	unidentified
NCROTU1670	1	1	0	0	0	1	0	1	0	1	0	0	0	2	0	0	0	;No	blast	hit	;NA	;NA	;NA	;NA	;NA	-
NCROTU68	0	0	7	0	0	0	0	0	0	0	0	0	0	0	0	0	0	Fungi	Chytridiomycota	unidentified	unidentified	unidentified	unidentified	unidentified
NCROTU378	0	7	0	0	0	0	0	0	0	0	0	0	0	0	0	0	0	Fungi	Ascomycota	Dothideomycetes	Pleosporales	unidentified	unidentified	unidentified
NCROTU388	0	0	0	0	0	7	0	0	0	0	0	0	0	0	0	0	0	;No	blast	hit	;NA	;NA	;NA	;NA	;NA	-
NCROTU453	0	7	0	0	0	0	0	0	0	0	0	0	0	0	0	0	0	;No	blast	hit	;NA	;NA	;NA	;NA	;NA	-
NCROTU540	0	0	2	0	1	0	3	0	0	0	0	0	1	0	0	0	0	;No	blast	hit	;NA	;NA	;NA	;NA	;NA	-
NCROTU641	0	0	0	0	0	0	0	0	0	0	7	0	0	0	0	0	0	;No	blast	hit	;NA	;NA	;NA	;NA	;NA	-
NCROTU720	0	0	0	0	0	0	0	0	4	0	0	0	0	0	0	3	0	Fungi	unidentified	unidentified	unidentified	unidentified	unidentified	unidentified
NCROTU1137	0	0	0	0	0	0	0	0	0	0	0	0	0	0	0	7	0	Fungi	Ascomycota	Dothideomycetes	Pleosporales	Testudinaceae	unidentified	unidentified
NCROTU1450	2	2	0	0	0	0	0	2	0	0	0	1	0	0	0	0	0	Fungi	Ascomycota	Pezizomycetes	unidentified	unidentified	unidentified	unidentified
NCROTU1681	0	1	1	0	0	0	0	1	0	1	0	0	1	1	0	0	1	;No	blast	hit	;NA	;NA	;NA	;NA	;NA	-
NCROTU1735	0	0	0	0	0	0	1	0	1	1	2	0	1	0	1	0	0	;No	blast	hit	;NA	;NA	;NA	;NA	;NA	-
NCROTU1840	2	1	0	0	0	0	1	0	0	0	1	0	1	0	0	1	0	;No	blast	hit	;NA	;NA	;NA	;NA	;NA	-
NCROTU2474	4	0	0	0	1	2	0	0	0	0	0	0	0	0	0	0	0	;No	blast	hit	;NA	;NA	;NA	;NA	;NA	-
NCROTU2485	0	0	0	0	0	0	0	0	0	0	0	0	0	0	0	0	7	Fungi	unidentified	unidentified	unidentified	unidentified	unidentified	unidentified
NCROTU2528	0	2	1	0	1	0	0	0	0	0	0	2	0	0	0	0	1	;No	blast	hit	;NA	;NA	;NA	;NA	;NA	-
NCROTU1133	0	0	0	6	0	0	0	0	0	0	0	0	0	0	0	0	0	Fungi	Rozellomycota	Rozellomycotina_cls_Incertae_sedis	GS05	unidentified	unidentified	unidentified
NCROTU235	0	1	0	5	0	0	0	0	0	0	0	0	0	0	0	0	0	Fungi	unidentified	unidentified	unidentified	unidentified	unidentified	unidentified
NCROTU949	0	0	0	1	0	1	1	0	0	1	0	0	0	1	0	1	0	;No	blast	hit	;NA	;NA	;NA	;NA	;NA	-
NCROTU1444	0	0	0	0	0	0	0	0	0	0	0	6	0	0	0	0	0	Fungi	Ascomycota	Orbiliomycetes	Orbiliales	Orbiliaceae	Orbilia	unidentified
SH1148437	0	0	0	0	0	0	0	0	0	0	0	0	0	0	0	0	6	Fungi	Basidiomycota	Agaricomycetes	Agaricales	Psathyrellaceae	Psathyrella	Psathyrella_scatophila
NCROTU2207	0	6	0	0	0	0	0	0	0	0	0	0	0	0	0	0	0	Fungi	Ascomycota	Eurotiomycetes	Onygenales	Onygenales_fam_Incertae_sedis	Chrysosporium	Chrysosporium_submersum
NCROTU1015	0	0	0	0	0	0	0	0	0	0	0	0	2	3	0	0	1	Fungi	Ascomycota	Sordariomycetes	Hypocreales	unidentified	unidentified	unidentified
NCROTU1764	0	0	0	0	0	0	0	0	0	0	0	0	0	0	6	0	0	Fungi	Ascomycota	Saccharomycetes	Saccharomycetales	Debaryomycetaceae	Spathaspora	unidentified
NCROTU1865	0	0	4	0	1	0	0	0	1	0	0	0	0	0	0	0	0	Fungi	Ascomycota	Saccharomycetes	Saccharomycetales	Debaryomycetaceae	Spathaspora	unidentified
NCROTU1943	0	0	0	0	0	0	0	0	0	0	0	0	6	0	0	0	0	Fungi	Basidiomycota	Cystobasidiomycetes	Cystobasidiomycetes_ord_Incertae_sedis	Buckleyzymaceae	Buckleyzyma	Buckleyzyma_aurantiaca
NCROTU2156	0	0	0	0	0	0	0	0	6	0	0	0	0	0	0	0	0	Fungi	Ascomycota	Saccharomycetes	Saccharomycetales	Debaryomycetaceae	Spathaspora	unidentified
NCROTU2256	0	5	1	0	0	0	0	0	0	0	0	0	0	0	0	0	0	Fungi	Ascomycota	Eurotiomycetes	Eurotiales	Thermoascaceae	Byssochlamys	Byssochlamys_spectabilis
NCROTU634	0	0	0	0	0	0	0	0	0	0	6	0	0	0	0	0	0	Fungi	Ascomycota	Dothideomycetes	Pleosporales	Phaeosphaeriaceae	Ophiosphaerella	unidentified
NCROTU703	0	0	0	0	0	0	0	0	0	0	0	0	0	0	6	0	0	Fungi	Basidiomycota	Agaricomycetes	Agaricales	Agaricaceae	unidentified	unidentified
NCROTU743	1	0	2	0	0	0	0	0	0	0	0	0	2	0	0	0	1	Fungi	Ascomycota	Sordariomycetes	Hypocreales	Stachybotryaceae	Paramyrothecium	Paramyrothecium_roridum
NCROTU1223	0	0	0	0	0	0	0	0	0	0	0	0	6	0	0	0	0	Fungi	Basidiomycota	Agaricomycetes	Agaricales	Lycoperdaceae	Calvatia	Calvatia_candida
NCROTU1575	0	0	0	0	0	0	0	0	0	0	0	0	0	0	0	6	0	Fungi	Basidiomycota	Agaricomycetes	Agaricales	Agaricaceae	Tulostoma	unidentified
NCROTU2349	0	1	3	0	0	0	0	0	0	1	0	0	1	0	0	0	0	Fungi	Ascomycota	Dothideomycetes	Pleosporales	Pleosporaceae	Stemphylium	Stemphylium_sp
NCROTU230	0	0	0	0	0	0	0	0	0	6	0	0	0	0	0	0	0	Fungi	Ascomycota	Leotiomycetes	Erysiphales	Erysiphaceae	Microidium	Microidium_phyllanthi
NCROTU2475	0	0	0	0	0	0	0	0	0	0	0	0	6	0	0	0	0	Fungi	Ascomycota	Leotiomycetes	Erysiphales	Erysiphaceae	Microidium	Microidium_phyllanthi
NCROTU2415	0	0	0	0	6	0	0	0	0	0	0	0	0	0	0	0	0	Fungi	Basidiomycota	Tremellomycetes	Tremellales	Bulleribasidiaceae	Derxomyces	unidentified
NCROTU1436	1	5	0	0	0	0	0	0	0	0	0	0	0	0	0	0	0	Fungi	Ascomycota	Dothideomycetes	Pleosporales	Didymellaceae	Boeremia	Boeremia_noackiana
NCROTU795	0	4	0	0	0	0	0	0	0	0	0	0	0	2	0	0	0	Fungi	Mortierellomycota	Mortierellomycetes	Mortierellales	Mortierellaceae	Mortierella	Mortierella_paraensis
NCROTU1408	0	6	0	0	0	0	0	0	0	0	0	0	0	0	0	0	0	Fungi	Ascomycota	Dothideomycetes	Pleosporales	Pleosporales_fam_Incertae_sedis	Monodictys	Monodictys_castaneae
NCROTU2374	0	0	3	0	0	1	0	0	2	0	0	0	0	0	0	0	0	Fungi	Ascomycota	Dothideomycetes	Pleosporales	Pleosporaceae	Neocamarosporium	unidentified
NCROTU1087	0	0	0	0	0	0	6	0	0	0	0	0	0	0	0	0	0	Fungi	Glomeromycota	unidentified	unidentified	unidentified	unidentified	unidentified
NCROTU2558	0	0	0	0	0	0	4	0	1	0	0	0	1	0	0	0	0	Fungi	Ascomycota	Dothideomycetes	Pleosporales	Pleosporaceae	Alternaria	Alternaria_soliaridae
NCROTU1084	0	0	0	0	0	0	5	0	0	0	0	0	0	0	1	0	0	Fungi	Basidiomycota	Cystobasidiomycetes	Cystobasidiales	Cystobasidiaceae	Occultifur	Occultifur_externus
NCROTU2267	6	0	0	0	0	0	0	0	0	0	0	0	0	0	0	0	0	;No	blast	hit	;NA	;NA	;NA	;NA	;NA	-
NCROTU1335	0	0	0	0	0	0	1	0	0	0	0	1	0	4	0	0	0	;No	blast	hit	;NA	;NA	;NA	;NA	;NA	-
SH1168339	0	0	0	0	0	0	1	0	0	0	0	2	0	0	0	3	0	Fungi	Ascomycota	unidentified	unidentified	unidentified	unidentified	unidentified
NCROTU4	2	0	0	0	0	0	0	0	1	0	0	0	0	0	2	1	0	;No	blast	hit	;NA	;NA	;NA	;NA	;NA	-
NCROTU228	1	3	2	0	0	0	0	0	0	0	0	0	0	0	0	0	0	Fungi	unidentified	unidentified	unidentified	unidentified	unidentified	unidentified
NCROTU233	0	1	0	0	0	0	3	0	2	0	0	0	0	0	0	0	0	;No	blast	hit	;NA	;NA	;NA	;NA	;NA	-
NCROTU290	0	0	2	0	0	2	2	0	0	0	0	0	0	0	0	0	0	Fungi	unidentified	unidentified	unidentified	unidentified	unidentified	unidentified
NCROTU400	0	0	0	0	0	0	0	0	0	5	0	1	0	0	0	0	0	Fungi	unidentified	unidentified	unidentified	unidentified	unidentified	unidentified
NCROTU576	0	1	0	0	5	0	0	0	0	0	0	0	0	0	0	0	0	Fungi	unidentified	unidentified	unidentified	unidentified	unidentified	unidentified
NCROTU1163	0	5	0	0	0	0	0	1	0	0	0	0	0	0	0	0	0	Fungi	Ascomycota	Dothideomycetes	Pleosporales	unidentified	unidentified	unidentified
NCROTU1257	0	0	0	0	0	0	0	6	0	0	0	0	0	0	0	0	0	Fungi	unidentified	unidentified	unidentified	unidentified	unidentified	unidentified
NCROTU1425	0	6	0	0	0	0	0	0	0	0	0	0	0	0	0	0	0	Fungi	Rozellomycota	unidentified	unidentified	unidentified	unidentified	unidentified
NCROTU1528	1	0	1	0	1	0	0	0	1	0	0	1	1	0	0	0	0	;No	blast	hit	;NA	;NA	;NA	;NA	;NA	-
NCROTU1630	0	0	0	0	0	0	0	6	0	0	0	0	0	0	0	0	0	Fungi	unidentified	unidentified	unidentified	unidentified	unidentified	unidentified
NCROTU1685	0	0	0	0	0	0	0	0	0	0	3	2	0	0	0	1	0	;No	blast	hit	;NA	;NA	;NA	;NA	;NA	-
NCROTU1719	6	0	0	0	0	0	0	0	0	0	0	0	0	0	0	0	0	;No	blast	hit	;NA	;NA	;NA	;NA	;NA	-
NCROTU2018	0	1	1	0	0	1	0	1	0	1	0	1	0	0	0	0	0	;No	blast	hit	;NA	;NA	;NA	;NA	;NA	-
NCROTU2148	2	1	3	0	0	0	0	0	0	0	0	0	0	0	0	0	0	Fungi	unidentified	unidentified	unidentified	unidentified	unidentified	unidentified
NCROTU2340	0	0	0	0	0	0	0	0	0	0	2	0	0	0	4	0	0	Fungi	Basidiomycota	Agaricomycetes	Agaricales	unidentified	unidentified	unidentified
NCROTU2398	0	0	0	0	1	1	4	0	0	0	0	0	0	0	0	0	0	;No	blast	hit	;NA	;NA	;NA	;NA	;NA	-
NCROTU910	0	0	0	5	0	0	0	0	0	0	0	0	0	0	0	0	0	Fungi	unidentified	unidentified	unidentified	unidentified	unidentified	unidentified
NCROTU451	0	0	0	3	0	0	0	0	2	0	0	0	0	0	0	0	0	Fungi	Basidiomycota	Agaricomycetes	Agaricales	Amanitaceae	Amanita	unidentified
NCROTU908	1	0	0	2	0	0	0	1	1	0	0	0	0	0	0	0	0	Fungi	Basidiomycota	Agaricomycetes	Agaricales	Hygrophoraceae	Cora	unidentified
SH1526451	0	1	1	1	2	0	0	0	0	0	0	0	0	0	0	0	0	Fungi	Ascomycota	Dothideomycetes	Pleosporales	Pleosporaceae	Alternaria	Alternaria_lolii
NCROTU144	0	0	0	0	0	0	0	0	0	0	0	1	0	0	4	0	0	Fungi	Ascomycota	Orbiliomycetes	Orbiliales	Orbiliaceae	Orbilia	unidentified
NCROTU1750	0	0	0	0	0	0	0	0	0	1	0	1	0	0	2	1	0	Fungi	Ascomycota	Orbiliomycetes	Orbiliales	Orbiliaceae	Retiarius	unidentified
NCROTU1589	0	0	0	0	0	0	0	0	0	0	5	0	0	0	0	0	0	Fungi	Ascomycota	Eurotiomycetes	Chaetothyriales	Herpotrichiellaceae	Rhinocladiella	unidentified
NCROTU1614	0	4	0	0	0	0	1	0	0	0	0	0	0	0	0	0	0	Fungi	Ascomycota	Eurotiomycetes	Eurotiales	Thermoascaceae	Byssochlamys	Byssochlamys_spectabilis
NCROTU1818	0	0	0	0	0	0	0	0	0	0	0	1	4	0	0	0	0	Fungi	Ascomycota	Saccharomycetes	Saccharomycetales	Saccharomycetales_fam_Incertae_sedis	Candida	Candida_membranifaciens
NCROTU195	0	0	0	0	0	0	0	0	5	0	0	0	0	0	0	0	0	Fungi	Ascomycota	Saccharomycetes	Saccharomycetales	Debaryomycetaceae	Spathaspora	unidentified
NCROTU2140	0	0	0	0	0	2	0	3	0	0	0	0	0	0	0	0	0	Fungi	Chytridiomycota	Rhizophlyctidomycetes	Rhizophlyctidales	Rhizophlyctidaceae	Rhizophlyctis	Rhizophlyctis_rosea
NCROTU2170	0	0	1	0	0	1	0	0	3	0	0	0	0	0	0	0	0	Fungi	Ascomycota	Eurotiomycetes	Eurotiales	Thermoascaceae	Byssochlamys	Byssochlamys_spectabilis
NCROTU2292	0	0	0	0	0	0	0	0	0	0	0	0	0	5	0	0	0	Fungi	Ascomycota	Leotiomycetes	Helotiales	Hyaloscyphaceae	Cistella	unidentified
NCROTU2392	0	0	0	0	0	0	0	0	0	4	0	1	0	0	0	0	0	Fungi	Ascomycota	Eurotiomycetes	Eurotiales	Aspergillaceae	Aspergillus	Aspergillus_keveii
NCROTU2445	0	0	0	0	0	0	0	0	0	1	1	0	1	0	0	2	0	Fungi	Ascomycota	Eurotiomycetes	Eurotiales	Thermoascaceae	Byssochlamys	Byssochlamys_spectabilis
NCROTU2484	0	0	0	0	0	0	0	0	0	0	0	0	0	0	0	0	5	Fungi	Basidiomycota	Agaricomycetes	Hymenochaetales	Schizoporaceae	Xylodon	Xylodon_erastii
NCROTU843	0	0	0	0	0	0	0	0	0	0	2	2	0	1	0	0	0	Fungi	Ascomycota	Sordariomycetes	Hypocreales	unidentified	unidentified	unidentified
NCROTU918	0	0	0	0	0	0	0	0	0	0	0	0	0	0	0	5	0	Fungi	Basidiomycota	Agaricomycetes	Agaricales	Bolbitiaceae	Conocybe	Conocybe_semiglobata
NCROTU948	1	0	0	0	0	0	4	0	0	0	0	0	0	0	0	0	0	Fungi	Ascomycota	Leotiomycetes	Helotiales	Hyaloscyphaceae	Cistella	unidentified
SH1506682	0	0	0	0	0	0	0	0	0	1	1	0	1	1	1	0	0	Fungi	Ascomycota	Sordariomycetes	Hypocreales	unidentified	unidentified	unidentified
SH1519896	0	0	0	0	0	0	0	0	0	0	0	0	0	0	0	5	0	Fungi	Basidiomycota	Agaricomycetes	Agaricales	Physalacriaceae	Strobilurus	Strobilurus_esculentus
SH1555660	0	0	0	0	0	0	0	0	0	5	0	0	0	0	0	0	0	Fungi	Basidiomycota	Agaricomycetes	Polyporales	Ganodermataceae	Ganoderma	Ganoderma_adspersum
NCROTU1359	0	0	0	0	0	0	0	0	0	0	5	0	0	0	0	0	0	Fungi	Ascomycota	Dothideomycetes	Pleosporales	Lophiostomataceae	unidentified	unidentified
NCROTU659	0	0	2	0	0	1	2	0	0	0	0	0	0	0	0	0	0	Fungi	Ascomycota	Sordariomycetes	Hypocreales	Bionectriaceae	Clonostachys	Clonostachys_miodochialis
NCROTU1994	0	0	0	0	0	0	0	0	0	5	0	0	0	0	0	0	0	Fungi	Basidiomycota	Agaricomycetes	Cantharellales	Ceratobasidiaceae	Thanatephorus	Thanatephorus_cucumeris
OTU102	1	2	1	0	0	0	0	0	0	0	0	0	0	0	1	0	0	Fungi	Ascomycota	Sordariomycetes	Glomerellales	Plectosphaerellaceae	Plectosphaerella	Plectosphaerella_cucumerina
NCROTU1306	0	0	0	0	3	0	0	0	0	0	2	0	0	0	0	0	0	Fungi	Basidiomycota	Agaricomycetes	Agaricales	Hygrophoraceae	Cora	unidentified
NCROTU2166	0	0	0	0	0	0	0	0	0	0	0	0	0	0	3	0	2	Fungi	Basidiomycota	Tremellomycetes	Tremellales	Trimorphomycetaceae	Saitozyma	Saitozyma_podzolica
NCROTU2541	0	0	0	0	0	0	0	0	0	5	0	0	0	0	0	0	0	Fungi	Basidiomycota	Tremellomycetes	Tremellales	Trimorphomycetaceae	Saitozyma	Saitozyma_podzolica
NCROTU1000	3	0	0	0	0	0	0	0	1	0	0	0	0	0	0	1	0	Fungi	Mortierellomycota	Mortierellomycetes	Mortierellales	Mortierellaceae	Mortierella	unidentified
NCROTU216	0	5	0	0	0	0	0	0	0	0	0	0	0	0	0	0	0	Fungi	Mortierellomycota	Mortierellomycetes	Mortierellales	Mortierellaceae	Mortierella	Mortierella_exigua
NCROTU337	0	1	0	0	0	0	0	0	0	1	0	1	0	0	0	1	1	Fungi	Mortierellomycota	Mortierellomycetes	Mortierellales	Mortierellaceae	Mortierella	Mortierella_exigua
NCROTU1677	0	5	0	0	0	0	0	0	0	0	0	0	0	0	0	0	0	Fungi	Ascomycota	Dothideomycetes	Pleosporales	Pleosporales_fam_Incertae_sedis	Monodictys	Monodictys_castaneae
NCROTU116	0	2	0	0	0	0	3	0	0	0	0	0	0	0	0	0	0	Fungi	Ascomycota	Dothideomycetes	Pleosporales	Pleosporaceae	Neocamarosporium	unidentified
NCROTU1587	2	3	0	0	0	0	0	0	0	0	0	0	0	0	0	0	0	Fungi	Ascomycota	Dothideomycetes	Pleosporales	Pleosporaceae	Neocamarosporium	unidentified
NCROTU1221	0	5	0	0	0	0	0	0	0	0	0	0	0	0	0	0	0	Fungi	Ascomycota	Leotiomycetes	Helotiales	Helotiaceae	unidentified	unidentified
NCROTU197	0	0	0	0	0	0	0	0	0	0	0	0	0	5	0	0	0	Fungi	Basidiomycota	Agaricomycetes	Agaricales	Tricholomataceae	Tricholoma	unidentified
NCROTU1911	0	0	0	0	0	0	1	0	4	0	0	0	0	0	0	0	0	Fungi	Basidiomycota	Agaricomycetes	Agaricales	Amanitaceae	Amanita	unidentified
NCROTU2583	0	0	0	0	0	0	0	0	0	0	0	0	5	0	0	0	0	Fungi	Basidiomycota	Agaricomycetes	Agaricales	Amanitaceae	Amanita	unidentified
NCROTU352	0	0	0	0	0	0	3	2	0	0	0	0	0	0	0	0	0	Fungi	Glomeromycota	Glomeromycetes	Glomerales	Glomeraceae	unidentified	unidentified
NCROTU792	0	0	0	0	0	0	0	0	0	0	0	2	0	3	0	0	0	Fungi	Glomeromycota	Glomeromycetes	Diversisporales	Diversisporaceae	Diversispora	unidentified
NCROTU937	0	0	0	0	0	0	0	0	0	0	0	0	3	1	0	1	0	Fungi	Ascomycota	Sordariomycetes	Hypocreales	Hypocreales_fam_Incertae_sedis	Acremonium	Acremonium_blochii
NCROTU2366	1	1	0	0	0	0	0	3	0	0	0	0	0	0	0	0	0	Fungi	Ascomycota	Sordariomycetes	Sordariales	Lasiosphaeriaceae	Cladorrhinum	Cladorrhinum_flexuosum
NCROTU2254	0	0	0	0	0	0	0	0	0	0	0	2	1	1	1	0	0	Fungi	Ascomycota	Sordariomycetes	Hypocreales	Clavicipitaceae	Metarhizium	Metarhizium_robertsii
NCROTU2333	2	0	0	0	0	0	0	0	0	0	1	0	1	0	0	1	0	Fungi	Olpidiomycota	Olpidiomycetes	Olpidiales	Olpidiaceae	Olpidium	Olpidium_brassicae
OTU138	0	2	0	0	0	2	1	0	0	0	0	0	0	0	0	0	0	Fungi	Ascomycota	Dothideomycetes	Pleosporales	unidentified	unidentified	unidentified
NCROTU1317	0	0	0	0	0	0	1	0	2	1	0	1	0	0	0	0	0	;No	blast	hit	;NA	;NA	;NA	;NA	;NA	-
SH1158137	1	3	0	0	0	0	0	1	0	0	0	0	0	0	0	0	0	Fungi	unidentified	unidentified	unidentified	unidentified	unidentified	unidentified
NCROTU8	0	1	0	0	0	0	0	0	0	0	1	1	0	0	1	0	1	Fungi	Ascomycota	Dothideomycetes	Pleosporales	unidentified	unidentified	unidentified
NCROTU141	5	0	0	0	0	0	0	0	0	0	0	0	0	0	0	0	0	;No	blast	hit	;NA	;NA	;NA	;NA	;NA	-
NCROTU331	0	1	1	0	0	0	1	2	0	0	0	0	0	0	0	0	0	;No	blast	hit	;NA	;NA	;NA	;NA	;NA	-
NCROTU427	0	2	0	0	0	0	0	0	0	0	0	0	0	1	2	0	0	;No	blast	hit	;NA	;NA	;NA	;NA	;NA	-
NCROTU537	1	0	1	0	0	0	0	0	0	1	0	0	0	1	0	1	0	;No	blast	hit	;NA	;NA	;NA	;NA	;NA	-
NCROTU765	0	0	0	0	0	0	0	0	0	0	0	0	0	0	1	4	0	;No	blast	hit	;NA	;NA	;NA	;NA	;NA	-
NCROTU766	0	0	2	0	0	0	0	0	0	0	0	1	0	1	1	0	0	;No	blast	hit	;NA	;NA	;NA	;NA	;NA	-
NCROTU803	0	0	0	0	0	0	0	0	5	0	0	0	0	0	0	0	0	;No	blast	hit	;NA	;NA	;NA	;NA	;NA	-
NCROTU815	1	3	0	0	0	0	0	0	1	0	0	0	0	0	0	0	0	Fungi	unidentified	unidentified	unidentified	unidentified	unidentified	unidentified
NCROTU1249	0	0	0	0	0	0	0	0	0	0	5	0	0	0	0	0	0	Fungi	unidentified	unidentified	unidentified	unidentified	unidentified	unidentified
NCROTU1421	0	0	0	0	0	5	0	0	0	0	0	0	0	0	0	0	0	Fungi	Ascomycota	Leotiomycetes	Helotiales	unidentified	unidentified	unidentified
NCROTU1493	4	0	0	0	0	0	0	0	0	0	1	0	0	0	0	0	0	Fungi	Basidiomycota	Agaricomycetes	Agaricales	unidentified	unidentified	unidentified
NCROTU1968	0	0	3	0	0	0	1	0	0	1	0	0	0	0	0	0	0	;No	blast	hit	;NA	;NA	;NA	;NA	;NA	-
NCROTU2372	0	0	1	0	0	0	0	0	0	2	0	0	0	1	1	0	0	;No	blast	hit	;NA	;NA	;NA	;NA	;NA	-
NCROTU2511	0	0	0	0	0	0	1	0	0	0	0	1	0	0	0	2	1	Fungi	Basidiomycota	Agaricomycetes	Auriculariales	unidentified	unidentified	unidentified
NCROTU2542	0	1	1	0	0	0	1	0	0	0	1	0	0	1	0	0	0	;No	blast	hit	;NA	;NA	;NA	;NA	;NA	-
NCROTU2569	0	5	0	0	0	0	0	0	0	0	0	0	0	0	0	0	0	Fungi	unidentified	unidentified	unidentified	unidentified	unidentified	unidentified
NCROTU1010	0	0	0	4	0	0	0	0	0	0	0	0	0	0	0	0	0	Fungi	Olpidiomycota	Olpidiomycetes	Olpidiales	unidentified	unidentified	unidentified
NCROTU1751	0	0	0	2	1	0	0	0	0	0	0	0	0	1	0	0	0	Fungi	Chytridiomycota	Rhizophlyctidomycetes	Rhizophlyctidales	Rhizophlyctidaceae	Rhizophlyctis	Rhizophlyctis_rosea
NCROTU1538	0	0	3	1	0	0	0	0	0	0	0	0	0	0	0	0	0	Fungi	Ascomycota	Saccharomycetes	Saccharomycetales	Debaryomycetaceae	Spathaspora	unidentified
NCROTU191	0	2	0	1	1	0	0	0	0	0	0	0	0	0	0	0	0	;No	blast	hit	;NA	;NA	;NA	;NA	;NA	-
NCROTU1999	0	0	0	1	0	0	0	0	0	1	0	0	0	1	1	0	0	;No	blast	hit	;NA	;NA	;NA	;NA	;NA	-
NCROTU2288	0	0	0	0	0	0	0	0	0	4	0	0	0	0	0	0	0	Fungi	Basidiomycota	Agaricomycetes	Boletales	Coniophoraceae	Coniophora	Coniophora_eremophila
NCROTU434	0	0	0	0	0	0	0	0	0	0	0	4	0	0	0	0	0	Fungi	Ascomycota	Orbiliomycetes	Orbiliales	Orbiliaceae	Orbilia	unidentified
NCROTU164	2	0	0	0	0	0	0	0	0	2	0	0	0	0	0	0	0	Fungi	Mucoromycota	Mucoromycetes	Mucorales	Mucoraceae	Mucor	Mucor_circinelloides
NCROTU1312	0	0	0	0	0	0	0	0	0	0	1	0	0	3	0	0	0	Fungi	Ascomycota	Eurotiomycetes	Eurotiales	Aspergillaceae	Penicillium	Penicillium_mariae-crucis
NCROTU1328	1	0	0	0	0	0	0	0	0	0	3	0	0	0	0	0	0	Fungi	Ascomycota	Eurotiomycetes	Eurotiales	Thermoascaceae	Byssochlamys	Byssochlamys_spectabilis
NCROTU1340	0	0	0	0	0	0	0	0	0	0	0	0	0	0	0	4	0	Fungi	Basidiomycota	Agaricomycetes	Agaricales	Physalacriaceae	Strobilurus	Strobilurus_esculentus
NCROTU162	0	0	0	0	0	0	4	0	0	0	0	0	0	0	0	0	0	Fungi	Ascomycota	Dothideomycetes	Tubeufiales	Tubeufiaceae	Tubeufia	Tubeufia_helicomyces
NCROTU1654	0	2	2	0	0	0	0	0	0	0	0	0	0	0	0	0	0	Fungi	Ascomycota	Eurotiomycetes	Eurotiales	Thermoascaceae	Byssochlamys	Byssochlamys_spectabilis
NCROTU1662	0	0	0	0	0	0	0	0	0	0	0	4	0	0	0	0	0	Fungi	Basidiomycota	Agaricomycetes	Agaricales	Strophariaceae	Pholiota	Pholiota_gallica
NCROTU1674	0	0	0	0	0	0	0	0	3	0	0	0	0	0	0	0	1	Fungi	Ascomycota	Saccharomycetes	Saccharomycetales	Debaryomycetaceae	Spathaspora	unidentified
NCROTU1738	0	0	4	0	0	0	0	0	0	0	0	0	0	0	0	0	0	Fungi	Basidiomycota	Agaricomycetes	Agaricales	Agaricaceae	Leucoagaricus	Leucoagaricus_subcrystallifer
NCROTU2042	0	0	0	0	1	0	0	0	0	2	1	0	0	0	0	0	0	Fungi	Ascomycota	Sordariomycetes	Hypocreales	Nectriaceae	unidentified	unidentified
NCROTU2132	0	0	0	0	0	0	0	0	0	0	0	0	0	0	0	4	0	Fungi	Ascomycota	Dothideomycetes	Venturiales	Sympoventuriaceae	Pseudosigmoidea	Pseudosigmoidea_ibarakiensis
NCROTU2270	0	0	0	0	0	4	0	0	0	0	0	0	0	0	0	0	0	Fungi	Ascomycota	Dothideomycetes	Venturiales	Sympoventuriaceae	Ochroconis	Ochroconis_musae
NCROTU2535	4	0	0	0	0	0	0	0	0	0	0	0	0	0	0	0	0	Fungi	Ascomycota	Saccharomycetes	Saccharomycetales	Debaryomycetaceae	Spathaspora	unidentified
NCROTU599	0	0	0	0	0	0	0	4	0	0	0	0	0	0	0	0	0	Fungi	Ascomycota	Pezizomycetes	Pezizales	Pyronemataceae	Pseudaleuria	unidentified
NCROTU711	0	0	0	0	0	0	0	0	0	0	4	0	0	0	0	0	0	Fungi	Ascomycota	Saccharomycetes	Saccharomycetales	Debaryomycetaceae	Spathaspora	unidentified
NCROTU733	0	0	0	0	0	0	0	0	0	0	0	3	0	0	0	0	1	Fungi	Ascomycota	Saccharomycetes	Saccharomycetales	Saccharomycodaceae	Hanseniaspora	Hanseniaspora_osmophila
NCROTU754	0	0	0	0	0	0	0	0	0	4	0	0	0	0	0	0	0	Fungi	Ascomycota	Leotiomycetes	Helotiales	Hyaloscyphaceae	Trichopezizella	Trichopezizella_otanii
NCROTU774	1	0	0	0	0	0	0	1	0	0	0	0	0	2	0	0	0	Fungi	Ascomycota	Sordariomycetes	Sordariales	Lasiosphaeriaceae	unidentified	unidentified
OTU152	0	2	2	0	0	0	0	0	0	0	0	0	0	0	0	0	0	Fungi	Ascomycota	Dothideomycetes	Pleosporales	Sporormiaceae	Sporormiella	Sporormiella_pulchella
SH1503610	0	0	0	0	0	0	0	0	0	1	1	0	0	0	2	0	0	Fungi	Basidiomycota	Agaricomycetes	Agaricales	Agaricaceae	Leucoagaricus	Leucoagaricus_barssii
SH1593868	0	0	0	0	0	0	0	0	0	0	0	0	0	0	0	0	4	Fungi	Basidiomycota	Agaricomycetes	Agaricales	Agaricaceae	Agaricus	Agaricus_bisporus
NCROTU2127	0	0	0	0	0	0	0	0	0	0	0	0	4	0	0	0	0	Fungi	Basidiomycota	Agaricomycetes	Russulales	Peniophoraceae	Peniophora	Peniophora_lycii
NCROTU512	0	0	0	0	0	0	0	0	1	3	0	0	0	0	0	0	0	Fungi	Basidiomycota	Agaricomycetes	Polyporales	Ganodermataceae	Ganoderma	Ganoderma_adspersum
NCROTU1824	1	0	0	0	1	2	0	0	0	0	0	0	0	0	0	0	0	Fungi	Ascomycota	Dothideomycetes	Pleosporales	Massarinaceae	Stagonospora	unidentified
NCROTU2080	0	0	0	0	0	1	0	0	0	0	0	0	1	0	1	1	0	Fungi	Chytridiomycota	Spizellomycetes	Spizellomycetales	Powellomycetaceae	Powellomyces	unidentified
NCROTU1990	0	0	0	0	0	0	0	0	4	0	0	0	0	0	0	0	0	Fungi	Basidiomycota	Agaricomycetes	Agaricales	Hygrophoraceae	Cora	unidentified
NCROTU2576	0	0	0	0	0	0	0	0	0	2	0	2	0	0	0	0	0	Fungi	Basidiomycota	Tremellomycetes	Tremellales	Bulleribasidiaceae	Derxomyces	unidentified
NCROTU1264	0	0	0	0	0	0	0	0	0	1	0	1	0	2	0	0	0	Fungi	Basidiomycota	Tremellomycetes	Tremellales	Bulleraceae	Bullera	unidentified
NCROTU389	0	0	0	0	0	0	0	0	0	1	2	0	0	0	0	0	1	Fungi	Basidiomycota	Tremellomycetes	Tremellales	Bulleraceae	Bullera	unidentified
NCROTU521	0	0	0	0	0	0	0	0	0	0	0	0	4	0	0	0	0	Fungi	Basidiomycota	Agaricomycetes	Agaricales	Marasmiaceae	Marasmius	unidentified
NCROTU1804	0	0	0	0	0	0	0	0	0	0	0	0	0	2	2	0	0	Fungi	Mortierellomycota	Mortierellomycetes	Mortierellales	Mortierellaceae	Mortierella	Mortierella_exigua
NCROTU1954	0	0	0	0	0	0	0	0	0	0	0	0	1	1	0	0	2	Fungi	Mortierellomycota	Mortierellomycetes	Mortierellales	Mortierellaceae	Mortierella	Mortierella_gamsii
NCROTU475	0	4	0	0	0	0	0	0	0	0	0	0	0	0	0	0	0	Fungi	Mortierellomycota	Mortierellomycetes	Mortierellales	Mortierellaceae	Mortierella	Mortierella_dichotoma
NCROTU2350	0	0	4	0	0	0	0	0	0	0	0	0	0	0	0	0	0	Fungi	Ascomycota	Dothideomycetes	Pleosporales	Pleosporaceae	Neocamarosporium	unidentified
NCROTU2419	0	0	0	0	2	0	0	2	0	0	0	0	0	0	0	0	0	Fungi	Ascomycota	Dothideomycetes	Pleosporales	Didymellaceae	Phoma	Phoma_saxea
NCROTU1760	0	1	0	0	0	0	0	0	0	0	0	0	0	0	0	3	0	Fungi	Ascomycota	Leotiomycetes	Helotiales	Helotiales_fam_Incertae_sedis	Leptodontidium	unidentified
NCROTU218	0	1	3	0	0	0	0	0	0	0	0	0	0	0	0	0	0	Fungi	Basidiomycota	Agaricomycetes	Cantharellales	Ceratobasidiaceae	unidentified	unidentified
NCROTU421	0	0	0	0	0	0	0	0	0	0	0	0	0	0	0	4	0	Fungi	Basidiomycota	Agaricomycetes	Agaricales	Entolomataceae	Entoloma	unidentified
NCROTU181	0	0	0	0	0	0	0	4	0	0	0	0	0	0	0	0	0	Fungi	Basidiomycota	Agaricomycetes	Agaricales	Amanitaceae	Amanita	unidentified
NCROTU1882	0	0	0	0	0	0	0	0	0	0	0	0	0	0	0	0	4	Fungi	Basidiomycota	Agaricomycetes	Cantharellales	Cantharellaceae	unidentified	unidentified
SH1508484	0	0	0	0	0	0	0	0	0	0	0	0	0	0	0	4	0	Fungi	Basidiomycota	Agaricomycetes	Agaricales	Psathyrellaceae	Coprinellus	Coprinellus_disseminatus
NCROTU2169	0	0	0	0	0	0	0	0	0	0	0	0	0	0	4	0	0	Fungi	Ascomycota	Dothideomycetes	Pleosporales	Sporormiaceae	Preussia	Preussia_terricola
NCROTU1002	0	0	2	0	0	0	2	0	0	0	0	0	0	0	0	0	0	Fungi	Ascomycota	Pezizomycetes	Pezizales	Pezizaceae	Peziza	unidentified
NCROTU1021	0	0	4	0	0	0	0	0	0	0	0	0	0	0	0	0	0	Fungi	Glomeromycota	Glomeromycetes	Glomerales	Glomeraceae	unidentified	unidentified
NCROTU1182	0	0	0	0	0	0	0	0	2	1	0	0	0	0	0	1	0	Fungi	Glomeromycota	Glomeromycetes	Glomerales	Claroideoglomeraceae	unidentified	unidentified
NCROTU1274	3	0	0	0	0	0	1	0	0	0	0	0	0	0	0	0	0	Fungi	Glomeromycota	Glomeromycetes	Glomerales	Glomeraceae	unidentified	unidentified
NCROTU679	0	4	0	0	0	0	0	0	0	0	0	0	0	0	0	0	0	Fungi	Glomeromycota	Glomeromycetes	Glomerales	Glomeraceae	unidentified	unidentified
NCROTU2299	3	0	0	0	0	0	0	0	0	0	0	0	1	0	0	0	0	Fungi	Ascomycota	Dothideomycetes	Pleosporales	Didymellaceae	Didymella	Didymella_eucalyptica
NCROTU1378	0	1	0	0	0	0	0	0	2	1	0	0	0	0	0	0	0	Fungi	Ascomycota	Eurotiomycetes	Chaetothyriales	Herpotrichiellaceae	unidentified	unidentified
NCROTU2490	1	3	0	0	0	0	0	0	0	0	0	0	0	0	0	0	0	Fungi	Ascomycota	Dothideomycetes	Pleosporales	Pleosporaceae	Alternaria	Alternaria_alternata
SH1505864	0	0	1	0	0	0	0	0	0	2	0	0	0	0	0	1	0	Fungi	Ascomycota	Dothideomycetes	Pleosporales	Pleosporaceae	Alternaria	Alternaria_infectoria
NCROTU666	1	3	0	0	0	0	0	0	0	0	0	0	0	0	0	0	0	Fungi	Ascomycota	Sordariomycetes	Hypocreales	Nectriaceae	Fusarium	unidentified
NCROTU2400	0	0	0	0	0	0	0	0	0	4	0	0	0	0	0	0	0	Fungi	unidentified	unidentified	unidentified	unidentified	unidentified	unidentified
NCROTU2351	0	0	0	0	0	0	0	3	1	0	0	0	0	0	0	0	0	;No	blast	hit	;NA	;NA	;NA	;NA	;NA	-
NCROTU477	1	0	1	0	0	0	0	0	0	0	0	0	0	1	1	0	0	;No	blast	hit	;NA	;NA	;NA	;NA	;NA	-
NCROTU41	0	0	0	0	0	0	0	0	0	0	2	0	2	0	0	0	0	;No	blast	hit	;NA	;NA	;NA	;NA	;NA	-
NCROTU1741	0	0	2	0	0	0	0	0	0	0	0	0	0	2	0	0	0	;No	blast	hit	;NA	;NA	;NA	;NA	;NA	-
NCROTU2047	0	0	0	0	0	0	2	0	0	1	0	0	0	1	0	0	0	Fungi	unidentified	unidentified	unidentified	unidentified	unidentified	unidentified
SH1557459	0	0	0	0	0	4	0	0	0	0	0	0	0	0	0	0	0	Fungi	Basidiomycota	Tremellomycetes	Filobasidiales	Filobasidiaceae	Naganishia	Naganishia_liquefaciens
SH1508480	0	0	0	0	0	0	4	0	0	0	0	0	0	0	0	0	0	Fungi	Basidiomycota	Agaricomycetes	Agaricales	unidentified	unidentified	unidentified
NCROTU117	0	0	0	0	0	0	0	0	0	0	0	0	0	0	0	4	0	Fungi	Ascomycota	unidentified	unidentified	unidentified	unidentified	unidentified
NCROTU454	0	0	4	0	0	0	0	0	0	0	0	0	0	0	0	0	0	Fungi	Ascomycota	Dothideomycetes	Pleosporales	unidentified	unidentified	unidentified
NCROTU471	0	0	2	0	0	0	0	0	0	1	0	0	0	0	0	0	1	;No	blast	hit	;NA	;NA	;NA	;NA	;NA	-
NCROTU504	0	0	0	0	0	0	0	0	0	3	1	0	0	0	0	0	0	Fungi	unidentified	unidentified	unidentified	unidentified	unidentified	unidentified
NCROTU586	2	0	0	0	0	0	0	0	1	0	0	0	0	1	0	0	0	;No	blast	hit	;NA	;NA	;NA	;NA	;NA	-
NCROTU636	0	2	0	0	0	0	2	0	0	0	0	0	0	0	0	0	0	Fungi	Ascomycota	unidentified	unidentified	unidentified	unidentified	unidentified
NCROTU670	2	0	0	0	0	1	0	0	0	0	0	0	0	0	0	1	0	;No	blast	hit	;NA	;NA	;NA	;NA	;NA	-
NCROTU749	0	0	0	0	0	0	0	0	0	1	0	2	0	0	0	1	0	Fungi	Ascomycota	Sordariomycetes	Xylariales	unidentified	unidentified	unidentified
NCROTU779	0	0	0	0	0	0	0	0	0	0	0	2	0	1	1	0	0	Fungi	Chytridiomycota	Spizellomycetes	Spizellomycetales	unidentified	unidentified	unidentified
NCROTU951	0	4	0	0	0	0	0	0	0	0	0	0	0	0	0	0	0	Fungi	Basidiomycota	Agaricomycetes	Polyporales	unidentified	unidentified	unidentified
NCROTU1151	0	0	0	0	0	0	1	0	3	0	0	0	0	0	0	0	0	;No	blast	hit	;NA	;NA	;NA	;NA	;NA	-
NCROTU1195	0	1	0	0	1	0	0	1	0	0	0	0	0	1	0	0	0	;No	blast	hit	;NA	;NA	;NA	;NA	;NA	-
NCROTU1384	0	0	0	0	4	0	0	0	0	0	0	0	0	0	0	0	0	Fungi	Ascomycota	Dothideomycetes	Pleosporales	unidentified	unidentified	unidentified
NCROTU1540	0	0	0	0	4	0	0	0	0	0	0	0	0	0	0	0	0	Fungi	Rozellomycota	unidentified	unidentified	unidentified	unidentified	unidentified
NCROTU1624	0	0	0	0	0	0	0	0	0	0	0	4	0	0	0	0	0	;No	blast	hit	;NA	;NA	;NA	;NA	;NA	-
NCROTU1925	1	0	1	0	0	0	0	0	1	0	0	0	0	0	1	0	0	;No	blast	hit	;NA	;NA	;NA	;NA	;NA	-
NCROTU2022	2	2	0	0	0	0	0	0	0	0	0	0	0	0	0	0	0	Fungi	Ascomycota	Dothideomycetes	Pleosporales	unidentified	unidentified	unidentified
NCROTU2195	0	0	0	0	2	0	0	2	0	0	0	0	0	0	0	0	0	;No	blast	hit	;NA	;NA	;NA	;NA	;NA	-
NCROTU2206	3	0	0	0	0	0	1	0	0	0	0	0	0	0	0	0	0	;No	blast	hit	;NA	;NA	;NA	;NA	;NA	-
NCROTU2262	1	0	1	0	0	0	0	1	0	0	0	1	0	0	0	0	0	;No	blast	hit	;NA	;NA	;NA	;NA	;NA	-
NCROTU2316	1	0	0	0	0	0	1	0	0	0	0	1	0	0	1	0	0	;No	blast	hit	;NA	;NA	;NA	;NA	;NA	-
NCROTU128	0	0	0	3	0	0	0	0	0	0	0	0	0	0	0	0	0	Fungi	Ascomycota	Eurotiomycetes	Eurotiales	Thermoascaceae	Byssochlamys	Byssochlamys_spectabilis
NCROTU1747	0	0	0	3	0	0	0	0	0	0	0	0	0	0	0	0	0	Fungi	Olpidiomycota	Olpidiomycetes	Olpidiales	Olpidiaceae	Olpidium	Olpidium_brassicae
NCROTU259	1	0	0	2	0	0	0	0	0	0	0	0	0	0	0	0	0	Fungi	Olpidiomycota	Olpidiomycetes	Olpidiales	Olpidiaceae	Olpidium	Olpidium_brassicae
SH1561421	0	0	0	1	0	1	0	0	0	0	0	0	0	0	0	1	0	Fungi	Ascomycota	Sordariomycetes	Hypocreales	Clavicipitaceae	Metarhizium	Metarhizium_marquandii
NCROTU789	0	0	0	1	2	0	0	0	0	0	0	0	0	0	0	0	0	;No	blast	hit	;NA	;NA	;NA	;NA	;NA	-
NCROTU1158	0	0	1	1	0	0	0	0	1	0	0	0	0	0	0	0	0	;No	blast	hit	;NA	;NA	;NA	;NA	;NA	-
NCROTU1767	0	3	0	0	0	0	0	0	0	0	0	0	0	0	0	0	0	Fungi	Ascomycota	Orbiliomycetes	Orbiliales	Orbiliaceae	Orbilia	unidentified
NCROTU1960	0	0	0	0	0	0	3	0	0	0	0	0	0	0	0	0	0	Fungi	Ascomycota	Orbiliomycetes	Orbiliales	Orbiliaceae	Retiarius	unidentified
NCROTU70	0	0	0	0	0	0	0	0	3	0	0	0	0	0	0	0	0	Fungi	Ascomycota	Orbiliomycetes	Orbiliales	Orbiliaceae	Orbilia	unidentified
NCROTU786	0	0	0	0	0	0	0	0	0	3	0	0	0	0	0	0	0	Fungi	Basidiomycota	Agaricomycetes	Polyporales	Meruliaceae	Bjerkandera	unidentified
NCROTU1091	0	0	0	0	0	0	0	0	0	0	1	1	0	0	1	0	0	Fungi	Ascomycota	Sordariomycetes	Xylariales	Xylariaceae	Stromatoneurospora	Stromatoneurospora_phoenix
NCROTU1380	1	0	0	0	0	0	0	0	0	0	0	0	0	2	0	0	0	Fungi	Basidiomycota	Wallemiomycetes	Wallemiales	Wallemiaceae	Wallemia	Wallemia_sebi
NCROTU1491	0	0	0	0	0	0	3	0	0	0	0	0	0	0	0	0	0	Fungi	Mucoromycota	Mucoromycetes	Mucorales	Mucoraceae	Mucor	Mucor_ucrainicus
NCROTU1717	0	1	0	0	0	0	0	0	0	0	2	0	0	0	0	0	0	Fungi	Ascomycota	Dothideomycetes	Pleosporales	Phaeosphaeriaceae	Phaeosphaeria	unidentified
NCROTU1905	0	0	0	0	0	0	0	1	0	0	0	0	2	0	0	0	0	Fungi	Ascomycota	Sordariomycetes	Sordariales	Lasiosphaeriaceae	unidentified	unidentified
NCROTU1959	0	1	0	0	0	0	1	0	0	0	0	0	0	0	0	1	0	Fungi	Ascomycota	Sordariomycetes	Sordariales	Lasiosphaeriaceae	unidentified	unidentified
NCROTU1987	0	0	0	0	0	0	0	0	0	0	1	0	2	0	0	0	0	Fungi	Ascomycota	Saccharomycetes	Saccharomycetales	Debaryomycetaceae	Meyerozyma	Meyerozyma_guilliermondii
NCROTU205	0	3	0	0	0	0	0	0	0	0	0	0	0	0	0	0	0	Fungi	Ascomycota	Leotiomycetes	Helotiales	Helotiaceae	Articulospora	Articulospora_proliferata
NCROTU2578	1	0	0	0	0	0	1	0	0	0	0	0	0	0	0	0	1	Fungi	Ascomycota	Eurotiomycetes	Eurotiales	Thermoascaceae	Byssochlamys	Byssochlamys_spectabilis
NCROTU298	0	0	0	0	0	0	0	0	0	0	0	1	0	1	0	1	0	Fungi	Ascomycota	Eurotiomycetes	Eurotiales	Aspergillaceae	Aspergillus	Aspergillus_albertensis
NCROTU305	0	0	0	0	0	0	0	0	0	3	0	0	0	0	0	0	0	Fungi	Basidiomycota	Agaricomycetes	Agaricales	Bolbitiaceae	Conocybe	Conocybe_lobauensis
NCROTU354	0	3	0	0	0	0	0	0	0	0	0	0	0	0	0	0	0	Fungi	Ascomycota	Eurotiomycetes	Eurotiales	Thermoascaceae	Byssochlamys	Byssochlamys_spectabilis
NCROTU514	0	0	0	0	0	0	0	0	0	1	1	0	0	0	1	0	0	Fungi	Ascomycota	Sordariomycetes	Microascales	Microascaceae	Pithoascus	Pithoascus_exsertus
NCROTU573	0	3	0	0	0	0	0	0	0	0	0	0	0	0	0	0	0	Fungi	Ascomycota	Eurotiomycetes	Eurotiales	Thermoascaceae	Byssochlamys	Byssochlamys_spectabilis
NCROTU686	0	0	0	0	0	0	0	0	3	0	0	0	0	0	0	0	0	Fungi	Ascomycota	Sordariomycetes	Hypocreales	unidentified	unidentified	unidentified
NCROTU701	0	0	0	0	0	0	0	1	0	1	0	0	0	1	0	0	0	Fungi	Ascomycota	Eurotiomycetes	Eurotiales	Aspergillaceae	Aspergillus	Aspergillus_flaschentraegeri
NCROTU904	0	0	0	0	0	0	0	0	0	0	0	0	0	0	0	0	3	Fungi	Basidiomycota	Agaricomycetes	Agaricales	Bolbitiaceae	Conocybe	Conocybe_apala
NCROTU946	0	0	0	0	0	0	0	0	0	0	0	0	0	3	0	0	0	Fungi	Ascomycota	Eurotiomycetes	Eurotiales	Thermoascaceae	Byssochlamys	Byssochlamys_spectabilis
NCROTU399	0	0	0	0	0	0	0	0	3	0	0	0	0	0	0	0	0	Fungi	Basidiomycota	Agaricomycetes	Agaricales	Tricholomataceae	Melanoleuca	Melanoleuca_communis
NCROTU2311	0	0	0	0	0	0	0	0	0	3	0	0	0	0	0	0	0	Fungi	Basidiomycota	Agaricomycetes	Agaricales	Stephanosporaceae	unidentified	unidentified
NCROTU929	0	0	0	0	0	3	0	0	0	0	0	0	0	0	0	0	0	Fungi	Ascomycota	Leotiomycetes	Helotiales	Rutstroemiaceae	unidentified	unidentified
NCROTU959	2	0	0	0	0	0	0	0	0	0	0	0	1	0	0	0	0	Fungi	Basidiomycota	Agaricomycetes	Polyporales	Meruliaceae	Phaeophlebiopsis	Phaeophlebiopsis_peniophoroides
NCROTU102	0	0	0	0	0	0	0	0	0	0	0	0	2	0	0	1	0	Fungi	Chytridiomycota	Spizellomycetes	Spizellomycetales	Spizellomycetaceae	Spizellomyces	Spizellomyces_lactosolyticus
NCROTU1404	0	0	0	0	0	0	0	0	0	0	1	0	0	0	0	0	2	Fungi	Chytridiomycota	Spizellomycetes	Spizellomycetales	Spizellomycetaceae	Spizellomyces	Spizellomyces_dolichospermus
NCROTU1431	0	0	0	0	0	1	0	2	0	0	0	0	0	0	0	0	0	Fungi	Ascomycota	Dothideomycetes	Pleosporales	Pleosporales_fam_Incertae_sedis	Chalastospora	Chalastospora_gossypii
NCROTU425	3	0	0	0	0	0	0	0	0	0	0	0	0	0	0	0	0	Fungi	Ascomycota	Orbiliomycetes	Orbiliales	Orbiliaceae	Dactylaria	Dactylaria_ampulliformis
NCROTU916	0	3	0	0	0	0	0	0	0	0	0	0	0	0	0	0	0	Fungi	Basidiomycota	Agaricomycetes	Cantharellales	Ceratobasidiaceae	Rhizoctonia	Rhizoctonia_zeae
NCROTU1361	0	0	0	0	0	0	0	0	0	0	0	0	0	3	0	0	0	Fungi	Basidiomycota	Agaricomycetes	Agaricales	Hygrophoraceae	Cora	unidentified
NCROTU1136	0	0	0	0	0	0	0	0	0	0	0	0	0	0	3	0	0	Fungi	Basidiomycota	Tremellomycetes	Tremellales	Bulleraceae	Bullera	unidentified
NCROTU1667	0	0	0	0	0	0	0	0	0	0	0	2	0	0	1	0	0	Fungi	Basidiomycota	Tremellomycetes	Tremellales	Bulleraceae	Bullera	unidentified
NCROTU1763	0	0	0	0	0	0	0	0	2	1	0	0	0	0	0	0	0	Fungi	Basidiomycota	Tremellomycetes	Tremellales	Trimorphomycetaceae	Saitozyma	Saitozyma_podzolica
NCROTU28	0	3	0	0	0	0	0	0	0	0	0	0	0	0	0	0	0	Fungi	Basidiomycota	Tremellomycetes	Tremellales	Trimorphomycetaceae	Saitozyma	Saitozyma_podzolica
NCROTU1142	0	0	0	0	0	0	0	0	0	0	0	1	0	2	0	0	0	Fungi	Mortierellomycota	Mortierellomycetes	Mortierellales	Mortierellaceae	Mortierella	Mortierella_exigua
NCROTU1143	0	0	0	0	1	0	1	0	1	0	0	0	0	0	0	0	0	Fungi	Mortierellomycota	Mortierellomycetes	Mortierellales	Mortierellaceae	Mortierella	unidentified
NCROTU132	0	0	0	0	0	0	0	0	0	0	1	0	1	0	0	1	0	Fungi	Mortierellomycota	Mortierellomycetes	Mortierellales	Mortierellaceae	Mortierella	Mortierella_alpina
NCROTU1754	0	0	0	0	0	0	0	0	3	0	0	0	0	0	0	0	0	Fungi	Mortierellomycota	Mortierellomycetes	Mortierellales	Mortierellaceae	Mortierella	Mortierella_paraensis
NCROTU309	0	0	0	0	2	0	0	0	0	0	0	0	0	1	0	0	0	Fungi	Mortierellomycota	Mortierellomycetes	Mortierellales	Mortierellaceae	Mortierella	Mortierella_gamsii
NCROTU452	0	0	0	0	0	0	0	0	3	0	0	0	0	0	0	0	0	Fungi	Mortierellomycota	Mortierellomycetes	Mortierellales	Mortierellaceae	Mortierella	unidentified
NCROTU704	0	0	0	0	0	0	0	2	0	0	0	0	0	0	0	1	0	Fungi	Mortierellomycota	Mortierellomycetes	Mortierellales	Mortierellaceae	Mortierella	Mortierella_exigua
NCROTU771	0	0	0	0	0	0	3	0	0	0	0	0	0	0	0	0	0	Fungi	Mortierellomycota	Mortierellomycetes	Mortierellales	Mortierellaceae	Mortierella	Mortierella_exigua
NCROTU1352	1	0	0	0	0	0	0	0	2	0	0	0	0	0	0	0	0	Fungi	Ascomycota	Dothideomycetes	Pleosporales	Pleosporaceae	Neocamarosporium	unidentified
NCROTU402	0	3	0	0	0	0	0	0	0	0	0	0	0	0	0	0	0	Fungi	Ascomycota	Dothideomycetes	Pleosporales	Pleosporaceae	Neocamarosporium	unidentified
NCROTU481	0	3	0	0	0	0	0	0	0	0	0	0	0	0	0	0	0	Fungi	Ascomycota	Dothideomycetes	Pleosporales	Pleosporaceae	Neocamarosporium	unidentified
SH1168348	0	0	0	0	0	3	0	0	0	0	0	0	0	0	0	0	0	Fungi	Basidiomycota	Agaricomycetes	Cantharellales	Ceratobasidiaceae	Ceratobasidium	unidentified
NCROTU1236	0	2	0	0	0	0	1	0	0	0	0	0	0	0	0	0	0	Fungi	Basidiomycota	Agaricomycetes	Agaricales	Amanitaceae	Amanita	unidentified
NCROTU1289	0	0	0	0	0	0	0	0	0	0	0	0	0	3	0	0	0	Fungi	Basidiomycota	Agaricomycetes	Agaricales	Amanitaceae	Amanita	unidentified
NCROTU194	3	0	0	0	0	0	0	0	0	0	0	0	0	0	0	0	0	Fungi	Basidiomycota	Agaricomycetes	Agaricales	Amanitaceae	Amanita	unidentified
NCROTU461	0	0	2	0	0	0	0	1	0	0	0	0	0	0	0	0	0	Fungi	Basidiomycota	Agaricomycetes	Boletales	Suillaceae	Suillus	Suillus_punctatipes
NCROTU690	0	0	0	0	0	1	2	0	0	0	0	0	0	0	0	0	0	Fungi	Basidiomycota	Agaricomycetes	Boletales	Suillaceae	Suillus	Suillus_punctatipes
NCROTU988	0	0	3	0	0	0	0	0	0	0	0	0	0	0	0	0	0	Fungi	Basidiomycota	Agaricomycetes	Agaricales	Psathyrellaceae	Coprinellus	Coprinellus_curtus
NCROTU1688	0	3	0	0	0	0	0	0	0	0	0	0	0	0	0	0	0	Fungi	Ascomycota	Dothideomycetes	Pleosporales	Sporormiaceae	Preussia	unidentified
NCROTU2222	0	0	0	0	0	0	0	0	0	0	0	0	0	0	3	0	0	Fungi	Ascomycota	Pezizomycetes	Pezizales	Pezizaceae	unidentified	unidentified
NCROTU1225	0	0	1	0	0	0	0	0	0	0	0	0	0	1	0	0	1	Fungi	Glomeromycota	Glomeromycetes	Glomerales	Glomeraceae	Funneliformis	Funneliformis_geosporum
NCROTU1507	0	3	0	0	0	0	0	0	0	0	0	0	0	0	0	0	0	Fungi	Glomeromycota	Glomeromycetes	Glomerales	Glomeraceae	Funneliformis	Funneliformis_mosseae
NCROTU1108	0	1	0	0	0	0	0	0	1	1	0	0	0	0	0	0	0	Fungi	Ascomycota	Eurotiomycetes	Chaetothyriales	Herpotrichiellaceae	Exophiala	unidentified
NCROTU1266	0	3	0	0	0	0	0	0	0	0	0	0	0	0	0	0	0	Fungi	Ascomycota	Dothideomycetes	Pleosporales	Didymellaceae	Epicoccum	Epicoccum_nigrum
NCROTU2310	0	2	0	0	0	1	0	0	0	0	0	0	0	0	0	0	0	Fungi	Ascomycota	Eurotiomycetes	Chaetothyriales	Herpotrichiellaceae	unidentified	unidentified
NCROTU906	0	1	0	0	0	1	0	0	0	0	0	0	1	0	0	0	0	Fungi	Ascomycota	Dothideomycetes	Capnodiales	Cladosporiaceae	Cladosporium	Cladosporium_grevilleae
NCROTU2387	0	0	0	0	0	0	0	0	0	0	0	0	1	0	1	0	1	Fungi	Ascomycota	Sordariomycetes	Hypocreales	Hypocreales_fam_Incertae_sedis	Acremonium	Acremonium_furcatum
NCROTU561	1	0	0	0	0	0	0	0	0	0	0	2	0	0	0	0	0	Fungi	Ascomycota	Sordariomycetes	Sordariales	Chaetomiaceae	Chaetomium	Chaetomium_homopilatum
NCROTU818	0	3	0	0	0	0	0	0	0	0	0	0	0	0	0	0	0	Fungi	Basidiomycota	Tremellomycetes	Trichosporonales	Trichosporonaceae	Cutaneotrichosporon	Cutaneotrichosporon_moniliiforme
NCROTU1462	0	0	0	0	0	0	0	0	2	0	0	0	0	0	0	0	1	Fungi	Olpidiomycota	Olpidiomycetes	Olpidiales	Olpidiaceae	Olpidium	Olpidium_brassicae
OTU35	3	0	0	0	0	0	0	0	0	0	0	0	0	0	0	0	0	;No	blast	hit	;NA	;NA	;NA	;NA	;NA	-
NCROTU2444	0	0	0	0	0	0	1	0	2	0	0	0	0	0	0	0	0	Fungi	Ascomycota	Dothideomycetes	Pleosporales	unidentified	unidentified	unidentified
SH1518268	0	2	0	0	0	0	1	0	0	0	0	0	0	0	0	0	0	Fungi	Ascomycota	Sordariomycetes	unidentified	unidentified	unidentified	unidentified
NCROTU1064	0	0	1	0	0	0	0	0	0	0	0	0	2	0	0	0	0	;No	blast	hit	;NA	;NA	;NA	;NA	;NA	-
NCROTU2031	0	0	0	0	0	0	0	0	0	3	0	0	0	0	0	0	0	Fungi	Chytridiomycota	unidentified	unidentified	unidentified	unidentified	unidentified
SH1508487	0	0	0	0	0	0	0	0	0	0	3	0	0	0	0	0	0	Fungi	Basidiomycota	Agaricomycetes	Agaricales	unidentified	unidentified	unidentified
SH1651390	0	0	0	0	0	0	0	0	2	1	0	0	0	0	0	0	0	Fungi	Basidiomycota	Microbotryomycetes	Leucosporidiales	Leucosporidiaceae	unidentified	unidentified
NCROTU11	0	1	0	0	2	0	0	0	0	0	0	0	0	0	0	0	0	Fungi	Ascomycota	unidentified	unidentified	unidentified	unidentified	unidentified
NCROTU42	2	0	0	0	0	0	0	0	0	1	0	0	0	0	0	0	0	;No	blast	hit	;NA	;NA	;NA	;NA	;NA	-
NCROTU143	0	0	0	0	0	0	0	0	0	0	0	0	3	0	0	0	0	Fungi	Ascomycota	Dothideomycetes	Pleosporales	unidentified	unidentified	unidentified
NCROTU171	0	1	0	0	0	1	0	0	0	0	0	1	0	0	0	0	0	;No	blast	hit	;NA	;NA	;NA	;NA	;NA	-
NCROTU252	0	0	1	0	1	0	0	0	0	0	0	0	0	0	0	0	1	Fungi	unidentified	unidentified	unidentified	unidentified	unidentified	unidentified
NCROTU343	0	0	0	0	0	0	0	0	0	0	0	0	0	0	0	0	3	Fungi	Ascomycota	unidentified	unidentified	unidentified	unidentified	unidentified
NCROTU360	0	0	0	0	0	0	0	0	0	0	1	2	0	0	0	0	0	Fungi	Ascomycota	Sordariomycetes	Sordariales	unidentified	unidentified	unidentified
NCROTU483	0	1	1	0	1	0	0	0	0	0	0	0	0	0	0	0	0	Fungi	unidentified	unidentified	unidentified	unidentified	unidentified	unidentified
NCROTU563	0	0	0	0	0	0	0	0	0	0	0	0	0	3	0	0	0	Fungi	unidentified	unidentified	unidentified	unidentified	unidentified	unidentified
NCROTU575	0	0	0	0	0	0	0	0	0	3	0	0	0	0	0	0	0	Fungi	unidentified	unidentified	unidentified	unidentified	unidentified	unidentified
NCROTU583	0	0	0	0	0	0	0	0	0	0	0	3	0	0	0	0	0	Fungi	Ascomycota	Pezizomycetes	Pezizales	unidentified	unidentified	unidentified
NCROTU584	0	0	0	0	0	3	0	0	0	0	0	0	0	0	0	0	0	Fungi	Basidiomycota	Tremellomycetes	Filobasidiales	Filobasidiaceae	Naganishia	Naganishia_adeliensis
NCROTU643	0	2	0	0	0	0	0	1	0	0	0	0	0	0	0	0	0	Fungi	unidentified	unidentified	unidentified	unidentified	unidentified	unidentified
NCROTU692	0	0	0	0	0	0	0	3	0	0	0	0	0	0	0	0	0	;No	blast	hit	;NA	;NA	;NA	;NA	;NA	-
NCROTU700	0	3	0	0	0	0	0	0	0	0	0	0	0	0	0	0	0	Fungi	unidentified	unidentified	unidentified	unidentified	unidentified	unidentified
NCROTU710	0	0	0	0	0	0	0	1	0	0	0	0	0	0	1	0	1	;No	blast	hit	;NA	;NA	;NA	;NA	;NA	-
NCROTU824	0	0	0	0	0	0	0	0	0	3	0	0	0	0	0	0	0	Fungi	Ascomycota	unidentified	unidentified	unidentified	unidentified	unidentified
NCROTU879	0	0	0	0	0	0	0	0	0	0	0	0	0	0	2	0	1	;No	blast	hit	;NA	;NA	;NA	;NA	;NA	-
NCROTU944	0	3	0	0	0	0	0	0	0	0	0	0	0	0	0	0	0	Fungi	unidentified	unidentified	unidentified	unidentified	unidentified	unidentified
NCROTU961	0	0	0	0	1	0	0	0	1	1	0	0	0	0	0	0	0	;No	blast	hit	;NA	;NA	;NA	;NA	;NA	-
NCROTU967	0	0	0	0	0	0	1	0	2	0	0	0	0	0	0	0	0	Fungi	unidentified	unidentified	unidentified	unidentified	unidentified	unidentified
NCROTU1038	0	0	1	0	0	0	0	0	1	0	1	0	0	0	0	0	0	;No	blast	hit	;NA	;NA	;NA	;NA	;NA	-
NCROTU1216	0	0	1	0	0	0	0	0	1	0	0	0	0	1	0	0	0	;No	blast	hit	;NA	;NA	;NA	;NA	;NA	-
NCROTU1336	0	0	0	0	0	0	0	0	3	0	0	0	0	0	0	0	0	Fungi	Ascomycota	unidentified	unidentified	unidentified	unidentified	unidentified
NCROTU1395	0	0	1	0	1	0	0	0	0	0	0	0	0	0	0	1	0	;No	blast	hit	;NA	;NA	;NA	;NA	;NA	-
NCROTU1521	0	1	1	0	0	0	0	1	0	0	0	0	0	0	0	0	0	Fungi	Ascomycota	Dothideomycetes	Pleosporales	unidentified	unidentified	unidentified
NCROTU1526	0	0	0	0	0	0	0	0	3	0	0	0	0	0	0	0	0	Fungi	unidentified	unidentified	unidentified	unidentified	unidentified	unidentified
NCROTU1568	0	0	0	0	3	0	0	0	0	0	0	0	0	0	0	0	0	;No	blast	hit	;NA	;NA	;NA	;NA	;NA	-
NCROTU1725	0	0	0	0	0	0	0	0	0	0	1	0	0	2	0	0	0	Rhizaria	Cercozoa	unidentified	unidentified	unidentified	unidentified	unidentified
NCROTU1762	0	0	0	0	0	0	0	1	1	1	0	0	0	0	0	0	0	;No	blast	hit	;NA	;NA	;NA	;NA	;NA	-
NCROTU1793	0	1	0	0	0	0	0	0	0	0	0	0	0	0	2	0	0	Fungi	unidentified	unidentified	unidentified	unidentified	unidentified	unidentified
NCROTU1817	0	0	0	0	0	0	0	0	0	0	0	0	0	0	3	0	0	;No	blast	hit	;NA	;NA	;NA	;NA	;NA	-
NCROTU1830	0	0	0	0	0	0	0	0	0	3	0	0	0	0	0	0	0	;No	blast	hit	;NA	;NA	;NA	;NA	;NA	-
NCROTU1901	0	0	0	0	0	0	0	0	0	0	3	0	0	0	0	0	0	Fungi	Ascomycota	Dothideomycetes	Pleosporales	unidentified	unidentified	unidentified
NCROTU2000	2	0	0	0	0	0	1	0	0	0	0	0	0	0	0	0	0	Fungi	unidentified	unidentified	unidentified	unidentified	unidentified	unidentified
NCROTU2036	0	0	1	0	0	0	0	0	0	0	1	1	0	0	0	0	0	;No	blast	hit	;NA	;NA	;NA	;NA	;NA	-
NCROTU2038	0	0	0	0	0	0	0	0	0	0	0	0	0	3	0	0	0	;No	blast	hit	;NA	;NA	;NA	;NA	;NA	-
NCROTU2060	0	1	0	0	0	0	0	0	0	1	0	0	0	1	0	0	0	;No	blast	hit	;NA	;NA	;NA	;NA	;NA	-
NCROTU2208	1	0	0	0	1	0	0	0	0	0	0	0	0	1	0	0	0	Fungi	Ascomycota	Sordariomycetes	unidentified	unidentified	unidentified	unidentified
NCROTU2226	0	3	0	0	0	0	0	0	0	0	0	0	0	0	0	0	0	Fungi	unidentified	unidentified	unidentified	unidentified	unidentified	unidentified
NCROTU2287	0	0	0	0	0	0	0	0	0	0	1	0	0	0	2	0	0	;No	blast	hit	;NA	;NA	;NA	;NA	;NA	-
NCROTU2307	0	0	0	0	0	0	0	0	0	0	1	0	0	0	0	1	1	Fungi	Ascomycota	Sordariomycetes	unidentified	unidentified	unidentified	unidentified
NCROTU2554	0	0	0	0	0	0	3	0	0	0	0	0	0	0	0	0	0	Fungi	Ascomycota	Dothideomycetes	Pleosporales	unidentified	unidentified	unidentified
NCROTU1686	0	0	0	2	0	0	0	0	0	0	0	0	0	0	0	0	0	Fungi	Ascomycota	Saccharomycetes	Saccharomycetales	Trichomonascaceae	Blastobotrys	Blastobotrys_raffinosifermentans
NCROTU1650	0	0	0	2	0	0	0	0	0	0	0	0	0	0	0	0	0	Fungi	Ascomycota	Dothideomycetes	Pleosporales	Pleosporaceae	Neocamarosporium	unidentified
NCROTU2399	0	0	0	2	0	0	0	0	0	0	0	0	0	0	0	0	0	Fungi	Ascomycota	Dothideomycetes	Pleosporales	Pleosporaceae	Neocamarosporium	unidentified
NCROTU2104	0	0	0	2	0	0	0	0	0	0	0	0	0	0	0	0	0	Fungi	Basidiomycota	Agaricomycetes	Cantharellales	Ceratobasidiaceae	unidentified	unidentified
NCROTU79	0	0	1	1	0	0	0	0	0	0	0	0	0	0	0	0	0	Fungi	Chytridiomycota	unidentified	unidentified	unidentified	unidentified	unidentified
NCROTU658	0	0	0	1	0	0	0	1	0	0	0	0	0	0	0	0	0	Fungi	unidentified	unidentified	unidentified	unidentified	unidentified	unidentified
NCROTU1059	0	0	0	1	0	1	0	0	0	0	0	0	0	0	0	0	0	;No	blast	hit	;NA	;NA	;NA	;NA	;NA	-
NCROTU1964	0	0	0	0	0	0	0	0	1	1	0	0	0	0	0	0	0	Fungi	Ascomycota	Orbiliomycetes	Orbiliales	Orbiliaceae	Orbilia	unidentified
NCROTU1803	0	0	0	0	0	0	0	0	0	0	0	0	0	0	1	1	0	Fungi	Ascomycota	Orbiliomycetes	Orbiliales	Orbiliaceae	Arthrobotrys	Arthrobotrys_eudermata
NCROTU1030	0	0	0	0	0	0	0	0	0	0	0	0	2	0	0	0	0	Fungi	Basidiomycota	Agaricomycetes	Auriculariales	Auriculariaceae	Auricularia	Auricularia_auricula-judae
NCROTU1101	0	1	0	0	0	1	0	0	0	0	0	0	0	0	0	0	0	Fungi	Chytridiomycota	Rhizophlyctidomycetes	Rhizophlyctidales	Rhizophlyctidaceae	Rhizophlyctis	Rhizophlyctis_rosea
NCROTU1226	0	0	0	0	0	0	0	0	0	0	0	0	0	2	0	0	0	Fungi	Ascomycota	Sordariomycetes	Trichosphaeriales	Trichosphaeriaceae	Nigrospora	Nigrospora_oryzae
NCROTU1453	0	0	0	0	0	0	0	0	0	0	0	1	0	0	0	0	1	Fungi	Ascomycota	Sordariomycetes	Hypocreales	Nectriaceae	unidentified	unidentified
NCROTU149	0	0	0	0	0	0	0	0	0	2	0	0	0	0	0	0	0	Fungi	Basidiomycota	Agaricomycetes	Geastrales	Geastraceae	unidentified	unidentified
NCROTU1510	0	2	0	0	0	0	0	0	0	0	0	0	0	0	0	0	0	Fungi	Ascomycota	Sordariomycetes	Sordariales	Lasiosphaeriaceae	unidentified	unidentified
NCROTU1727	0	0	0	0	0	0	0	0	0	0	0	0	0	0	0	0	2	Fungi	Ascomycota	Leotiomycetes	Helotiales	Hyaloscyphaceae	Phialea	unidentified
NCROTU176	0	0	0	0	0	0	0	0	0	0	1	0	0	1	0	0	0	Fungi	Ascomycota	Sordariomycetes	Xylariales	Coniocessiaceae	Coniocessia	Coniocessia_cruciformis
NCROTU1834	0	0	0	0	0	0	0	0	2	0	0	0	0	0	0	0	0	Fungi	Ascomycota	Sordariomycetes	Sordariales	Chaetomiaceae	Trichocladium	Trichocladium_pyriforme
NCROTU1836	0	0	0	0	0	0	0	0	2	0	0	0	0	0	0	0	0	Fungi	Ascomycota	Eurotiomycetes	Eurotiales	Thermoascaceae	Byssochlamys	Byssochlamys_spectabilis
NCROTU1838	0	2	0	0	0	0	0	0	0	0	0	0	0	0	0	0	0	Fungi	Ascomycota	Eurotiomycetes	Eurotiales	Thermoascaceae	Byssochlamys	Byssochlamys_spectabilis
NCROTU1845	0	0	0	0	0	0	0	0	0	0	0	0	0	0	0	2	0	Fungi	Chytridiomycota	Rhizophlyctidomycetes	Rhizophlyctidales	Rhizophlyctidaceae	Rhizophlyctis	Rhizophlyctis_rosea
NCROTU1890	0	0	0	0	0	0	0	2	0	0	0	0	0	0	0	0	0	Fungi	Ascomycota	Sordariomycetes	Sordariales	Lasiosphaeriaceae	unidentified	unidentified
NCROTU219	2	0	0	0	0	0	0	0	0	0	0	0	0	0	0	0	0	Fungi	Ascomycota	Dothideomycetes	Pleosporales	Phaeosphaeriaceae	Ophiosphaerella	unidentified
NCROTU2477	0	0	0	0	0	1	1	0	0	0	0	0	0	0	0	0	0	Fungi	Ascomycota	Dothideomycetes	Pleosporales	Phaeosphaeriaceae	Ophiosphaerella	unidentified
NCROTU2551	0	0	2	0	0	0	0	0	0	0	0	0	0	0	0	0	0	Fungi	Ascomycota	Eurotiomycetes	Eurotiales	Thermoascaceae	Byssochlamys	Byssochlamys_spectabilis
NCROTU355	0	0	0	0	0	0	0	0	0	1	0	0	0	0	0	1	0	Fungi	Ascomycota	Eurotiomycetes	Eurotiales	Aspergillaceae	Penicillium	Penicillium_gladioli
NCROTU520	2	0	0	0	0	0	0	0	0	0	0	0	0	0	0	0	0	Fungi	Ascomycota	Eurotiomycetes	Eurotiales	Thermoascaceae	Byssochlamys	Byssochlamys_spectabilis
NCROTU811	0	0	0	0	1	0	0	0	0	1	0	0	0	0	0	0	0	Fungi	Ascomycota	Eurotiomycetes	Eurotiales	Aspergillaceae	Aspergillus	Aspergillus_austroafricanus
NCROTU340	0	0	0	0	0	0	0	0	2	0	0	0	0	0	0	0	0	Fungi	Ascomycota	Leotiomycetes	Helotiales	Hyaloscyphaceae	unidentified	unidentified
NCROTU2239	0	0	2	0	0	0	0	0	0	0	0	0	0	0	0	0	0	Fungi	Chytridiomycota	Spizellomycetes	Spizellomycetales	Spizellomycetaceae	Spizellomyces	Spizellomyces_dolichospermus
NCROTU1517	0	2	0	0	0	0	0	0	0	0	0	0	0	0	0	0	0	Fungi	Ascomycota	Sordariomycetes	Magnaporthales	Magnaporthaceae	Gaeumannomyces	Gaeumannomyces_graminis
NCROTU2388	1	1	0	0	0	0	0	0	0	0	0	0	0	0	0	0	0	Fungi	Ascomycota	Leotiomycetes	Erysiphales	Erysiphaceae	Microidium	Microidium_phyllanthi
NCROTU248	0	2	0	0	0	0	0	0	0	0	0	0	0	0	0	0	0	Fungi	Ascomycota	Dothideomycetes	Pleosporales	Didymellaceae	Ascochyta	Ascochyta_boltshauseri
NCROTU2508	0	0	0	0	0	0	1	0	1	0	0	0	0	0	0	0	0	Fungi	Ascomycota	Sordariomycetes	Xylariales	Diatrypaceae	Monosporascus	unidentified
NCROTU419	0	1	0	0	0	0	0	1	0	0	0	0	0	0	0	0	0	Fungi	Ascomycota	Leotiomycetes	Erysiphales	Erysiphaceae	Microidium	Microidium_phyllanthi
NCROTU1409	0	0	0	0	0	0	0	0	0	0	0	0	0	2	0	0	0	Fungi	Basidiomycota	Agaricomycetes	Agaricales	Hygrophoraceae	Cora	unidentified
NCROTU505	0	0	0	0	0	0	0	2	0	0	0	0	0	0	0	0	0	Fungi	Ascomycota	Eurotiomycetes	Verrucariales	Verrucariaceae	unidentified	unidentified
NCROTU794	0	0	0	0	0	2	0	0	0	0	0	0	0	0	0	0	0	Fungi	Ascomycota	Coniocybomycetes	Coniocybales	Coniocybaceae	Chaenotheca	Chaenotheca_ferruginea
NCROTU784	0	0	0	0	2	0	0	0	0	0	0	0	0	0	0	0	0	Fungi	Basidiomycota	Agaricomycetes	Agaricales	Strophariaceae	Tubaria	Tubaria_minima
NCROTU1598	0	0	0	0	0	0	0	0	2	0	0	0	0	0	0	0	0	Fungi	Basidiomycota	Tremellomycetes	Tremellales	Trimorphomycetaceae	Saitozyma	Saitozyma_podzolica
NCROTU1782	0	0	0	0	0	1	0	0	1	0	0	0	0	0	0	0	0	Fungi	Ascomycota	Dothideomycetes	Pleosporales	Phaeosphaeriaceae	unidentified	unidentified
NCROTU472	0	0	0	0	0	0	2	0	0	0	0	0	0	0	0	0	0	Fungi	Basidiomycota	Cystobasidiomycetes	Cystobasidiales	Cystobasidiaceae	Cystobasidium	Cystobasidium_slooffiae
NCROTU1675	0	2	0	0	0	0	0	0	0	0	0	0	0	0	0	0	0	Fungi	Ascomycota	Dothideomycetes	Pleosporales	Periconiaceae	Periconia	unidentified
NCROTU528	0	0	2	0	0	0	0	0	0	0	0	0	0	0	0	0	0	Fungi	Ascomycota	Dothideomycetes	Pleosporales	Torulaceae	Torula	Torula_hollandica
NCROTU1497	1	0	0	0	0	0	0	0	0	1	0	0	0	0	0	0	0	Fungi	Basidiomycota	Agaricomycetes	Agaricales	Marasmiaceae	Marasmius	unidentified
NCROTU1572	2	0	0	0	0	0	0	0	0	0	0	0	0	0	0	0	0	Fungi	Basidiomycota	Agaricomycetes	Agaricales	Marasmiaceae	Marasmius	unidentified
NCROTU433	0	0	0	0	0	0	0	0	0	0	2	0	0	0	0	0	0	Fungi	Basidiomycota	Agaricomycetes	Agaricales	Marasmiaceae	Marasmius	unidentified
NCROTU91	0	1	0	0	0	0	1	0	0	0	0	0	0	0	0	0	0	Fungi	Basidiomycota	Agaricomycetes	Agaricales	Marasmiaceae	Marasmius	unidentified
NCROTU1218	0	0	0	0	0	0	0	0	0	0	0	0	2	0	0	0	0	Fungi	Mortierellomycota	Mortierellomycetes	Mortierellales	Mortierellaceae	Mortierella	unidentified
NCROTU124	0	0	0	0	0	0	0	0	0	1	0	0	1	0	0	0	0	Fungi	Mortierellomycota	Mortierellomycetes	Mortierellales	Mortierellaceae	Mortierella	unidentified
NCROTU1820	0	2	0	0	0	0	0	0	0	0	0	0	0	0	0	0	0	Fungi	Mortierellomycota	Mortierellomycetes	Mortierellales	Mortierellaceae	Mortierella	Mortierella_exigua
NCROTU1893	0	0	0	0	0	0	0	0	0	0	0	0	0	0	0	2	0	Fungi	Mortierellomycota	Mortierellomycetes	Mortierellales	Mortierellaceae	Mortierella	Mortierella_globalpina
NCROTU1952	2	0	0	0	0	0	0	0	0	0	0	0	0	0	0	0	0	Fungi	Mortierellomycota	Mortierellomycetes	Mortierellales	Mortierellaceae	Mortierella	Mortierella_alpina
NCROTU2294	2	0	0	0	0	0	0	0	0	0	0	0	0	0	0	0	0	Fungi	Mortierellomycota	Mortierellomycetes	Mortierellales	Mortierellaceae	Mortierella	unidentified
NCROTU2574	0	0	0	0	0	0	0	0	0	0	0	0	2	0	0	0	0	Fungi	Mortierellomycota	Mortierellomycetes	Mortierellales	Mortierellaceae	Mortierella	Mortierella_gamsii
NCROTU597	0	0	0	0	0	0	0	0	0	0	1	1	0	0	0	0	0	Fungi	Mortierellomycota	Mortierellomycetes	Mortierellales	Mortierellaceae	Mortierella	unidentified
NCROTU200	0	0	0	0	0	0	0	0	2	0	0	0	0	0	0	0	0	Fungi	Ascomycota	Dothideomycetes	Pleosporales	Pleosporaceae	Neocamarosporium	unidentified
NCROTU2245	0	1	1	0	0	0	0	0	0	0	0	0	0	0	0	0	0	Fungi	Ascomycota	Dothideomycetes	Pleosporales	Lentitheciaceae	Darksidea	Darksidea_alpha
NCROTU182	0	0	0	0	0	0	2	0	0	0	0	0	0	0	0	0	0	Fungi	Basidiomycota	Agaricomycetes	Agaricales	Entolomataceae	Entoloma	Entoloma_korhonenii
NCROTU1268	0	0	0	0	0	0	0	0	2	0	0	0	0	0	0	0	0	Fungi	Basidiomycota	Agaricomycetes	Agaricales	Amanitaceae	Amanita	unidentified
NCROTU175	0	0	0	0	0	0	0	0	2	0	0	0	0	0	0	0	0	Fungi	Basidiomycota	Agaricomycetes	Boletales	Pisolithaceae	Pisolithus	Pisolithus_arhizus
NCROTU987	0	0	0	0	0	0	0	2	0	0	0	0	0	0	0	0	0	Fungi	Ascomycota	Pezizomycetes	Pezizales	Ascobolaceae	unidentified	unidentified
NCROTU1485	0	0	0	0	0	2	0	0	0	0	0	0	0	0	0	0	0	Fungi	Basidiomycota	Agaricomycetes	Agaricales	Psathyrellaceae	unidentified	unidentified
NCROTU1957	2	0	0	0	0	0	0	0	0	0	0	0	0	0	0	0	0	Fungi	Ascomycota	Pezizomycetes	Pezizales	Pyronemataceae	unidentified	unidentified
NCROTU2185	0	0	0	0	0	0	0	0	2	0	0	0	0	0	0	0	0	Fungi	Glomeromycota	Glomeromycetes	Glomerales	Glomeraceae	unidentified	unidentified
NCROTU2370	0	0	1	0	0	0	1	0	0	0	0	0	0	0	0	0	0	Fungi	Glomeromycota	Glomeromycetes	Glomerales	Glomeraceae	Dominikia	Dominikia_iranica
NCROTU292	0	0	1	0	0	0	0	0	0	0	0	1	0	0	0	0	0	Fungi	Glomeromycota	Glomeromycetes	Glomerales	Glomeraceae	unidentified	unidentified
NCROTU2201	0	0	0	0	0	0	0	0	0	0	0	0	0	2	0	0	0	Fungi	Ascomycota	Leotiomycetes	Thelebolales	Pseudeurotiaceae	Pseudogymnoascus	Pseudogymnoascus_verrucosus
NCROTU351	0	0	1	0	0	0	0	0	0	0	0	0	1	0	0	0	0	Fungi	Ascomycota	Eurotiomycetes	Chaetothyriales	Herpotrichiellaceae	Coniosporium	Coniosporium_apollinis
NCROTU1256	0	1	0	0	1	0	0	0	0	0	0	0	0	0	0	0	0	Fungi	Ascomycota	Sordariomycetes	Hypocreales	Nectriaceae	Fusarium	unidentified
SH1623681	0	0	0	0	0	0	0	0	0	0	0	0	0	0	0	0	2	Fungi	Ascomycota	Sordariomycetes	Hypocreales	Nectriaceae	Fusarium	Fusarium_solani
NCROTU1429	0	0	0	0	0	0	0	0	0	1	0	1	0	0	0	0	0	Fungi	Olpidiomycota	Olpidiomycetes	Olpidiales	Olpidiaceae	Olpidium	Olpidium_brassicae
NCROTU708	0	0	0	0	0	0	0	0	1	0	0	0	1	0	0	0	0	Fungi	Olpidiomycota	Olpidiomycetes	Olpidiales	Olpidiaceae	Olpidium	Olpidium_brassicae
NCROTU860	0	2	0	0	0	0	0	0	0	0	0	0	0	0	0	0	0	Fungi	Basidiomycota	Microbotryomycetes	Sporidiobolales	Sporidiobolaceae	Rhodotorula	Rhodotorula_kratochvilovae
NCROTU1806	0	0	0	0	0	0	0	0	2	0	0	0	0	0	0	0	0	Fungi	unidentified	unidentified	unidentified	unidentified	unidentified	unidentified
NCROTU286	1	1	0	0	0	0	0	0	0	0	0	0	0	0	0	0	0	;No	blast	hit	;NA	;NA	;NA	;NA	;NA	-
SH1511528	0	0	0	0	0	0	0	0	0	0	0	0	2	0	0	0	0	Fungi	Ascomycota	unidentified	unidentified	unidentified	unidentified	unidentified
NCROTU76	0	0	0	0	0	1	0	0	0	0	0	0	0	0	0	1	0	;No	blast	hit	;NA	;NA	;NA	;NA	;NA	-
NCROTU77	0	0	0	0	0	2	0	0	0	0	0	0	0	0	0	0	0	Fungi	Basidiomycota	Tremellomycetes	Filobasidiales	Filobasidiaceae	Naganishia	Naganishia_diffluens
NCROTU122	0	0	1	0	0	0	1	0	0	0	0	0	0	0	0	0	0	Fungi	Ascomycota	Dothideomycetes	Pleosporales	unidentified	unidentified	unidentified
NCROTU242	0	0	0	0	0	0	0	2	0	0	0	0	0	0	0	0	0	Fungi	Ascomycota	Dothideomycetes	Pleosporales	unidentified	unidentified	unidentified
NCROTU313	0	0	0	0	0	0	0	0	0	0	2	0	0	0	0	0	0	;No	blast	hit	;NA	;NA	;NA	;NA	;NA	-
NCROTU315	0	0	0	0	0	0	0	0	0	0	0	0	0	0	0	2	0	Fungi	unidentified	unidentified	unidentified	unidentified	unidentified	unidentified
NCROTU407	0	0	0	0	0	0	0	0	2	0	0	0	0	0	0	0	0	Fungi	Ascomycota	Dothideomycetes	Pleosporales	Testudinaceae	unidentified	unidentified
NCROTU526	0	0	0	0	0	0	0	0	0	0	0	0	0	0	2	0	0	Fungi	Ascomycota	Sordariomycetes	unidentified	unidentified	unidentified	unidentified
NCROTU557	0	1	0	0	0	0	0	1	0	0	0	0	0	0	0	0	0	Fungi	Ascomycota	Dothideomycetes	Pleosporales	unidentified	unidentified	unidentified
NCROTU640	0	0	0	0	1	0	0	0	0	0	0	0	1	0	0	0	0	;No	blast	hit	;NA	;NA	;NA	;NA	;NA	-
NCROTU642	0	0	0	0	0	0	2	0	0	0	0	0	0	0	0	0	0	;No	blast	hit	;NA	;NA	;NA	;NA	;NA	-
NCROTU655	0	0	1	0	0	0	1	0	0	0	0	0	0	0	0	0	0	;No	blast	hit	;NA	;NA	;NA	;NA	;NA	-
NCROTU712	0	0	0	0	0	0	1	0	0	0	0	1	0	0	0	0	0	Fungi	Chytridiomycota	unidentified	unidentified	unidentified	unidentified	unidentified
NCROTU758	0	0	0	0	0	0	0	0	0	2	0	0	0	0	0	0	0	Fungi	Basidiomycota	Agaricomycetes	Agaricales	unidentified	unidentified	unidentified
NCROTU761	0	0	0	0	0	0	0	0	0	0	0	2	0	0	0	0	0	Fungi	unidentified	unidentified	unidentified	unidentified	unidentified	unidentified
NCROTU905	0	0	0	0	0	0	2	0	0	0	0	0	0	0	0	0	0	Fungi	unidentified	unidentified	unidentified	unidentified	unidentified	unidentified
NCROTU978	2	0	0	0	0	0	0	0	0	0	0	0	0	0	0	0	0	Fungi	Ascomycota	Dothideomycetes	Pleosporales	unidentified	unidentified	unidentified
NCROTU982	0	0	0	0	0	0	0	0	0	1	0	0	0	1	0	0	0	Fungi	Ascomycota	Sordariomycetes	Sordariales	unidentified	unidentified	unidentified
NCROTU1062	0	1	0	0	0	0	0	1	0	0	0	0	0	0	0	0	0	Fungi	unidentified	unidentified	unidentified	unidentified	unidentified	unidentified
NCROTU1083	0	1	0	0	0	0	0	0	1	0	0	0	0	0	0	0	0	Fungi	unidentified	unidentified	unidentified	unidentified	unidentified	unidentified
NCROTU1090	0	0	0	0	0	0	2	0	0	0	0	0	0	0	0	0	0	Fungi	unidentified	unidentified	unidentified	unidentified	unidentified	unidentified
NCROTU1169	0	0	0	0	0	1	0	0	0	1	0	0	0	0	0	0	0	;No	blast	hit	;NA	;NA	;NA	;NA	;NA	-
NCROTU1200	0	0	0	0	0	0	0	0	0	0	0	0	2	0	0	0	0	Fungi	Ascomycota	Orbiliomycetes	Orbiliales	Orbiliales_fam_Incertae_sedis	Vermispora	Vermispora_spermatophaga
NCROTU1265	1	0	0	0	0	1	0	0	0	0	0	0	0	0	0	0	0	Fungi	Chytridiomycota	unidentified	unidentified	unidentified	unidentified	unidentified
NCROTU1325	0	0	0	0	0	1	0	1	0	0	0	0	0	0	0	0	0	;No	blast	hit	;NA	;NA	;NA	;NA	;NA	-
NCROTU1348	0	2	0	0	0	0	0	0	0	0	0	0	0	0	0	0	0	Fungi	unidentified	unidentified	unidentified	unidentified	unidentified	unidentified
NCROTU1423	0	0	1	0	0	0	0	0	0	0	1	0	0	0	0	0	0	;No	blast	hit	;NA	;NA	;NA	;NA	;NA	-
NCROTU1447	0	0	0	0	0	0	0	0	0	1	0	0	1	0	0	0	0	Fungi	unidentified	unidentified	unidentified	unidentified	unidentified	unidentified
NCROTU1458	0	1	0	0	1	0	0	0	0	0	0	0	0	0	0	0	0	;No	blast	hit	;NA	;NA	;NA	;NA	;NA	-
NCROTU1637	0	0	0	0	2	0	0	0	0	0	0	0	0	0	0	0	0	Fungi	Ascomycota	unidentified	unidentified	unidentified	unidentified	unidentified
NCROTU1732	0	1	0	0	0	1	0	0	0	0	0	0	0	0	0	0	0	Fungi	Chytridiomycota	Chytridiomycetes	unidentified	unidentified	unidentified	unidentified
NCROTU1800	0	0	0	0	0	0	0	0	0	0	0	0	1	0	0	1	0	Fungi	unidentified	unidentified	unidentified	unidentified	unidentified	unidentified
NCROTU1900	0	0	0	0	0	0	0	0	0	0	0	0	0	0	0	1	1	Fungi	unidentified	unidentified	unidentified	unidentified	unidentified	unidentified
NCROTU1917	0	0	0	0	0	0	0	0	0	0	1	0	0	0	1	0	0	Fungi	unidentified	unidentified	unidentified	unidentified	unidentified	unidentified
NCROTU1989	2	0	0	0	0	0	0	0	0	0	0	0	0	0	0	0	0	Fungi	Chytridiomycota	unidentified	unidentified	unidentified	unidentified	unidentified
NCROTU2013	0	0	0	0	2	0	0	0	0	0	0	0	0	0	0	0	0	Fungi	Ascomycota	Sordariomycetes	unidentified	unidentified	unidentified	unidentified
NCROTU2054	0	0	0	0	0	0	0	0	0	0	0	1	0	1	0	0	0	;No	blast	hit	;NA	;NA	;NA	;NA	;NA	-
NCROTU2084	1	0	0	0	0	0	0	1	0	0	0	0	0	0	0	0	0	Fungi	unidentified	unidentified	unidentified	unidentified	unidentified	unidentified
NCROTU2097	0	0	0	0	0	0	0	0	0	0	0	0	0	0	0	0	2	;No	blast	hit	;NA	;NA	;NA	;NA	;NA	-
NCROTU2108	1	0	0	0	0	0	0	0	0	0	0	0	0	0	0	1	0	;No	blast	hit	;NA	;NA	;NA	;NA	;NA	-
NCROTU2146	0	2	0	0	0	0	0	0	0	0	0	0	0	0	0	0	0	;No	blast	hit	;NA	;NA	;NA	;NA	;NA	-
NCROTU2176	0	1	0	0	0	0	0	0	0	0	0	0	0	0	1	0	0	;No	blast	hit	;NA	;NA	;NA	;NA	;NA	-
NCROTU2371	0	0	1	0	0	0	0	1	0	0	0	0	0	0	0	0	0	;No	blast	hit	;NA	;NA	;NA	;NA	;NA	-
NCROTU2380	0	0	0	0	0	0	0	0	0	2	0	0	0	0	0	0	0	Fungi	Ascomycota	Orbiliomycetes	unidentified	unidentified	unidentified	unidentified
NCROTU2573	0	2	0	0	0	0	0	0	0	0	0	0	0	0	0	0	0	Fungi	unidentified	unidentified	unidentified	unidentified	unidentified	unidentified
NCROTU273	0	0	0	1	0	0	0	0	0	0	0	0	0	0	0	0	0	Fungi	Basidiomycota	Agaricomycetes	Agaricales	Psathyrellaceae	Psathyrella	unidentified
SH1186241	0	0	0	1	0	0	0	0	0	0	0	0	0	0	0	0	0	Fungi	Basidiomycota	Tremellomycetes	Tremellales	Trimorphomycetaceae	Saitozyma	Saitozyma_podzolica
NCROTU246	0	0	0	1	0	0	0	0	0	0	0	0	0	0	0	0	0	Fungi	Ascomycota	Dothideomycetes	Pleosporales	Phaeosphaeriaceae	unidentified	unidentified
NCROTU1859	0	0	0	1	0	0	0	0	0	0	0	0	0	0	0	0	0	Fungi	Mortierellomycota	Mortierellomycetes	Mortierellales	Mortierellaceae	Mortierella	unidentified
NCROTU1263	0	0	0	1	0	0	0	0	0	0	0	0	0	0	0	0	0	Fungi	Chytridiomycota	Rhizophydiomycetes	Rhizophydiales	Rhizophydiales_fam_Incertae_sedis	Operculomyces	Operculomyces_laminatus
NCROTU2549	0	0	0	1	0	0	0	0	0	0	0	0	0	0	0	0	0	;No	blast	hit	;NA	;NA	;NA	;NA	;NA	-
NCROTU1079	0	0	0	0	0	0	0	0	0	0	1	0	0	0	0	0	0	Fungi	Ascomycota	Orbiliomycetes	Orbiliales	Orbiliaceae	Orbilia	unidentified
NCROTU2557	0	0	0	0	0	0	0	0	0	0	0	0	0	0	1	0	0	Fungi	Basidiomycota	Agaricomycetes	Polyporales	Fomitopsidaceae	Skeletocutis	unidentified
NCROTU675	0	0	0	0	0	0	0	0	0	0	0	1	0	0	0	0	0	Fungi	Ascomycota	Orbiliomycetes	Orbiliales	Orbiliaceae	Orbilia	unidentified
NCROTU1025	0	1	0	0	0	0	0	0	0	0	0	0	0	0	0	0	0	Fungi	Ascomycota	Eurotiomycetes	Onygenales	Onygenales_fam_Incertae_sedis	Chrysosporium	Chrysosporium_siglerae
NCROTU775	0	0	0	0	0	0	0	0	0	0	0	0	0	0	0	1	0	Fungi	Ascomycota	Eurotiomycetes	Chaetothyriales	Herpotrichiellaceae	Rhinocladiella	unidentified
NCROTU2252	1	0	0	0	0	0	0	0	0	0	0	0	0	0	0	0	0	Fungi	Ascomycota	Saccharomycetes	Saccharomycetales	Lipomycetaceae	Lipomyces	Lipomyces_tetrasporus
NCROTU2439	0	0	0	0	0	0	0	0	0	0	1	0	0	0	0	0	0	Fungi	Ascomycota	Sordariomycetes	Hypocreales	unidentified	unidentified	unidentified
NCROTU1006	0	0	0	0	0	1	0	0	0	0	0	0	0	0	0	0	0	Fungi	Ascomycota	Eurotiomycetes	Eurotiales	Thermoascaceae	Byssochlamys	Byssochlamys_spectabilis
NCROTU1061	1	0	0	0	0	0	0	0	0	0	0	0	0	0	0	0	0	Fungi	Ascomycota	Saccharomycetes	Saccharomycetales	Debaryomycetaceae	Spathaspora	unidentified
NCROTU1327	0	0	0	0	0	0	0	1	0	0	0	0	0	0	0	0	0	Fungi	Ascomycota	Saccharomycetes	Saccharomycetales	Debaryomycetaceae	Spathaspora	unidentified
NCROTU1563	0	0	0	0	0	0	0	0	0	0	0	0	0	0	0	1	0	Fungi	Ascomycota	Sordariomycetes	Hypocreales	unidentified	unidentified	unidentified
NCROTU1640	1	0	0	0	0	0	0	0	0	0	0	0	0	0	0	0	0	Fungi	Ascomycota	Dothideomycetes	Pleosporales	Lophiostomataceae	Lophiostoma	Lophiostoma_multiseptatum
NCROTU1669	0	0	0	0	0	0	0	0	0	0	0	0	0	0	0	0	1	Fungi	Ascomycota	Eurotiomycetes	Eurotiales	Thermoascaceae	Byssochlamys	Byssochlamys_spectabilis
NCROTU1852	0	0	0	0	0	0	0	0	0	0	0	0	0	0	0	1	0	Fungi	Basidiomycota	Agaricomycetes	Agaricales	Bolbitiaceae	Conocybe	Conocybe_siennophylla
NCROTU1881	0	0	0	0	0	0	0	1	0	0	0	0	0	0	0	0	0	Fungi	Ascomycota	Sordariomycetes	Sordariales	Lasiosphaeriaceae	unidentified	unidentified
NCROTU2355	0	0	0	0	0	0	0	0	0	0	0	0	0	0	0	0	1	Fungi	Ascomycota	Saccharomycetes	Saccharomycetales	Debaryomycetaceae	Spathaspora	unidentified
NCROTU410	0	0	0	0	0	1	0	0	0	0	0	0	0	0	0	0	0	Fungi	Ascomycota	Eurotiomycetes	Eurotiales	Thermoascaceae	Byssochlamys	Byssochlamys_spectabilis
NCROTU53	0	0	0	0	0	1	0	0	0	0	0	0	0	0	0	0	0	Fungi	Ascomycota	Eurotiomycetes	Eurotiales	Thermoascaceae	Byssochlamys	Byssochlamys_spectabilis
NCROTU55	0	0	0	0	0	0	0	0	0	0	0	0	0	0	1	0	0	Fungi	Ascomycota	Eurotiomycetes	Eurotiales	Aspergillaceae	Penicillium	unidentified
NCROTU553	0	0	0	0	0	0	0	0	0	0	0	0	0	1	0	0	0	Fungi	Ascomycota	Eurotiomycetes	Eurotiales	Thermoascaceae	Byssochlamys	Byssochlamys_spectabilis
NCROTU697	0	0	0	0	0	0	0	0	0	0	0	1	0	0	0	0	0	Fungi	Ascomycota	Eurotiomycetes	Eurotiales	Trichocomaceae	Talaromyces	Talaromyces_purpureogenus
NCROTU816	0	0	0	0	0	1	0	0	0	0	0	0	0	0	0	0	0	Fungi	Ascomycota	Leotiomycetes	Helotiales	Helotiaceae	Tetracladium	unidentified
SH1639426	0	0	0	0	0	0	0	0	0	0	0	0	0	0	0	0	1	Fungi	Basidiomycota	Agaricomycetes	Agaricales	Strophariaceae	Hypholoma	Hypholoma_lateritium
NCROTU284	0	0	0	0	0	0	0	0	0	0	0	0	0	1	0	0	0	Fungi	Chytridiomycota	Spizellomycetes	Spizellomycetales	Spizellomycetaceae	Spizellomyces	Spizellomyces_lactosolyticus
NCROTU2272	0	0	0	0	0	0	0	0	0	0	0	0	1	0	0	0	0	Fungi	Ascomycota	Sordariomycetes	Magnaporthales	Magnaporthaceae	unidentified	unidentified
NCROTU1863	0	0	1	0	0	0	0	0	0	0	0	0	0	0	0	0	0	Fungi	Basidiomycota	Agaricomycetes	Agaricales	Typhulaceae	Typhula	Typhula_variabilis
NCROTU2037	0	0	0	0	1	0	0	0	0	0	0	0	0	0	0	0	0	Fungi	Ascomycota	Dothideomycetes	Pleosporales	Massarinaceae	Stagonospora	unidentified
NCROTU490	0	0	0	0	0	0	0	0	0	0	1	0	0	0	0	0	0	Fungi	Ascomycota	Leotiomycetes	Erysiphales	Erysiphaceae	Microidium	Microidium_phyllanthi
NCROTU552	0	0	0	0	0	0	0	0	0	0	0	0	1	0	0	0	0	Fungi	Chytridiomycota	Spizellomycetes	Spizellomycetales	Powellomycetaceae	Powellomyces	Powellomyces_hirtus
NCROTU864	0	0	0	0	0	0	0	0	0	0	0	0	1	0	0	0	0	Fungi	Ascomycota	Dothideomycetes	Pleosporales	Leptosphaeriaceae	Leptosphaeria	unidentified
NCROTU1124	0	0	0	0	0	1	0	0	0	0	0	0	0	0	0	0	0	Fungi	Basidiomycota	Agaricomycetes	Agaricales	Hygrophoraceae	Cora	unidentified
NCROTU585	0	1	0	0	0	0	0	0	0	0	0	0	0	0	0	0	0	Fungi	Basidiomycota	Agaricomycetes	Agaricales	Hygrophoraceae	Cora	unidentified
NCROTU1126	1	0	0	0	0	0	0	0	0	0	0	0	0	0	0	0	0	Fungi	Basidiomycota	Tremellomycetes	Tremellales	Trimorphomycetaceae	Saitozyma	Saitozyma_podzolica
NCROTU409	0	0	0	0	0	1	0	0	0	0	0	0	0	0	0	0	0	Fungi	Basidiomycota	Cystobasidiomycetes	Cystobasidiales	Cystobasidiaceae	Cystobasidium	Cystobasidium_pallidum
NCROTU1665	0	0	0	0	0	0	1	0	0	0	0	0	0	0	0	0	0	Fungi	Basidiomycota	Agaricomycetes	Agaricales	Marasmiaceae	Marasmius	unidentified
NCROTU334	0	0	0	0	0	0	0	0	0	0	0	0	0	0	0	1	0	Fungi	Mortierellomycota	Mortierellomycetes	Mortierellales	Mortierellaceae	Mortierella	unidentified
NCROTU1008	0	0	0	0	0	0	0	0	0	0	0	0	0	1	0	0	0	Fungi	Mortierellomycota	Mortierellomycetes	Mortierellales	Mortierellaceae	Mortierella	Mortierella_gamsii
NCROTU1238	0	0	1	0	0	0	0	0	0	0	0	0	0	0	0	0	0	Fungi	Mortierellomycota	Mortierellomycetes	Mortierellales	Mortierellaceae	Mortierella	unidentified
NCROTU1724	0	0	0	0	0	0	0	0	0	0	0	0	0	1	0	0	0	Fungi	Mortierellomycota	Mortierellomycetes	Mortierellales	Mortierellaceae	Mortierella	Mortierella_alpina
NCROTU1748	0	0	0	0	0	0	0	0	0	0	0	0	0	0	1	0	0	Fungi	Mortierellomycota	Mortierellomycetes	Mortierellales	Mortierellaceae	Mortierella	Mortierella_alpina
NCROTU1889	0	0	0	0	0	0	0	0	0	0	0	0	0	1	0	0	0	Fungi	Mortierellomycota	Mortierellomycetes	Mortierellales	Mortierellaceae	Mortierella	unidentified
NCROTU2304	0	0	0	0	1	0	0	0	0	0	0	0	0	0	0	0	0	Fungi	Mortierellomycota	Mortierellomycetes	Mortierellales	Mortierellaceae	Mortierella	unidentified
NCROTU2470	0	0	0	0	0	0	0	0	0	0	0	0	1	0	0	0	0	Fungi	Mortierellomycota	Mortierellomycetes	Mortierellales	Mortierellaceae	Mortierella	Mortierella_exigua
NCROTU62	0	0	0	0	0	0	0	0	0	0	0	0	1	0	0	0	0	Fungi	Mortierellomycota	Mortierellomycetes	Mortierellales	Mortierellaceae	Mortierella	Mortierella_gamsii
NCROTU801	0	0	0	0	0	0	0	0	0	0	0	0	0	1	0	0	0	Fungi	Mortierellomycota	Mortierellomycetes	Mortierellales	Mortierellaceae	Mortierella	Mortierella_exigua
SH1239987	1	0	0	0	0	0	0	0	0	0	0	0	0	0	0	0	0	Fungi	Ascomycota	Sordariomycetes	Glomerellales	Plectosphaerellaceae	Verticillium	Verticillium_dahliae
NCROTU73	0	0	0	0	0	0	0	0	1	0	0	0	0	0	0	0	0	Fungi	Basidiomycota	Agaricomycetes	Cantharellales	Ceratobasidiaceae	unidentified	unidentified
NCROTU1612	1	0	0	0	0	0	0	0	0	0	0	0	0	0	0	0	0	Fungi	Ascomycota	Leotiomycetes	Helotiales	Helotiaceae	unidentified	unidentified
NCROTU1776	0	0	1	0	0	0	0	0	0	0	0	0	0	0	0	0	0	Fungi	Ascomycota	Leotiomycetes	Helotiales	Helotiaceae	unidentified	unidentified
NCROTU2221	0	1	0	0	0	0	0	0	0	0	0	0	0	0	0	0	0	Fungi	Ascomycota	Dothideomycetes	Pleosporales	Sporormiaceae	Preussia	unidentified
NCROTU2440	0	1	0	0	0	0	0	0	0	0	0	0	0	0	0	0	0	Fungi	Ascomycota	Dothideomycetes	Pleosporales	Sporormiaceae	Preussia	Preussia_minipascua
NCROTU787	1	0	0	0	0	0	0	0	0	0	0	0	0	0	0	0	0	Fungi	Ascomycota	Sordariomycetes	Sordariales	Lasiosphaeriaceae	Cercophora	unidentified
NCROTU2504	0	0	1	0	0	0	0	0	0	0	0	0	0	0	0	0	0	Fungi	Glomeromycota	Glomeromycetes	Glomerales	Glomeraceae	unidentified	unidentified
NCROTU121	0	0	0	0	0	0	0	0	0	0	0	0	0	1	0	0	0	Fungi	Ascomycota	Dothideomycetes	Pleosporales	Didymellaceae	Phomatodes	Phomatodes_aubrietiae
NCROTU405	0	0	1	0	0	0	0	0	0	0	0	0	0	0	0	0	0	Fungi	Ascomycota	Sordariomycetes	Hypocreales	Nectriaceae	Fusarium	unidentified
NCROTU835	0	0	0	0	0	0	1	0	0	0	0	0	0	0	0	0	0	Fungi	Ascomycota	Sordariomycetes	Hypocreales	Hypocreales_fam_Incertae_sedis	Acremonium	Acremonium_persicinum
NCROTU2094	0	0	0	0	0	1	0	0	0	0	0	0	0	0	0	0	0	Fungi	Ascomycota	Sordariomycetes	Sordariales	Lasiosphaeriaceae	Cladorrhinum	Cladorrhinum_flexuosum
NCROTU1906	0	0	0	0	0	0	1	0	0	0	0	0	0	0	0	0	0	Fungi	Ascomycota	Sordariomycetes	Sordariales	Chaetomiaceae	unidentified	unidentified
NCROTU2570	0	0	0	0	0	0	1	0	0	0	0	0	0	0	0	0	0	Fungi	Ascomycota	Sordariomycetes	Hypocreales	Clavicipitaceae	Metarhizium	Metarhizium_marquandii
NCROTU86	0	0	0	0	0	0	1	0	0	0	0	0	0	0	0	0	0	Fungi	Olpidiomycota	Olpidiomycetes	Olpidiales	Olpidiaceae	Olpidium	Olpidium_brassicae
NCROTU326	0	0	0	0	1	0	0	0	0	0	0	0	0	0	0	0	0	Fungi	Ascomycota	Dothideomycetes	Pleosporales	unidentified	unidentified	unidentified
NCROTU327	0	0	0	0	0	0	0	1	0	0	0	0	0	0	0	0	0	Fungi	unidentified	unidentified	unidentified	unidentified	unidentified	unidentified
NCROTU2585	0	1	0	0	0	0	0	0	0	0	0	0	0	0	0	0	0	Fungi	Chytridiomycota	unidentified	unidentified	unidentified	unidentified	unidentified
SH1246740	0	0	0	0	0	0	0	0	0	0	0	0	0	0	1	0	0	Fungi	Ascomycota	Sordariomycetes	Xylariales	unidentified	unidentified	unidentified
NCROTU267	0	0	0	0	0	0	1	0	0	0	0	0	0	0	0	0	0	Fungi	unidentified	unidentified	unidentified	unidentified	unidentified	unidentified
NCROTU1622	0	0	0	0	0	0	0	0	0	0	0	0	1	0	0	0	0	;No	blast	hit	;NA	;NA	;NA	;NA	;NA	-
NCROTU1775	1	0	0	0	0	0	0	0	0	0	0	0	0	0	0	0	0	;No	blast	hit	;NA	;NA	;NA	;NA	;NA	-
SH1179143	0	0	0	0	0	0	0	0	0	0	1	0	0	0	0	0	0	Fungi	Ascomycota	Sordariomycetes	Sordariales	unidentified	unidentified	unidentified
SH1650607	1	0	0	0	0	0	0	0	0	0	0	0	0	0	0	0	0	Fungi	Basidiomycota	Tremellomycetes	Cystofilobasidiales	Cystofilobasidiaceae	Guehomyces	Guehomyces_pullulans
NCROTU60	1	0	0	0	0	0	0	0	0	0	0	0	0	0	0	0	0	;No	blast	hit	;NA	;NA	;NA	;NA	;NA	-
NCROTU169	0	0	0	0	0	1	0	0	0	0	0	0	0	0	0	0	0	Fungi	unidentified	unidentified	unidentified	unidentified	unidentified	unidentified
NCROTU289	0	0	1	0	0	0	0	0	0	0	0	0	0	0	0	0	0	;No	blast	hit	;NA	;NA	;NA	;NA	;NA	-
NCROTU307	0	0	0	0	0	1	0	0	0	0	0	0	0	0	0	0	0	;No	blast	hit	;NA	;NA	;NA	;NA	;NA	-
NCROTU336	0	0	0	0	1	0	0	0	0	0	0	0	0	0	0	0	0	;No	blast	hit	;NA	;NA	;NA	;NA	;NA	-
NCROTU359	0	0	0	0	0	1	0	0	0	0	0	0	0	0	0	0	0	;No	blast	hit	;NA	;NA	;NA	;NA	;NA	-
NCROTU476	0	0	0	0	0	0	0	0	1	0	0	0	0	0	0	0	0	;No	blast	hit	;NA	;NA	;NA	;NA	;NA	-
NCROTU480	0	0	0	0	0	0	1	0	0	0	0	0	0	0	0	0	0	Fungi	Ascomycota	Dothideomycetes	unidentified	unidentified	unidentified	unidentified
NCROTU489	0	0	0	0	0	0	1	0	0	0	0	0	0	0	0	0	0	;No	blast	hit	;NA	;NA	;NA	;NA	;NA	-
NCROTU555	1	0	0	0	0	0	0	0	0	0	0	0	0	0	0	0	0	Fungi	unidentified	unidentified	unidentified	unidentified	unidentified	unidentified
NCROTU611	0	0	0	0	0	0	0	0	1	0	0	0	0	0	0	0	0	;No	blast	hit	;NA	;NA	;NA	;NA	;NA	-
NCROTU831	0	0	0	0	1	0	0	0	0	0	0	0	0	0	0	0	0	;No	blast	hit	;NA	;NA	;NA	;NA	;NA	-
NCROTU857	0	0	0	0	0	0	0	0	0	0	1	0	0	0	0	0	0	;No	blast	hit	;NA	;NA	;NA	;NA	;NA	-
NCROTU941	0	0	0	0	0	0	0	0	0	0	0	0	0	0	1	0	0	;No	blast	hit	;NA	;NA	;NA	;NA	;NA	-
NCROTU956	0	0	0	0	0	0	1	0	0	0	0	0	0	0	0	0	0	;No	blast	hit	;NA	;NA	;NA	;NA	;NA	-
NCROTU1047	0	0	0	0	0	0	0	0	0	0	0	0	0	0	0	1	0	;No	blast	hit	;NA	;NA	;NA	;NA	;NA	-
NCROTU1070	1	0	0	0	0	0	0	0	0	0	0	0	0	0	0	0	0	;No	blast	hit	;NA	;NA	;NA	;NA	;NA	-
NCROTU1077	0	0	0	0	0	0	0	0	0	0	0	0	0	0	1	0	0	;No	blast	hit	;NA	;NA	;NA	;NA	;NA	-
NCROTU1139	0	0	0	0	0	0	0	0	0	0	0	1	0	0	0	0	0	Fungi	Ascomycota	unidentified	unidentified	unidentified	unidentified	unidentified
NCROTU1452	0	0	0	0	0	0	0	1	0	0	0	0	0	0	0	0	0	Fungi	Ascomycota	Sordariomycetes	Xylariales	unidentified	unidentified	unidentified
NCROTU1694	0	0	0	0	0	0	0	0	0	0	0	0	0	0	1	0	0	Fungi	unidentified	unidentified	unidentified	unidentified	unidentified	unidentified
NCROTU1722	0	0	0	0	0	0	0	0	0	1	0	0	0	0	0	0	0	Fungi	unidentified	unidentified	unidentified	unidentified	unidentified	unidentified
NCROTU1769	0	0	0	0	0	0	0	0	0	0	0	0	0	1	0	0	0	;No	blast	hit	;NA	;NA	;NA	;NA	;NA	-
NCROTU1809	0	0	0	0	1	0	0	0	0	0	0	0	0	0	0	0	0	;No	blast	hit	;NA	;NA	;NA	;NA	;NA	-
NCROTU1856	0	0	0	0	0	0	0	0	0	0	0	1	0	0	0	0	0	Fungi	unidentified	unidentified	unidentified	unidentified	unidentified	unidentified
NCROTU1944	0	1	0	0	0	0	0	0	0	0	0	0	0	0	0	0	0	Fungi	Ascomycota	Dothideomycetes	Pleosporales	unidentified	unidentified	unidentified
NCROTU1963	0	0	0	0	0	0	0	0	0	0	0	0	0	0	0	0	1	Fungi	Ascomycota	unidentified	unidentified	unidentified	unidentified	unidentified
NCROTU2117	0	0	0	0	0	0	0	0	0	0	0	0	1	0	0	0	0	Fungi	Ascomycota	Leotiomycetes	Helotiales	unidentified	unidentified	unidentified
NCROTU2161	1	0	0	0	0	0	0	0	0	0	0	0	0	0	0	0	0	;No	blast	hit	;NA	;NA	;NA	;NA	;NA	-
NCROTU2218	1	0	0	0	0	0	0	0	0	0	0	0	0	0	0	0	0	;No	blast	hit	;NA	;NA	;NA	;NA	;NA	-
NCROTU2318	0	0	0	0	0	0	0	0	0	0	0	1	0	0	0	0	0	Fungi	unidentified	unidentified	unidentified	unidentified	unidentified	unidentified
NCROTU2328	0	0	1	0	0	0	0	0	0	0	0	0	0	0	0	0	0	;No	blast	hit	;NA	;NA	;NA	;NA	;NA	-
NCROTU2360	0	0	0	0	0	0	0	0	1	0	0	0	0	0	0	0	0	Fungi	Basidiomycota	Agaricomycetes	Cantharellales	unidentified	unidentified	unidentified
NCROTU2397	0	0	0	0	0	0	0	0	0	0	1	0	0	0	0	0	0	Fungi	Ascomycota	Dothideomycetes	Pleosporales	unidentified	unidentified	unidentified
NCROTU2426	0	0	0	0	0	0	1	0	0	0	0	0	0	0	0	0	0	Fungi	Ascomycota	Eurotiomycetes	Onygenales	unidentified	unidentified	unidentified
NCROTU2427	0	0	0	0	0	0	0	0	0	1	0	0	0	0	0	0	0	Fungi	Ascomycota	Dothideomycetes	Pleosporales	Pleosporales_fam_Incertae_sedis	Polyschema	Polyschema_sclerotigenum
NCROTU2510	0	0	0	0	0	0	0	0	1	0	0	0	0	0	0	0	0	;No	blast	hit	;NA	;NA	;NA	;NA	;NA	-
NCROTU2534	0	0	0	0	0	0	1	0	0	0	0	0	0	0	0	0	0	;No	blast	hit	;NA	;NA	;NA	;NA	;NA	-

## Sheet: E-values
OTU_Id	Taxa	Blast E_value
OTU17	k__Fungi;p__Mortierellomycota;c__Mortierellomycetes;o__Mortierellales;f__Mortierellaceae;g__Mortierella;s__unidentified	1e-83
OTU108	k__Fungi;p__Mortierellomycota;c__Mortierellomycetes;o__Mortierellales;f__Mortierellaceae;g__Mortierella;s__Mortierella_gamsii	2e-85
SH1528282	k__Fungi;p__Olpidiomycota;c__Olpidiomycetes;o__Olpidiales;f__Olpidiaceae;g__Olpidium;s__Olpidium_brassicae	4e-61
OTU68	k__Fungi;p__Olpidiomycota;c__Olpidiomycetes;o__Olpidiales;f__Olpidiaceae;g__Olpidium;s__Olpidium_brassicae	1e-51
OTU44	k__Fungi;p__Mortierellomycota;c__Mortierellomycetes;o__Mortierellales;f__Mortierellaceae;g__Mortierella;s__Mortierella_alpina	1e-102
OTU99	k__Fungi;p__Ascomycota;c__Dothideomycetes;o__Pleosporales;f__Lophiostomataceae;g__Lophiostoma;s__Lophiostoma_multiseptatum	1e-71
OTU50	k__Fungi;p__Mortierellomycota;c__Mortierellomycetes;o__Mortierellales;f__Mortierellaceae;g__Mortierella;s__Mortierella_alpina	6e-86
OTU96	k__Fungi;p__unidentified;c__unidentified;o__unidentified;f__unidentified;g__unidentified;s__unidentified	6e-98
OTU146	k__Fungi;p__Ascomycota;c__Leotiomycetes;o__Helotiales;f__Helotiaceae;g__unidentified;s__unidentified	6e-95
OTU144	k__Fungi;p__Mortierellomycota;c__Mortierellomycetes;o__Mortierellales;f__Mortierellaceae;g__Mortierella;s__Mortierella_exigua	1e-86
OTU148	k__Fungi;p__unidentified;c__unidentified;o__unidentified;f__unidentified;g__unidentified;s__unidentified	1e-70
OTU33	k__Fungi;p__Basidiomycota;c__Agaricomycetes;o__Agaricales;f__unidentified;g__unidentified;s__unidentified	2e-132
OTU128	k__Fungi;p__Mortierellomycota;c__Mortierellomycetes;o__Mortierellales;f__Mortierellaceae;g__Mortierella;s__Mortierella_alpina	1e-96
OTU80	k__Fungi;p__Olpidiomycota;c__Olpidiomycetes;o__Olpidiales;f__Olpidiaceae;g__Olpidium;s__Olpidium_brassicae	8e-63
OTU98	k__Fungi;p__Ascomycota;c__Dothideomycetes;o__Pleosporales;f__Didymellaceae;g__Didymella;s__Didymella_viburnicola	1e-86
OTU76	k__Fungi;p__Ascomycota;c__unidentified;o__unidentified;f__unidentified;g__unidentified;s__unidentified	2e-57
OTU101	k__Fungi;p__Ascomycota;c__Dothideomycetes;o__unidentified;f__unidentified;g__unidentified;s__unidentified	6e-95
OTU143	k__Fungi;p__Mortierellomycota;c__Mortierellomycetes;o__Mortierellales;f__unidentified;g__unidentified;s__unidentified	1e-22
OTU19	No blast hit	None
SH1559917	k__Fungi;p__Glomeromycota;c__Glomeromycetes;o__Glomerales;f__Glomeraceae;g__unidentified;s__unidentified	2e-47
OTU34	k__Fungi;p__Ascomycota;c__Dothideomycetes;o__Pleosporales;f__Phaeosphaeriaceae;g__unidentified;s__unidentified	1e-83
OTU70	k__Fungi;p__Ascomycota;c__Dothideomycetes;o__Pleosporales;f__unidentified;g__unidentified;s__unidentified	1e-83
OTU104	k__Fungi;p__Glomeromycota;c__Glomeromycetes;o__Glomerales;f__Glomeraceae;g__unidentified;s__unidentified	1e-61
OTU201	k__Fungi;p__Basidiomycota;c__Tremellomycetes;o__Tremellales;f__Trimorphomycetaceae;g__Saitozyma;s__Saitozyma_podzolica	2e-08
OTU106	k__Fungi;p__Basidiomycota;c__Agaricomycetes;o__Auriculariales;f__unidentified;g__unidentified;s__unidentified	3e-90
OTU188	k__Fungi;p__Mortierellomycota;c__Mortierellomycetes;o__Mortierellales;f__Mortierellaceae;g__Mortierella;s__unidentified	7e-73
OTU49	k__Fungi;p__Basidiomycota;c__Tremellomycetes;o__Tremellales;f__Tremellaceae;g__Cryptococcus;s__unidentified	1e-64
OTU141	k__Fungi;p__Ascomycota;c__Leotiomycetes;o__unidentified;f__unidentified;g__unidentified;s__unidentified	3e-106
OTU120	k__Fungi;p__Basidiomycota;c__unidentified;o__unidentified;f__unidentified;g__unidentified;s__unidentified	2e-63
OTU90	k__Fungi;p__unidentified;c__unidentified;o__unidentified;f__unidentified;g__unidentified;s__unidentified	7e-42
SH1650097	k__Fungi;p__Basidiomycota;c__Tremellomycetes;o__Cystofilobasidiales;f__Cystofilobasidiaceae;g__Cystofilobasidium;s__Cystofilobasidium_macerans	7e-76
OTU136	k__Fungi;p__Basidiomycota;c__Agaricomycetes;o__Agaricales;f__Marasmiaceae;g__Marasmius;s__unidentified	2e-11
OTU59	k__Fungi;p__Mortierellomycota;c__Mortierellomycetes;o__Mortierellales;f__Mortierellaceae;g__Mortierella;s__Mortierella_lignicola	6e-27
OTU119	k__Fungi;p__Ascomycota;c__Dothideomycetes;o__Pleosporales;f__Didymellaceae;g__Boeremia;s__Boeremia_noackiana	3e-87
OTU150	k__Fungi;p__Mortierellomycota;c__Mortierellomycetes;o__Mortierellales;f__Mortierellaceae;g__Mortierella;s__Mortierella_elongata	3e-78
OTU189	k__Fungi;p__Basidiomycota;c__Agaricomycetes;o__Corticiales;f__Corticiaceae;g__Laetisaria;s__Laetisaria_arvalis	1e-114
OTU39	k__Fungi;p__Ascomycota;c__Dothideomycetes;o__Pleosporales;f__Sporormiaceae;g__Preussia;s__unidentified	1e-93
OTU5	No blast hit	None
OTU22	k__Fungi;p__Basidiomycota;c__Tremellomycetes;o__Filobasidiales;f__Filobasidiaceae;g__Filobasidium;s__Filobasidium_chernovii	2e-91
OTU170	k__Fungi;p__Ascomycota;c__Leotiomycetes;o__Erysiphales;f__Erysiphaceae;g__Microidium;s__Microidium_phyllanthi	1e-09
OTU100	k__Fungi;p__Basidiomycota;c__Tremellomycetes;o__Cystofilobasidiales;f__Cystofilobasidiaceae;g__Cystofilobasidium;s__Cystofilobasidium_macerans	3e-69
OTU191	k__Fungi;p__Basidiomycota;c__Tremellomycetes;o__Tremellales;f__unidentified;g__unidentified;s__unidentified	2e-50
OTU89	k__Fungi;p__Basidiomycota;c__Agaricomycetes;o__Agaricales;f__Bolbitiaceae;g__Agrocybe;s__Agrocybe_vervacti	5e-139
OTU38	k__Fungi;p__Ascomycota;c__unidentified;o__unidentified;f__unidentified;g__unidentified;s__unidentified	4e-99
OTU58	k__Fungi;p__Basidiomycota;c__unidentified;o__unidentified;f__unidentified;g__unidentified;s__unidentified	6e-51
OTU1	k__Fungi;p__Ascomycota;c__Leotiomycetes;o__Helotiales;f__Rutstroemiaceae;g__unidentified;s__unidentified	1e-93
OTU69	k__Fungi;p__Mortierellomycota;c__Mortierellomycetes;o__Mortierellales;f__Mortierellaceae;g__Mortierella;s__unidentified	3e-20
OTU166	k__Fungi;p__Glomeromycota;c__Glomeromycetes;o__Glomerales;f__Glomeraceae;g__Funneliformis;s__Funneliformis_mosseae	6e-48
OTU27	k__Fungi;p__unidentified;c__unidentified;o__unidentified;f__unidentified;g__unidentified;s__unidentified	3e-72
NCROTU1253	k__Fungi;p__Ascomycota;c__Dothideomycetes;o__Pleosporales;f__Lentitheciaceae;g__Darksidea;s__Darksidea_delta	8e-110
NCROTU2093	k__Fungi;p__Ascomycota;c__Lecanoromycetes;o__Pertusariales;f__Ochrolechiaceae;g__Ochrolechia;s__Ochrolechia_androgyna	4e-10
OTU155	k__Fungi;p__Ascomycota;c__Dothideomycetes;o__Pleosporales;f__Phaeosphaeriaceae;g__Paraphoma;s__unidentified	4e-65
OTU176	No blast hit	None
OTU18	k__Fungi;p__Basidiomycota;c__Microbotryomycetes;o__Sporidiobolales;f__Sporidiobolaceae;g__Sporobolomyces;s__Sporobolomyces_roseus	7e-79
OTU164	k__Fungi;p__Ascomycota;c__Dothideomycetes;o__Pleosporales;f__unidentified;g__unidentified;s__unidentified	3e-72
NCROTU1712	k__Fungi;p__Basidiomycota;c__Microbotryomycetes;o__Microbotryomycetes_ord_Incertae_sedis;f__Chrysozymaceae;g__Sampaiozyma;s__Sampaiozyma_ingeniosa	8e-57
OTU121	k__Fungi;p__unidentified;c__unidentified;o__unidentified;f__unidentified;g__unidentified;s__unidentified	5e-28
OTU182	k__Fungi;p__Ascomycota;c__Dothideomycetes;o__Pleosporales;f__Sporormiaceae;g__Preussia;s__unidentified	1e-80
OTU132	k__Fungi;p__Ascomycota;c__Leotiomycetes;o__Thelebolales;f__Pseudeurotiaceae;g__Geomyces;s__unidentified	5e-111
OTU74	k__Fungi;p__Basidiomycota;c__Agaricomycetes;o__Agaricales;f__Psathyrellaceae;g__Psathyrella;s__unidentified	1e-109
OTU162	k__Fungi;p__Basidiomycota;c__Agaricomycetes;o__Cantharellales;f__unidentified;g__unidentified;s__unidentified	4e-102
OTU103	k__Fungi;p__Ascomycota;c__Dothideomycetes;o__Pleosporales;f__unidentified;g__unidentified;s__unidentified	5e-108
OTU151	k__Fungi;p__Mortierellomycota;c__Mortierellomycetes;o__Mortierellales;f__Mortierellaceae;g__Mortierella;s__Mortierella_exigua	2e-82
OTU113	k__Fungi;p__Ascomycota;c__Dothideomycetes;o__Pleosporales;f__unidentified;g__unidentified;s__unidentified	2e-123
OTU116	k__Fungi;p__Ascomycota;c__Dothideomycetes;o__Pleosporales;f__unidentified;g__unidentified;s__unidentified	2e-08
OTU37	k__Fungi;p__unidentified;c__unidentified;o__unidentified;f__unidentified;g__unidentified;s__unidentified	1e-48
OTU107	k__Fungi;p__Olpidiomycota;c__Olpidiomycetes;o__Olpidiales;f__unidentified;g__unidentified;s__unidentified	6e-57
OTU178	k__Fungi;p__unidentified;c__unidentified;o__unidentified;f__unidentified;g__unidentified;s__unidentified	2e-67
OTU84	k__Fungi;p__Ascomycota;c__Dothideomycetes;o__Pleosporales;f__unidentified;g__unidentified;s__unidentified	2e-85
OTU78	k__Fungi;p__unidentified;c__unidentified;o__unidentified;f__unidentified;g__unidentified;s__unidentified	3e-84
OTU145	k__Fungi;p__Basidiomycota;c__Tremellomycetes;o__Filobasidiales;f__Filobasidiaceae;g__Naganishia;s__Naganishia_albida	6e-95
OTU153	k__Fungi;p__Basidiomycota;c__Agaricomycetes;o__Agaricales;f__Bolbitiaceae;g__Conocybe;s__Conocybe_graminis	2e-123
OTU46	k__Fungi;p__Basidiomycota;c__Agaricomycetes;o__Agaricales;f__Amanitaceae;g__Amanita;s__unidentified	2e-08
NCROTU2079	k__Fungi;p__Ascomycota;c__Dothideomycetes;o__unidentified;f__unidentified;g__unidentified;s__unidentified	7e-61
OTU127	k__Fungi;p__Ascomycota;c__Dothideomycetes;o__Pleosporales;f__Phaeosphaeriaceae;g__Ophiosphaerella;s__unidentified	4e-99
SH1648511	k__Fungi;p__Basidiomycota;c__Agaricomycetes;o__Agaricales;f__unidentified;g__unidentified;s__unidentified	3e-97
NCROTU1702	k__Fungi;p__Basidiomycota;c__Agaricomycetes;o__Agaricales;f__Bolbitiaceae;g__Conocybe;s__Conocybe_semiglobata	6e-139
NCROTU1057	k__Fungi;p__Ascomycota;c__Dothideomycetes;o__Pleosporales;f__Didymellaceae;g__Epicoccum;s__Epicoccum_nigrum	5e-89
NCROTU820	k__Fungi;p__unidentified;c__unidentified;o__unidentified;f__unidentified;g__unidentified;s__unidentified	1e-30
OTU199	No blast hit	None
NCROTU501	k__Fungi;p__Ascomycota;c__Dothideomycetes;o__Pleosporales;f__unidentified;g__unidentified;s__unidentified	7e-101
OTU156	k__Fungi;p__Basidiomycota;c__Microbotryomycetes;o__Microbotryomycetes_ord_Incertae_sedis;f__Chrysozymaceae;g__Udeniozyma;s__Udeniozyma_ferulica	2e-67
OTU117	k__Fungi;p__Basidiomycota;c__Tremellomycetes;o__Tremellales;f__Bulleraceae;g__Bullera;s__unidentified	2e-08
NCROTU821	k__Fungi;p__Basidiomycota;c__Agaricomycetes;o__Cantharellales;f__Cantharellales_fam_Incertae_sedis;g__Minimedusa;s__Minimedusa_polyspora	1e-111
SH1191006	k__Fungi;p__Ascomycota;c__Sordariomycetes;o__Xylariales;f__unidentified;g__unidentified;s__unidentified	1e-83
OTU66	k__Fungi;p__Mortierellomycota;c__Mortierellomycetes;o__Mortierellales;f__Mortierellaceae;g__Mortierella;s__Mortierella_dichotoma	6e-95
OTU15	k__Fungi;p__Mortierellomycota;c__Mortierellomycetes;o__Mortierellales;f__unidentified;g__unidentified;s__unidentified	1e-22
OTU175	No blast hit	None
OTU20	k__Fungi;p__unidentified;c__unidentified;o__unidentified;f__unidentified;g__unidentified;s__unidentified	8e-107
OTU85	k__Fungi;p__Ascomycota;c__Sordariomycetes;o__unidentified;f__unidentified;g__unidentified;s__unidentified	7e-83
NCROTU523	k__Fungi;p__Ascomycota;c__Leotiomycetes;o__Helotiales;f__Hyaloscyphaceae;g__Cistella;s__unidentified	6e-95
OTU21	k__Fungi;p__Ascomycota;c__Orbiliomycetes;o__Orbiliales;f__Orbiliaceae;g__Retiarius;s__unidentified	2e-09
OTU31	k__Fungi;p__Basidiomycota;c__Tremellomycetes;o__Tremellales;f__Bulleribasidiaceae;g__Derxomyces;s__unidentified	4e-10
OTU181	k__Fungi;p__Basidiomycota;c__Agaricomycetes;o__Agaricales;f__unidentified;g__unidentified;s__unidentified	2e-92
NCROTU1473	k__Fungi;p__Basidiomycota;c__Agaricomycetes;o__Cantharellales;f__Ceratobasidiaceae;g__unidentified;s__unidentified	3e-48
OTU184	k__Fungi;p__Ascomycota;c__Dothideomycetes;o__Pleosporales;f__Pleosporaceae;g__Neocamarosporium;s__unidentified	6e-09
NCROTU1430	k__Fungi;p__unidentified;c__unidentified;o__unidentified;f__unidentified;g__unidentified;s__unidentified	1e-96
NCROTU2260	k__Fungi;p__unidentified;c__unidentified;o__unidentified;f__unidentified;g__unidentified;s__unidentified	2e-98
NCROTU1792	k__Fungi;p__unidentified;c__unidentified;o__unidentified;f__unidentified;g__unidentified;s__unidentified	4e-96
NCROTU345	k__Fungi;p__Ascomycota;c__Saccharomycetes;o__Saccharomycetales;f__Debaryomycetaceae;g__Spathaspora;s__unidentified	2e-08
NCROTU36	k__Fungi;p__Ascomycota;c__Dothideomycetes;o__Pleosporales;f__Pleosporaceae;g__Neocamarosporium;s__unidentified	6e-09
OTU93	k__Fungi;p__unidentified;c__unidentified;o__unidentified;f__unidentified;g__unidentified;s__unidentified	3e-43
NCROTU1211	k__Fungi;p__Ascomycota;c__unidentified;o__unidentified;f__unidentified;g__unidentified;s__unidentified	3e-75
OTU160	k__Fungi;p__unidentified;c__unidentified;o__unidentified;f__unidentified;g__unidentified;s__unidentified	2e-69
OTU63	k__Fungi;p__Ascomycota;c__Leotiomycetes;o__Helotiales;f__unidentified;g__unidentified;s__unidentified	1e-08
SH1173971	k__Fungi;p__unidentified;c__unidentified;o__unidentified;f__unidentified;g__unidentified;s__unidentified	2e-110
NCROTU1262	k__Fungi;p__unidentified;c__unidentified;o__unidentified;f__unidentified;g__unidentified;s__unidentified	1e-36
NCROTU2133	k__Fungi;p__Ascomycota;c__Dothideomycetes;o__Pleosporales;f__Phaeosphaeriaceae;g__Phaeosphaeria;s__unidentified	4e-93
OTU169	k__Fungi;p__unidentified;c__unidentified;o__unidentified;f__unidentified;g__unidentified;s__unidentified	1e-83
OTU173	k__Fungi;p__Ascomycota;c__Leotiomycetes;o__Erysiphales;f__Erysiphaceae;g__Microidium;s__Microidium_phyllanthi	9e-10
OTU29	k__Fungi;p__Ascomycota;c__Dothideomycetes;o__Pleosporales;f__Lophiotremataceae;g__Lophiotrema;s__unidentified	4e-71
NCROTU261	k__Fungi;p__unidentified;c__unidentified;o__unidentified;f__unidentified;g__unidentified;s__unidentified	2e-09
OTU124	k__Fungi;p__unidentified;c__unidentified;o__unidentified;f__unidentified;g__unidentified;s__unidentified	2e-32
OTU123	k__Fungi;p__Ascomycota;c__Saccharomycetes;o__Saccharomycetales;f__Trichomonascaceae;g__Blastobotrys;s__Blastobotrys_proliferans	5e-27
NCROTU1887	k__Fungi;p__Basidiomycota;c__Tremellomycetes;o__Filobasidiales;f__Filobasidiaceae;g__Filobasidium;s__Filobasidium_sp	5e-89
OTU185	No blast hit	None
NCROTU1041	k__Fungi;p__Basidiomycota;c__Agaricomycetes;o__Agaricales;f__Marasmiaceae;g__Marasmius;s__unidentified	1e-10
OTU82	k__Fungi;p__Ascomycota;c__Dothideomycetes;o__Pleosporales;f__Didymellaceae;g__Endophoma;s__Endophoma_elongata	4e-71
SH1145920	k__Fungi;p__Mucoromycota;c__Mucoromycetes;o__Mucorales;f__Rhizopodaceae;g__Rhizopus;s__Rhizopus_arrhizus	1e-117
OTU133	k__Fungi;p__Ascomycota;c__Sordariomycetes;o__Hypocreales;f__Nectriaceae;g__Fusarium;s__unidentified	7e-82
OTU65	No blast hit	None
NCROTU2248	k__Fungi;p__Mortierellomycota;c__Mortierellomycetes;o__Mortierellales;f__Mortierellaceae;g__Mortierella;s__Mortierella_microzygospora	3e-44
OTU61	No blast hit	None
OTU112	k__Fungi;p__Basidiomycota;c__unidentified;o__unidentified;f__unidentified;g__unidentified;s__unidentified	2e-98
NCROTU1150	k__Fungi;p__Ascomycota;c__Saccharomycetes;o__Saccharomycetales;f__Debaryomycetaceae;g__Spathaspora;s__unidentified	2e-08
OTU86	k__Fungi;p__Ascomycota;c__Dothideomycetes;o__Pleosporales;f__Didymosphaeriaceae;g__Pseudopithomyces;s__Pseudopithomyces_chartarum	6e-117
SH1558908	k__Fungi;p__unidentified;c__unidentified;o__unidentified;f__unidentified;g__unidentified;s__unidentified	6e-95
SH1650089	k__Fungi;p__Basidiomycota;c__Tremellomycetes;o__Cystofilobasidiales;f__Cystofilobasidiaceae;g__Cystofilobasidium;s__Cystofilobasidium_macerans	7e-82
NCROTU422	k__Fungi;p__Ascomycota;c__Orbiliomycetes;o__Orbiliales;f__Orbiliaceae;g__unidentified;s__unidentified	1e-62
NCROTU530	k__Fungi;p__Basidiomycota;c__Agaricomycetes;o__Agaricales;f__Psathyrellaceae;g__Coprinopsis;s__Coprinopsis_gonophylla	3e-51
NCROTU1876	k__Fungi;p__Basidiomycota;c__Agaricomycetes;o__Cantharellales;f__Cantharellales_fam_Incertae_sedis;g__Minimedusa;s__Minimedusa_polyspora	5e-93
SH1544133	k__Fungi;p__Basidiomycota;c__Tremellomycetes;o__Tremellales;f__Bulleribasidiaceae;g__Vishniacozyma;s__Vishniacozyma_dimennae	4e-67
OTU171	k__Fungi;p__Ascomycota;c__Dothideomycetes;o__Pleosporales;f__Massarinaceae;g__Stagonospora;s__unidentified	1e-90
OTU48	k__Fungi;p__Ascomycota;c__Dothideomycetes;o__Pleosporales;f__Pleosporaceae;g__Neocamarosporium;s__unidentified	7e-09
OTU88	No blast hit	None
OTU14	k__Fungi;p__Glomeromycota;c__Glomeromycetes;o__Glomerales;f__Glomeraceae;g__unidentified;s__unidentified	3e-56
OTU97	k__Fungi;p__Basidiomycota;c__Tremellomycetes;o__Filobasidiales;f__Filobasidiaceae;g__Filobasidium;s__Filobasidium_magnum	8e-54
OTU6	k__Fungi;p__Ascomycota;c__unidentified;o__unidentified;f__unidentified;g__unidentified;s__unidentified	5e-83
OTU163	k__Fungi;p__Glomeromycota;c__Glomeromycetes;o__Glomerales;f__Glomeraceae;g__Funneliformis;s__Funneliformis_caledonium	2e-35
OTU52	k__Fungi;p__Ascomycota;c__Dothideomycetes;o__Pleosporales;f__Phaeosphaeriaceae;g__Phaeosphaeria;s__unidentified	2e-94
NCROTU2544	k__Fungi;p__Basidiomycota;c__Agaricomycetes;o__Agaricales;f__Bolbitiaceae;g__Conocybe;s__Conocybe_pallidospora	7e-105
OTU137	No blast hit	None
OTU110	No blast hit	None
SH1646334	k__Fungi;p__Ascomycota;c__Dothideomycetes;o__Pleosporales;f__Massarinaceae;g__Stagonospora;s__unidentified	1e-99
NCROTU2416	k__Fungi;p__unidentified;c__unidentified;o__unidentified;f__unidentified;g__unidentified;s__unidentified	2e-88
OTU140	k__Fungi;p__Mortierellomycota;c__Mortierellomycetes;o__Mortierellales;f__Mortierellaceae;g__Mortierella;s__unidentified	3e-20
OTU194	k__Fungi;p__Basidiomycota;c__Agaricomycetes;o__Cantharellales;f__Ceratobasidiaceae;g__Rhizoctonia;s__Rhizoctonia_zeae	2e-61
NCROTU2412	k__Fungi;p__Olpidiomycota;c__Olpidiomycetes;o__Olpidiales;f__Olpidiaceae;g__Olpidium;s__Olpidium_brassicae	4e-61
OTU81	k__Fungi;p__Ascomycota;c__Dothideomycetes;o__Pleosporales;f__unidentified;g__unidentified;s__unidentified	3e-08
OTU28	k__Fungi;p__Basidiomycota;c__Agaricomycetes;o__Agaricales;f__Marasmiaceae;g__Marasmius;s__unidentified	2e-09
NCROTU2052	k__Fungi;p__Basidiomycota;c__Agaricomycetes;o__Cantharellales;f__Ceratobasidiaceae;g__unidentified;s__unidentified	7e-30
NCROTU1189	k__Fungi;p__Ascomycota;c__unidentified;o__unidentified;f__unidentified;g__unidentified;s__unidentified	1e-96
NCROTU1707	k__Fungi;p__Ascomycota;c__Sordariomycetes;o__Xylariales;f__Xylariaceae;g__Annulohypoxylon;s__Annulohypoxylon_stygium	3e-10
NCROTU1148	k__Fungi;p__Ascomycota;c__Dothideomycetes;o__Pleosporales;f__unidentified;g__unidentified;s__unidentified	2e-104
NCROTU2449	k__Fungi;p__Ascomycota;c__Dothideomycetes;o__Capnodiales;f__Cladosporiaceae;g__Cladosporium;s__Cladosporium_delicatulum	4e-99
NCROTU1846	k__Fungi;p__Basidiomycota;c__Agaricomycetes;o__Agaricales;f__Marasmiaceae;g__Marasmius;s__unidentified	1e-08
NCROTU2431	k__Fungi;p__Ascomycota;c__Dothideomycetes;o__Pleosporales;f__Didymosphaeriaceae;g__Spegazzinia;s__unidentified	9e-45
OTU42	k__Fungi;p__Ascomycota;c__Dothideomycetes;o__Pleosporales;f__Pleosporaceae;g__Neocamarosporium;s__unidentified	5e-09
NCROTU1503	k__Fungi;p__unidentified;c__unidentified;o__unidentified;f__unidentified;g__unidentified;s__unidentified	8e-30
OTU167	No blast hit	None
OTU67	No blast hit	None
OTU190	No blast hit	None
OTU180	k__Fungi;p__Ascomycota;c__Orbiliomycetes;o__Orbiliales;f__Orbiliaceae;g__Orbilia;s__unidentified	3e-09
OTU196	No blast hit	None
NCROTU2257	k__Fungi;p__Ascomycota;c__Dothideomycetes;o__Pleosporales;f__unidentified;g__unidentified;s__unidentified	1e-07
OTU0	k__Fungi;p__Basidiomycota;c__Agaricomycetes;o__Agaricales;f__Amanitaceae;g__Amanita;s__unidentified	6e-09
OTU12	No blast hit	None
OTU40	No blast hit	None
NCROTU210	k__Fungi;p__Basidiomycota;c__Agaricomycetes;o__Cantharellales;f__Ceratobasidiaceae;g__unidentified;s__unidentified	5e-93
NCROTU883	k__Fungi;p__Ascomycota;c__Orbiliomycetes;o__unidentified;f__unidentified;g__unidentified;s__unidentified	7e-27
OTU60	No blast hit	None
OTU51	k__Fungi;p__Ascomycota;c__unidentified;o__unidentified;f__unidentified;g__unidentified;s__unidentified	1e-77
NCROTU1166	k__Fungi;p__Ascomycota;c__Dothideomycetes;o__Pleosporales;f__unidentified;g__unidentified;s__unidentified	7e-98
NCROTU40	k__Fungi;p__Ascomycota;c__Pezizomycetes;o__Pezizales;f__Pyronemataceae;g__unidentified;s__unidentified	2e-101
OTU16	No blast hit	None
OTU131	k__Fungi;p__Glomeromycota;c__Glomeromycetes;o__Gigasporales;f__Gigasporaceae;g__unidentified;s__unidentified	1e-20
OTU161	No blast hit	None
NCROTU592	k__Fungi;p__Ascomycota;c__Dothideomycetes;o__Pleosporales;f__unidentified;g__unidentified;s__unidentified	3e-08
OTU47	No blast hit	None
OTU13	No blast hit	None
NCROTU851	k__Fungi;p__Basidiomycota;c__Tremellomycetes;o__Tremellales;f__Bulleraceae;g__Bullera;s__unidentified	2e-08
OTU114	No blast hit	None
NCROTU2120	k__Fungi;p__Ascomycota;c__Orbiliomycetes;o__Orbiliales;f__Orbiliaceae;g__Orbilia;s__unidentified	4e-09
NCROTU67	k__Fungi;p__Ascomycota;c__Pezizomycetes;o__Pezizales;f__Pyronemataceae;g__unidentified;s__unidentified	1e-102
NCROTU1562	k__Fungi;p__Ascomycota;c__Dothideomycetes;o__Pleosporales;f__unidentified;g__unidentified;s__unidentified	3e-97
NCROTU2344	k__Fungi;p__unidentified;c__unidentified;o__unidentified;f__unidentified;g__unidentified;s__unidentified	4e-87
OTU87	No blast hit	None
NCROTU1997	No blast hit	None
OTU7	No blast hit	None
NCROTU1081	k__Fungi;p__unidentified;c__unidentified;o__unidentified;f__unidentified;g__unidentified;s__unidentified	6e-09
NCROTU2215	k__Fungi;p__unidentified;c__unidentified;o__unidentified;f__unidentified;g__unidentified;s__unidentified	2e-13
NCROTU830	No blast hit	None
NCROTU271	k__Fungi;p__Basidiomycota;c__Agaricomycetes;o__Agaricales;f__Entolomataceae;g__Entoloma;s__unidentified	4e-103
OTU115	No blast hit	None
NCROTU1389	k__Fungi;p__Ascomycota;c__Orbiliomycetes;o__Orbiliales;f__Orbiliaceae;g__Orbilia;s__unidentified	4e-09
OTU177	k__Fungi;p__unidentified;c__unidentified;o__unidentified;f__unidentified;g__unidentified;s__unidentified	9e-113
NCROTU2540	No blast hit	None
OTU9	No blast hit	None
NCROTU1387	No blast hit	None
NCROTU1308	k__Fungi;p__Ascomycota;c__unidentified;o__unidentified;f__unidentified;g__unidentified;s__unidentified	3e-72
NCROTU1297	k__Fungi;p__Mortierellomycota;c__Mortierellomycetes;o__Mortierellales;f__Mortierellaceae;g__Mortierella;s__Mortierella_exigua	2e-67
OTU94	k__Fungi;p__Ascomycota;c__Leotiomycetes;o__Helotiales;f__unidentified;g__unidentified;s__unidentified	2e-94
NCROTU702	No blast hit	None
OTU25	k__Fungi;p__Ascomycota;c__Sordariomycetes;o__unidentified;f__unidentified;g__unidentified;s__unidentified	7e-104
SH1610175	k__Fungi;p__Ascomycota;c__Sordariomycetes;o__Hypocreales;f__Nectriaceae;g__Fusarium;s__unidentified	2e-94
OTU54	No blast hit	None
OTU142	No blast hit	None
OTU55	k__Fungi;p__Ascomycota;c__Dothideomycetes;o__Pleosporales;f__Phaeosphaeriaceae;g__Setophaeosphaeria;s__Setophaeosphaeria_badalingensis	2e-94
NCROTU895	No blast hit	None
OTU186	k__Fungi;p__Basidiomycota;c__Tremellomycetes;o__Tremellales;f__unidentified;g__unidentified;s__unidentified	1e-70
SH1613468	k__Fungi;p__Basidiomycota;c__Cystobasidiomycetes;o__Cystobasidiales;f__Cystobasidiaceae;g__Cystobasidium;s__Cystobasidium_lysinophilum	1e-83
NCROTU47	No blast hit	None
OTU105	No blast hit	None
OTU183	k__Fungi;p__Ascomycota;c__Orbiliomycetes;o__unidentified;f__unidentified;g__unidentified;s__unidentified	5e-53
OTU149	No blast hit	None
OTU36	No blast hit	None
NCROTU2339	k__Fungi;p__Basidiomycota;c__Agaricomycetes;o__Cantharellales;f__Cantharellales_fam_Incertae_sedis;g__Minimedusa;s__Minimedusa_polyspora	6e-117
NCROTU759	No blast hit	None
NCROTU2547	k__Fungi;p__Ascomycota;c__Eurotiomycetes;o__Chaetothyriales;f__Herpotrichiellaceae;g__unidentified;s__unidentified	7e-11
OTU8	No blast hit	None
OTU159	No blast hit	None
NCROTU740	k__Fungi;p__Glomeromycota;c__Glomeromycetes;o__Glomerales;f__Glomeraceae;g__unidentified;s__unidentified	5e-42
NCROTU1961	No blast hit	None
SH1243538	k__Fungi;p__Ascomycota;c__Sordariomycetes;o__Hypocreales;f__Nectriaceae;g__Fusarium;s__unidentified	5e-92
NCROTU1208	k__Fungi;p__Ascomycota;c__Pezizomycetes;o__Pezizales;f__Pyronemataceae;g__unidentified;s__unidentified	1e-93
SH1187571	k__Fungi;p__Ascomycota;c__Sordariomycetes;o__Hypocreales;f__Nectriaceae;g__Fusarium;s__unidentified	3e-90
NCROTU1127	No blast hit	None
NCROTU17	No blast hit	None
OTU193	No blast hit	None
NCROTU2264	k__Fungi;p__Basidiomycota;c__Agaricomycetes;o__Agaricales;f__Entolomataceae;g__Entoloma;s__unidentified	1e-124
OTU122	k__Fungi;p__Basidiomycota;c__Agaricomycetes;o__Agaricales;f__Agaricaceae;g__Melanophyllum;s__Melanophyllum_haematospermum	3e-14
NCROTU587	No blast hit	None
NCROTU2564	No blast hit	None
NCROTU685	k__Fungi;p__Basidiomycota;c__Tremellomycetes;o__Tremellales;f__Bulleraceae;g__Bullera;s__unidentified	5e-09
OTU73	k__Fungi;p__Entomophthoromycota;c__Basidiobolomycetes;o__Basidiobolales;f__Basidiobolaceae;g__Basidiobolus;s__Basidiobolus_ranarum	4e-87
OTU192	k__Fungi;p__Ascomycota;c__Leotiomycetes;o__Thelebolales;f__Pseudeurotiaceae;g__Pseudeurotium;s__unidentified	4e-96
NCROTU2487	No blast hit	None
NCROTU2466	No blast hit	None
NCROTU1011	k__Fungi;p__Mortierellomycota;c__Mortierellomycetes;o__Mortierellales;f__Mortierellaceae;g__Mortierella;s__Mortierella_horticola	6e-64
NCROTU206	k__Fungi;p__Ascomycota;c__Dothideomycetes;o__Pleosporales;f__Didymellaceae;g__Xenodidymella;s__Xenodidymella_humicola	2e-79
NCROTU396	No blast hit	None
NCROTU1870	No blast hit	None
NCROTU522	No blast hit	None
NCROTU361	k__Fungi;p__Ascomycota;c__Leotiomycetes;o__Helotiales;f__Helotiaceae;g__Articulospora;s__Articulospora_proliferata	2e-92
NCROTU1740	k__Fungi;p__Basidiomycota;c__Agaricomycetes;o__Auriculariales;f__unidentified;g__unidentified;s__unidentified	1e-92
NCROTU560	k__Fungi;p__Mortierellomycota;c__Mortierellomycetes;o__Mortierellales;f__Mortierellaceae;g__Mortierella;s__Mortierella_acrotona	1e-40
NCROTU2358	No blast hit	None
OTU62	k__Fungi;p__Ascomycota;c__Leotiomycetes;o__Erysiphales;f__Erysiphaceae;g__Blumeria;s__Blumeria_graminis	1e-108
OTU79	k__Fungi;p__Basidiomycota;c__Agaricomycetes;o__Agaricales;f__Amanitaceae;g__Amanita;s__unidentified	5e-09
OTU57	k__Fungi;p__Ascomycota;c__Leotiomycetes;o__Helotiales;f__Helotiaceae;g__Articulospora;s__unidentified	6e-86
NCROTU155	k__Fungi;p__Mortierellomycota;c__Mortierellomycetes;o__Mortierellales;f__Mortierellaceae;g__Mortierella;s__unidentified	6e-67
NCROTU2403	k__Fungi;p__Ascomycota;c__Pezizomycetes;o__Pezizales;f__Ascobolaceae;g__Ascobolus;s__unidentified	6e-83
OTU118	k__Fungi;p__Ascomycota;c__Leotiomycetes;o__Helotiales;f__Hyaloscyphaceae;g__Cistella;s__unidentified	5e-89
NCROTU1099	No blast hit	None
NCROTU1599	No blast hit	None
NCROTU1086	No blast hit	None
NCROTU257	k__Fungi;p__Ascomycota;c__Orbiliomycetes;o__Orbiliales;f__Orbiliaceae;g__Orbilia;s__unidentified	6e-09
NCROTU1376	No blast hit	None
NCROTU1556	No blast hit	None
NCROTU2489	k__Fungi;p__Basidiomycota;c__Tremellomycetes;o__Tremellales;f__Trimorphomycetaceae;g__Saitozyma;s__Saitozyma_podzolica	4e-08
NCROTU2441	k__Fungi;p__Ascomycota;c__Saccharomycetes;o__Saccharomycetales;f__Trichomonascaceae;g__Blastobotrys;s__Blastobotrys_proliferans	5e-27
SH1547058	k__Fungi;p__Ascomycota;c__Dothideomycetes;o__Pleosporales;f__Didymellaceae;g__Phoma;s__Phoma_saxea	1e-86
NCROTU542	k__Fungi;p__Basidiomycota;c__Agaricomycetes;o__Boletales;f__Suillaceae;g__Suillus;s__Suillus_punctatipes	9e-10
NCROTU1666	k__Fungi;p__unidentified;c__unidentified;o__unidentified;f__unidentified;g__unidentified;s__unidentified	1e-45
NCROTU1935	No blast hit	None
NCROTU1699	No blast hit	None
OTU125	No blast hit	None
NCROTU1858	k__Fungi;p__Basidiomycota;c__Tremellomycetes;o__Tremellales;f__Bulleribasidiaceae;g__Derxomyces;s__unidentified	2e-08
NCROTU997	No blast hit	None
NCROTU254	No blast hit	None
NCROTU1752	k__Fungi;p__Ascomycota;c__Eurotiomycetes;o__Eurotiales;f__Thermoascaceae;g__Byssochlamys;s__Byssochlamys_spectabilis	2e-08
SH1170574	k__Fungi;p__Ascomycota;c__Sordariomycetes;o__Hypocreales;f__Nectriaceae;g__Fusarium;s__unidentified	9e-97
NCROTU488	No blast hit	None
NCROTU2167	k__Fungi;p__Ascomycota;c__Eurotiomycetes;o__Eurotiales;f__Thermoascaceae;g__Byssochlamys;s__Byssochlamys_spectabilis	5e-09
OTU135	k__Fungi;p__Glomeromycota;c__Glomeromycetes;o__Glomerales;f__Glomeraceae;g__unidentified;s__unidentified	2e-38
NCROTU2336	No blast hit	None
NCROTU2356	No blast hit	None
OTU75	No blast hit	None
NCROTU2102	k__Fungi;p__Ascomycota;c__Saccharomycetes;o__Saccharomycetales;f__Debaryomycetaceae;g__Spathaspora;s__unidentified	2e-08
OTU56	k__Fungi;p__Ascomycota;c__Eurotiomycetes;o__Verrucariales;f__Verrucariaceae;g__Normandina;s__unidentified	2e-10
NCROTU1364	k__Fungi;p__Ascomycota;c__Saccharomycetes;o__Saccharomycetales;f__Debaryomycetaceae;g__Spathaspora;s__unidentified	8e-09
OTU3	k__Fungi;p__Ascomycota;c__Pezizomycetes;o__Pezizales;f__Pyronemataceae;g__unidentified;s__unidentified	7e-98
NCROTU2465	k__Fungi;p__unidentified;c__unidentified;o__unidentified;f__unidentified;g__unidentified;s__unidentified	2e-15
NCROTU1823	k__Fungi;p__Ascomycota;c__Dothideomycetes;o__Pleosporales;f__unidentified;g__unidentified;s__unidentified	9e-08
OTU10	k__Fungi;p__Basidiomycota;c__Agaricomycetes;o__Agaricales;f__Psathyrellaceae;g__unidentified;s__unidentified	6e-145
OTU23	No blast hit	None
NCROTU2325	k__Fungi;p__Glomeromycota;c__unidentified;o__unidentified;f__unidentified;g__unidentified;s__unidentified	5e-12
NCROTU1178	No blast hit	None
NCROTU1391	No blast hit	None
NCROTU1242	No blast hit	None
NCROTU2020	k__Fungi;p__Ascomycota;c__Dothideomycetes;o__Pleosporales;f__Didymellaceae;g__Didymella;s__Didymella_urticicola	5e-83
NCROTU96	k__Fungi;p__Ascomycota;c__Leotiomycetes;o__Erysiphales;f__Erysiphaceae;g__Microidium;s__Microidium_phyllanthi	1e-09
OTU83	k__Fungi;p__Mortierellomycota;c__Mortierellomycetes;o__Mortierellales;f__Mortierellaceae;g__Mortierella;s__unidentified	2e-26
NCROTU508	k__Fungi;p__Ascomycota;c__unidentified;o__unidentified;f__unidentified;g__unidentified;s__unidentified	2e-08
NCROTU2011	No blast hit	None
NCROTU1532	k__Fungi;p__Ascomycota;c__Pezizomycetes;o__Pezizales;f__Ascobolaceae;g__unidentified;s__unidentified	2e-45
OTU91	k__Fungi;p__Ascomycota;c__Sordariomycetes;o__unidentified;f__unidentified;g__unidentified;s__unidentified	2e-74
NCROTU2279	No blast hit	None
NCROTU2187	No blast hit	None
NCROTU1438	k__Fungi;p__Mortierellomycota;c__Mortierellomycetes;o__Mortierellales;f__Mortierellaceae;g__Mortierella;s__unidentified	1e-19
NCROTU510	k__Fungi;p__Ascomycota;c__Dothideomycetes;o__Pleosporales;f__Sporormiaceae;g__unidentified;s__unidentified	3e-87
SH1212089	k__Fungi;p__Ascomycota;c__Sordariomycetes;o__Hypocreales;f__Nectriaceae;g__Fusarium;s__unidentified	2e-94
NCROTU653	No blast hit	None
NCROTU2026	k__Fungi;p__Ascomycota;c__unidentified;o__unidentified;f__unidentified;g__unidentified;s__unidentified	1e-64
NCROTU1902	No blast hit	None
OTU129	k__Fungi;p__Ascomycota;c__Dothideomycetes;o__Pleosporales;f__unidentified;g__unidentified;s__unidentified	7e-09
SH1572792	k__Fungi;p__Ascomycota;c__Dothideomycetes;o__Capnodiales;f__Mycosphaerellaceae;g__Mycosphaerella;s__Mycosphaerella_tassiana	1e-105
NCROTU1691	No blast hit	None
OTU64	k__Fungi;p__Basidiomycota;c__Tremellomycetes;o__Tremellales;f__Rhynchogastremataceae;g__Papiliotrema;s__Papiliotrema_laurentii	3e-65
OTU41	k__Fungi;p__Ascomycota;c__Leotiomycetes;o__Helotiales;f__Sclerotiniaceae;g__unidentified;s__unidentified	5e-89
SH1508488	k__Fungi;p__Basidiomycota;c__Agaricomycetes;o__Agaricales;f__unidentified;g__unidentified;s__unidentified	5e-161
NCROTU1869	k__Fungi;p__Ascomycota;c__Leotiomycetes;o__Helotiales;f__unidentified;g__unidentified;s__unidentified	4e-90
NCROTU1808	No blast hit	None
NCROTU2217	k__Fungi;p__Basidiomycota;c__Agaricomycetes;o__Agaricales;f__Bolbitiaceae;g__Conocybe;s__Conocybe_velutipes	2e-151
OTU187	k__Fungi;p__Basidiomycota;c__Agaricomycetes;o__Agaricales;f__Amanitaceae;g__Amanita;s__unidentified	4e-09
NCROTU276	No blast hit	None
NCROTU1920	No blast hit	None
NCROTU29	No blast hit	None
NCROTU767	No blast hit	None
NCROTU689	k__Fungi;p__Mortierellomycota;c__Mortierellomycetes;o__Mortierellales;f__Mortierellaceae;g__Mortierella;s__unidentified	9e-60
NCROTU1276	No blast hit	None
NCROTU852	No blast hit	None
NCROTU955	No blast hit	None
OTU95	k__Fungi;p__Ascomycota;c__Saccharomycetes;o__Saccharomycetales;f__Debaryomycetaceae;g__Spathaspora;s__unidentified	2e-08
NCROTU1054	No blast hit	None
NCROTU970	k__Fungi;p__Ascomycota;c__Orbiliomycetes;o__Orbiliales;f__Orbiliaceae;g__Orbilia;s__unidentified	4e-09
OTU111	k__Fungi;p__Ascomycota;c__Leotiomycetes;o__Helotiales;f__unidentified;g__unidentified;s__unidentified	2e-08
NCROTU1656	No blast hit	None
NCROTU1976	No blast hit	None
NCROTU1	k__Fungi;p__Basidiomycota;c__Tremellomycetes;o__Tremellales;f__unidentified;g__unidentified;s__unidentified	3e-65
OTU130	k__Fungi;p__Basidiomycota;c__Agaricomycetes;o__Agaricales;f__Psathyrellaceae;g__Coprinellus;s__Coprinellus_sabulicola	6e-139
NCROTU1971	k__Fungi;p__unidentified;c__unidentified;o__unidentified;f__unidentified;g__unidentified;s__unidentified	4e-55
NCROTU1120	k__Fungi;p__Mortierellomycota;c__Mortierellomycetes;o__Mortierellales;f__Mortierellaceae;g__Mortierella;s__Mortierella_gemmifera	2e-45
NCROTU150	k__Fungi;p__Basidiomycota;c__Tremellomycetes;o__Tremellales;f__Bulleribasidiaceae;g__Vishniacozyma;s__Vishniacozyma_dimennae	1e-64
NCROTU2250	No blast hit	None
OTU109	k__Fungi;p__Basidiomycota;c__Agaricomycetes;o__Polyporales;f__Meruliaceae;g__Hyphodermella;s__Hyphodermella_rosae	2e-113
NCROTU1132	k__Fungi;p__Mortierellomycota;c__Mortierellomycetes;o__Mortierellales;f__Mortierellaceae;g__Mortierella;s__Mortierella_horticola	6e-98
NCROTU600	k__Fungi;p__Basidiomycota;c__Agaricomycetes;o__Agaricales;f__Psathyrellaceae;g__Coprinopsis;s__Coprinopsis_brunneofibrillosa	1e-133
NCROTU1779	k__Fungi;p__Ascomycota;c__Dothideomycetes;o__Pleosporales;f__Leptosphaeriaceae;g__unidentified;s__unidentified	4e-90
SH1646332	k__Fungi;p__Ascomycota;c__Dothideomycetes;o__Pleosporales;f__Phaeosphaeriaceae;g__unidentified;s__unidentified	6e-73
SH1242568	k__Fungi;p__Ascomycota;c__Sordariomycetes;o__Hypocreales;f__Nectriaceae;g__Fusarium;s__unidentified	6e-98
NCROTU1037	k__Fungi;p__Basidiomycota;c__Agaricomycetes;o__Cantharellales;f__Ceratobasidiaceae;g__unidentified;s__unidentified	2e-46
NCROTU2165	No blast hit	None
NCROTU2092	k__Fungi;p__Ascomycota;c__Leotiomycetes;o__Helotiales;f__Helotiaceae;g__Articulospora;s__unidentified	3e-78
NCROTU578	k__Fungi;p__Mortierellomycota;c__Mortierellomycetes;o__Mortierellales;f__Mortierellaceae;g__Mortierella;s__unidentified	2e-18
NCROTU115	No blast hit	None
NCROTU933	No blast hit	None
OTU126	k__Fungi;p__Basidiomycota;c__Microbotryomycetes;o__Sporidiobolales;f__Sporidiobolaceae;g__Rhodosporidiobolus;s__Rhodosporidiobolus_odoratus	1e-89
NCROTU564	No blast hit	None
NCROTU283	No blast hit	None
NCROTU1680	No blast hit	None
NCROTU2137	No blast hit	None
NCROTU822	k__Fungi;p__unidentified;c__unidentified;o__unidentified;f__unidentified;g__unidentified;s__unidentified	6e-09
NCROTU2180	No blast hit	None
NCROTU2103	k__Fungi;p__Ascomycota;c__Saccharomycetes;o__Saccharomycetales;f__Debaryomycetaceae;g__Spathaspora;s__unidentified	1e-08
NCROTU1217	No blast hit	None
NCROTU993	No blast hit	None
OTU198	No blast hit	None
NCROTU160	No blast hit	None
NCROTU694	k__Fungi;p__Ascomycota;c__Saccharomycetes;o__Saccharomycetales;f__Debaryomycetaceae;g__Spathaspora;s__unidentified	3e-08
NCROTU296	k__Fungi;p__Ascomycota;c__Dothideomycetes;o__Pleosporales;f__Pleosporaceae;g__Neocamarosporium;s__unidentified	6e-09
OTU26	No blast hit	None
NCROTU1379	No blast hit	None
NCROTU1798	No blast hit	None
NCROTU1868	No blast hit	None
NCROTU1331	k__Fungi;p__Ascomycota;c__Orbiliomycetes;o__Orbiliales;f__Orbiliaceae;g__Orbilia;s__unidentified	1e-80
OTU200	k__Fungi;p__Glomeromycota;c__Glomeromycetes;o__Glomerales;f__Claroideoglomeraceae;g__Claroideoglomus;s__unidentified	3e-09
NCROTU23	k__Fungi;p__Mucoromycota;c__Mucoromycetes;o__Mucorales;f__Mucoraceae;g__Mucor;s__Mucor_hiemalis	1e-133
NCROTU185	k__Fungi;p__Basidiomycota;c__Agaricomycetes;o__unidentified;f__unidentified;g__unidentified;s__unidentified	2e-11
NCROTU942	k__Fungi;p__Basidiomycota;c__Cystobasidiomycetes;o__Cystobasidiales;f__Cystobasidiaceae;g__Cystobasidium;s__Cystobasidium_oligophagum	2e-69
NCROTU2001	k__Fungi;p__Mortierellomycota;c__Mortierellomycetes;o__Mortierellales;f__Mortierellaceae;g__Mortierella;s__unidentified	2e-88
NCROTU1295	k__Fungi;p__Ascomycota;c__unidentified;o__unidentified;f__unidentified;g__unidentified;s__unidentified	1e-96
NCROTU502	k__Fungi;p__Basidiomycota;c__Agaricomycetes;o__Agaricales;f__Bolbitiaceae;g__Conocybe;s__Conocybe_dunensis	4e-140
NCROTU50	No blast hit	None
NCROTU16	k__Fungi;p__Basidiomycota;c__Agaricomycetes;o__Agaricales;f__Bolbitiaceae;g__Conocybe;s__Conocybe_ingridiae	5e-121
NCROTU1518	k__Fungi;p__Basidiomycota;c__Agaricomycetes;o__Cantharellales;f__Ceratobasidiaceae;g__Thanatephorus;s__Thanatephorus_cucumeris	3e-88
OTU147	k__Fungi;p__Mortierellomycota;c__Mortierellomycetes;o__Mortierellales;f__Mortierellaceae;g__Mortierella;s__unidentified	9e-20
NCROTU2314	No blast hit	None
NCROTU202	k__Fungi;p__Chytridiomycota;c__Rhizophlyctidomycetes;o__Rhizophlyctidales;f__Rhizophlyctidaceae;g__Rhizophlyctis;s__Rhizophlyctis_rosea	1e-102
NCROTU1543	k__Fungi;p__Ascomycota;c__Eurotiomycetes;o__Eurotiales;f__Thermoascaceae;g__Byssochlamys;s__Byssochlamys_spectabilis	2e-08
NCROTU244	k__Fungi;p__Basidiomycota;c__Agaricomycetes;o__Cantharellales;f__Ceratobasidiaceae;g__unidentified;s__unidentified	3e-75
NCROTU1448	No blast hit	None
NCROTU1982	No blast hit	None
NCROTU901	No blast hit	None
NCROTU1241	No blast hit	None
NCROTU1871	k__Fungi;p__Mortierellomycota;c__Mortierellomycetes;o__Mortierellales;f__Mortierellaceae;g__unidentified;s__unidentified	8e-17
OTU158	k__Fungi;p__Ascomycota;c__Eurotiomycetes;o__Chaetothyriales;f__Herpotrichiellaceae;g__unidentified;s__unidentified	6e-09
NCROTU920	k__Fungi;p__Basidiomycota;c__Agaricomycetes;o__unidentified;f__unidentified;g__unidentified;s__unidentified	6e-99
NCROTU1118	No blast hit	None
NCROTU463	No blast hit	None
NCROTU2359	k__Fungi;p__Ascomycota;c__Sordariomycetes;o__Hypocreales;f__Nectriaceae;g__Fusarium;s__unidentified	5e-92
NCROTU957	No blast hit	None
NCROTU1365	No blast hit	None
NCROTU687	No blast hit	None
NCROTU272	k__Fungi;p__unidentified;c__unidentified;o__unidentified;f__unidentified;g__unidentified;s__unidentified	2e-94
OTU197	k__Fungi;p__unidentified;c__unidentified;o__unidentified;f__unidentified;g__unidentified;s__unidentified	6e-98
NCROTU1170	No blast hit	None
NCROTU1664	No blast hit	None
NCROTU437	No blast hit	None
NCROTU1634	k__Fungi;p__Basidiomycota;c__Agaricomycetes;o__Agaricales;f__Agaricaceae;g__Melanophyllum;s__Melanophyllum_haematospermum	1e-115
NCROTU2488	k__Fungi;p__Ascomycota;c__Eurotiomycetes;o__Eurotiales;f__Thermoascaceae;g__Byssochlamys;s__Byssochlamys_spectabilis	2e-08
NCROTU724	k__Fungi;p__Ascomycota;c__unidentified;o__unidentified;f__unidentified;g__unidentified;s__unidentified	8e-91
NCROTU357	k__Fungi;p__unidentified;c__unidentified;o__unidentified;f__unidentified;g__unidentified;s__unidentified	4e-62
NCROTU866	k__Fungi;p__Ascomycota;c__Dothideomycetes;o__Pleosporales;f__unidentified;g__unidentified;s__unidentified	4e-121
NCROTU674	k__Fungi;p__Glomeromycota;c__Glomeromycetes;o__Glomerales;f__Glomeraceae;g__unidentified;s__unidentified	2e-54
NCROTU1209	No blast hit	None
NCROTU207	k__Fungi;p__Ascomycota;c__Dothideomycetes;o__unidentified;f__unidentified;g__unidentified;s__unidentified	1e-108
NCROTU538	k__Fungi;p__Basidiomycota;c__Tremellomycetes;o__Tremellales;f__Bulleraceae;g__Bullera;s__unidentified	2e-08
NCROTU1213	k__Fungi;p__unidentified;c__unidentified;o__unidentified;f__unidentified;g__unidentified;s__unidentified	7e-101
NCROTU529	k__Fungi;p__Basidiomycota;c__Agaricomycetes;o__Agaricales;f__Entolomataceae;g__Entoloma;s__unidentified	4e-44
NCROTU43	No blast hit	None
NCROTU72	k__Fungi;p__unidentified;c__unidentified;o__unidentified;f__unidentified;g__unidentified;s__unidentified	1e-56
NCROTU1369	k__Fungi;p__unidentified;c__unidentified;o__unidentified;f__unidentified;g__unidentified;s__unidentified	3e-103
NCROTU1307	No blast hit	None
NCROTU1102	No blast hit	None
NCROTU391	No blast hit	None
NCROTU1774	No blast hit	None
NCROTU798	No blast hit	None
NCROTU744	k__Fungi;p__Ascomycota;c__Dothideomycetes;o__Pleosporales;f__Didymosphaeriaceae;g__Paraphaeosphaeria;s__Paraphaeosphaeria_barriae	5e-31
NCROTU1627	k__Fungi;p__Ascomycota;c__Eurotiomycetes;o__Chaetothyriales;f__Herpotrichiellaceae;g__Coniosporium;s__Coniosporium_apollinis	3e-84
NCROTU1302	No blast hit	None
NCROTU656	No blast hit	None
NCROTU1167	No blast hit	None
NCROTU479	k__Fungi;p__Ascomycota;c__unidentified;o__unidentified;f__unidentified;g__unidentified;s__unidentified	4e-62
NCROTU1287	k__Fungi;p__unidentified;c__unidentified;o__unidentified;f__unidentified;g__unidentified;s__unidentified	2e-50
NCROTU148	k__Fungi;p__Basidiomycota;c__Tremellomycetes;o__Tremellales;f__Bulleraceae;g__Bullera;s__unidentified	2e-08
NCROTU1636	k__Fungi;p__Ascomycota;c__Eurotiomycetes;o__Eurotiales;f__Thermoascaceae;g__Byssochlamys;s__Byssochlamys_spectabilis	3e-08
NCROTU1192	k__Fungi;p__Glomeromycota;c__Glomeromycetes;o__Glomerales;f__Glomeraceae;g__unidentified;s__unidentified	3e-65
OTU43	k__Fungi;p__unidentified;c__unidentified;o__unidentified;f__unidentified;g__unidentified;s__unidentified	1e-49
NCROTU2467	k__Fungi;p__Basidiomycota;c__Agaricomycetes;o__Boletales;f__Suillaceae;g__Suillus;s__Suillus_punctatipes	1e-09
NCROTU882	k__Fungi;p__Ascomycota;c__Dothideomycetes;o__unidentified;f__unidentified;g__unidentified;s__unidentified	2e-60
NCROTU9	k__Fungi;p__Basidiomycota;c__Tremellomycetes;o__Tremellales;f__Bulleribasidiaceae;g__Derxomyces;s__unidentified	7e-09
NCROTU589	k__Fungi;p__Basidiomycota;c__Tremellomycetes;o__Tremellales;f__Bulleribasidiaceae;g__Dioszegia;s__Dioszegia_hungarica	1e-67
NCROTU1626	No blast hit	None
NCROTU1437	No blast hit	None
NCROTU566	No blast hit	None
NCROTU2393	No blast hit	None
NCROTU397	k__Fungi;p__Glomeromycota;c__Glomeromycetes;o__Glomerales;f__Glomeraceae;g__unidentified;s__unidentified	4e-58
OTU174	k__Fungi;p__Basidiomycota;c__Agaricomycetes;o__Russulales;f__unidentified;g__unidentified;s__unidentified	2e-110
NCROTU63	k__Fungi;p__unidentified;c__unidentified;o__unidentified;f__unidentified;g__unidentified;s__unidentified	2e-42
NCROTU2501	No blast hit	None
NCROTU2182	No blast hit	None
NCROTU312	No blast hit	None
NCROTU2438	k__Fungi;p__Mucoromycota;c__Mucoromycetes;o__Mucorales;f__Mucoraceae;g__Actinomucor;s__Actinomucor_elegans	1e-136
NCROTU393	k__Fungi;p__Ascomycota;c__Leotiomycetes;o__Helotiales;f__Hyaloscyphaceae;g__Cistella;s__unidentified	6e-92
NCROTU1329	No blast hit	None
NCROTU1899	No blast hit	None
NCROTU253	k__Fungi;p__unidentified;c__unidentified;o__unidentified;f__unidentified;g__unidentified;s__unidentified	2e-54
NCROTU1097	No blast hit	None
NCROTU610	k__Fungi;p__Glomeromycota;c__Glomeromycetes;o__Glomerales;f__Glomeraceae;g__unidentified;s__unidentified	1e-55
NCROTU657	k__Fungi;p__Ascomycota;c__unidentified;o__unidentified;f__unidentified;g__unidentified;s__unidentified	6e-111
NCROTU1835	k__Fungi;p__unidentified;c__unidentified;o__unidentified;f__unidentified;g__unidentified;s__unidentified	3e-69
NCROTU279	No blast hit	None
NCROTU2236	k__Fungi;p__Basidiomycota;c__Agaricomycetes;o__Polyporales;f__Meruliaceae;g__Megasporoporiella;s__Megasporoporiella_rhododendri	2e-18
NCROTU888	k__Fungi;p__Basidiomycota;c__Agaricomycetes;o__Agaricales;f__Marasmiaceae;g__Marasmius;s__unidentified	3e-137
NCROTU1068	k__Fungi;p__Basidiomycota;c__Agaricomycetes;o__Agaricales;f__Psathyrellaceae;g__Coprinopsis;s__Coprinopsis_brunneofibrillosa	8e-86
NCROTU1996	k__Fungi;p__Glomeromycota;c__Glomeromycetes;o__Glomerales;f__Glomeraceae;g__unidentified;s__unidentified	2e-38
NCROTU796	No blast hit	None
NCROTU2337	k__Fungi;p__Glomeromycota;c__Glomeromycetes;o__Glomerales;f__Claroideoglomeraceae;g__Claroideoglomus;s__unidentified	2e-41
NCROTU458	No blast hit	None
NCROTU2235	k__Fungi;p__Ascomycota;c__Orbiliomycetes;o__Orbiliales;f__unidentified;g__unidentified;s__unidentified	2e-45
OTU179	k__Fungi;p__Mortierellomycota;c__Mortierellomycetes;o__Mortierellales;f__Mortierellaceae;g__Mortierella;s__Mortierella_gemmifera	2e-26
NCROTU333	No blast hit	None
NCROTU1768	No blast hit	None
NCROTU1610	No blast hit	None
NCROTU1970	k__Fungi;p__Ascomycota;c__Saccharomycetes;o__Saccharomycetales;f__Debaryomycetaceae;g__Spathaspora;s__unidentified	2e-08
NCROTU969	k__Fungi;p__Ascomycota;c__unidentified;o__unidentified;f__unidentified;g__unidentified;s__unidentified	1e-07
NCROTU1075	k__Fungi;p__Ascomycota;c__Leotiomycetes;o__Helotiales;f__unidentified;g__unidentified;s__unidentified	3e-08
NCROTU1885	k__Fungi;p__unidentified;c__unidentified;o__unidentified;f__unidentified;g__unidentified;s__unidentified	1e-65
NCROTU193	No blast hit	None
NCROTU1234	No blast hit	None
NCROTU1623	k__Fungi;p__Ascomycota;c__Orbiliomycetes;o__Orbiliales;f__Orbiliaceae;g__Orbilia;s__unidentified	1e-10
SH1561136	k__Fungi;p__Basidiomycota;c__Agaricomycetes;o__Auriculariales;f__Auriculariaceae;g__Auricularia;s__Auricularia_mesenterica	1e-96
NCROTU2163	k__Fungi;p__Ascomycota;c__Dothideomycetes;o__Tubeufiales;f__Tubeufiaceae;g__Chlamydotubeufia;s__unidentified	9e-11
OTU11	k__Fungi;p__Basidiomycota;c__Agaricomycetes;o__unidentified;f__unidentified;g__unidentified;s__unidentified	6e-117
NCROTU638	k__Fungi;p__Basidiomycota;c__Agaricomycetes;o__Agaricales;f__unidentified;g__unidentified;s__unidentified	1e-109
NCROTU474	No blast hit	None
NCROTU56	No blast hit	None
OTU24	No blast hit	None
NCROTU348	k__Fungi;p__Ascomycota;c__Eurotiomycetes;o__Onygenales;f__Onygenales_fam_Incertae_sedis;g__Chrysosporium;s__unidentified	4e-93
NCROTU1134	k__Fungi;p__Mortierellomycota;c__Mortierellomycetes;o__Mortierellales;f__unidentified;g__unidentified;s__unidentified	8e-79
NCROTU534	No blast hit	None
NCROTU1822	No blast hit	None
NCROTU2194	k__Fungi;p__unidentified;c__unidentified;o__unidentified;f__unidentified;g__unidentified;s__unidentified	7e-82
NCROTU2275	k__Fungi;p__Ascomycota;c__Dothideomycetes;o__Pleosporales;f__Pleosporaceae;g__Neocamarosporium;s__unidentified	4e-10
OTU157	k__Fungi;p__Ascomycota;c__Eurotiomycetes;o__Chaetothyriales;f__Herpotrichiellaceae;g__unidentified;s__unidentified	1e-08
NCROTU22	k__Fungi;p__Ascomycota;c__Dothideomycetes;o__Pleosporales;f__unidentified;g__unidentified;s__unidentified	2e-10
NCROTU2296	No blast hit	None
NCROTU165	No blast hit	None
NCROTU734	k__Fungi;p__Basidiomycota;c__Geminibasidiomycetes;o__Geminibasidiales;f__Geminibasidiaceae;g__Geminibasidium;s__Geminibasidium_hirsutum	2e-67
NCROTU90	k__Fungi;p__Ascomycota;c__Leotiomycetes;o__Erysiphales;f__Erysiphaceae;g__Microidium;s__Microidium_phyllanthi	2e-09
NCROTU1529	k__Fungi;p__Basidiomycota;c__Agaricomycetes;o__Boletales;f__Suillaceae;g__Suillus;s__Suillus_punctatipes	1e-09
NCROTU663	k__Fungi;p__Basidiomycota;c__Tremellomycetes;o__Tremellales;f__Bulleribasidiaceae;g__Vishniacozyma;s__Vishniacozyma_victoriae	4e-77
NCROTU1479	No blast hit	None
NCROTU747	k__Fungi;p__Ascomycota;c__Dothideomycetes;o__Pleosporales;f__Pleosporaceae;g__unidentified;s__unidentified	6e-55
NCROTU731	k__Fungi;p__unidentified;c__unidentified;o__unidentified;f__unidentified;g__unidentified;s__unidentified	1e-68
NCROTU1012	No blast hit	None
NCROTU1482	No blast hit	None
NCROTU1092	No blast hit	None
NCROTU260	k__Fungi;p__Basidiomycota;c__Tremellomycetes;o__Tremellales;f__Trimorphomycetaceae;g__Saitozyma;s__Saitozyma_podzolica	2e-08
NCROTU2373	k__Fungi;p__Ascomycota;c__Sordariomycetes;o__Xylariales;f__Hyponectriaceae;g__Monographella;s__Monographella_nivalis	8e-88
NCROTU71	k__Fungi;p__Basidiomycota;c__Agaricomycetes;o__Cantharellales;f__Ceratobasidiaceae;g__Rhizoctonia;s__Rhizoctonia_zeae	2e-83
OTU168	k__Fungi;p__Ascomycota;c__unidentified;o__unidentified;f__unidentified;g__unidentified;s__unidentified	2e-101
NCROTU1969	k__Fungi;p__Ascomycota;c__unidentified;o__unidentified;f__unidentified;g__unidentified;s__unidentified	4e-09
NCROTU717	k__Fungi;p__Mortierellomycota;c__Mortierellomycetes;o__Mortierellales;f__Mortierellaceae;g__Mortierella;s__Mortierella_elongata	3e-75
NCROTU922	k__Fungi;p__Glomeromycota;c__Glomeromycetes;o__Glomerales;f__Glomeraceae;g__unidentified;s__unidentified	6e-45
NCROTU1605	k__Fungi;p__unidentified;c__unidentified;o__unidentified;f__unidentified;g__unidentified;s__unidentified	1e-93
NCROTU1093	k__Fungi;p__Basidiomycota;c__Tremellomycetes;o__Tremellales;f__Bulleribasidiaceae;g__Vishniacozyma;s__Vishniacozyma_carnescens	4e-74
NCROTU1569	k__Fungi;p__Basidiomycota;c__Agaricomycetes;o__Agaricales;f__Marasmiaceae;g__Marasmius;s__unidentified	3e-09
NCROTU608	k__Fungi;p__unidentified;c__unidentified;o__unidentified;f__unidentified;g__unidentified;s__unidentified	6e-139
OTU154	k__Fungi;p__Ascomycota;c__Orbiliomycetes;o__Orbiliales;f__Orbiliaceae;g__Orbilia;s__unidentified	4e-09
NCROTU2205	k__Fungi;p__Basidiomycota;c__Tremellomycetes;o__Tremellales;f__Bulleribasidiaceae;g__Derxomyces;s__unidentified	1e-07
NCROTU1777	k__Fungi;p__Ascomycota;c__Leotiomycetes;o__Helotiales;f__unidentified;g__unidentified;s__unidentified	1e-102
NCROTU2282	k__Fungi;p__Chytridiomycota;c__Rhizophlyctidomycetes;o__Rhizophlyctidales;f__Rhizophlyctidaceae;g__Rhizophlyctis;s__Rhizophlyctis_rosea	4e-63
NCROTU1555	No blast hit	None
NCROTU100	No blast hit	None
OTU172	k__Fungi;p__Ascomycota;c__Orbiliomycetes;o__Orbiliales;f__Orbiliaceae;g__Orbilia;s__unidentified	5e-09
NCROTU1368	k__Fungi;p__Ascomycota;c__Eurotiomycetes;o__Eurotiales;f__Thermoascaceae;g__Byssochlamys;s__Byssochlamys_spectabilis	2e-08
NCROTU1339	k__Fungi;p__Ascomycota;c__Leotiomycetes;o__Helotiales;f__Helotiales_fam_Incertae_sedis;g__Chalara;s__unidentified	2e-101
NCROTU2379	k__Fungi;p__unidentified;c__unidentified;o__unidentified;f__unidentified;g__unidentified;s__unidentified	3e-11
NCROTU1523	No blast hit	None
NCROTU1042	No blast hit	None
NCROTU2106	No blast hit	None
SH1557461	k__Fungi;p__Basidiomycota;c__Tremellomycetes;o__Filobasidiales;f__Filobasidiaceae;g__Naganishia;s__Naganishia_albida	1e-92
NCROTU1135	No blast hit	None
NCROTU989	No blast hit	None
NCROTU448	No blast hit	None
OTU71	k__Fungi;p__unidentified;c__unidentified;o__unidentified;f__unidentified;g__unidentified;s__unidentified	1e-65
OTU30	k__Fungi;p__Ascomycota;c__Eurotiomycetes;o__Eurotiales;f__Thermoascaceae;g__Byssochlamys;s__Byssochlamys_spectabilis	2e-08
NCROTU2122	k__Fungi;p__Basidiomycota;c__Agaricomycetes;o__Agaricales;f__Marasmiaceae;g__Marasmius;s__unidentified	1e-09
NCROTU2241	k__Fungi;p__Basidiomycota;c__Agaricomycetes;o__Agaricales;f__Amanitaceae;g__Amanita;s__unidentified	2e-08
NCROTU2004	k__Fungi;p__Ascomycota;c__Eurotiomycetes;o__Chaetothyriales;f__Herpotrichiellaceae;g__unidentified;s__unidentified	2e-08
NCROTU1396	No blast hit	None
NCROTU411	No blast hit	None
NCROTU147	No blast hit	None
NCROTU135	No blast hit	None
NCROTU2342	k__Fungi;p__Basidiomycota;c__Tremellomycetes;o__Tremellales;f__Bulleraceae;g__Bullera;s__Bullera_alba	5e-70
NCROTU962	k__Fungi;p__Ascomycota;c__Dothideomycetes;o__Pleosporales;f__Sporormiaceae;g__unidentified;s__unidentified	3e-78
NCROTU236	k__Fungi;p__Ascomycota;c__Dothideomycetes;o__Dothideales;f__Aureobasidiaceae;g__Aureobasidium;s__Aureobasidium_namibiae	5e-111
NCROTU509	k__Fungi;p__Ascomycota;c__Sordariomycetes;o__Xylariales;f__unidentified;g__unidentified;s__unidentified	2e-119
NCROTU2291	No blast hit	None
NCROTU2065	k__Fungi;p__Ascomycota;c__Dothideomycetes;o__Pleosporales;f__unidentified;g__unidentified;s__unidentified	2e-119
SH1220325	k__Fungi;p__Ascomycota;c__Sordariomycetes;o__Hypocreales;f__Nectriaceae;g__Fusarium;s__unidentified	8e-91
NCROTU1785	No blast hit	None
NCROTU1371	k__Fungi;p__Ascomycota;c__Leotiomycetes;o__Thelebolales;f__Pseudeurotiaceae;g__Geomyces;s__Geomyces_asperulatus	4e-102
NCROTU876	k__Fungi;p__Basidiomycota;c__Tremellomycetes;o__Tremellales;f__Trimorphomycetaceae;g__Saitozyma;s__Saitozyma_podzolica	2e-08
NCROTU1372	k__Fungi;p__Basidiomycota;c__Agaricomycetes;o__Cantharellales;f__Ceratobasidiaceae;g__unidentified;s__unidentified	8e-70
NCROTU51	k__Fungi;p__Ascomycota;c__Sordariomycetes;o__Hypocreales;f__unidentified;g__unidentified;s__unidentified	1e-102
NCROTU1464	No blast hit	None
NCROTU186	No blast hit	None
SH1232509	k__Fungi;p__Ascomycota;c__unidentified;o__unidentified;f__unidentified;g__unidentified;s__unidentified	9e-97
OTU4	k__Fungi;p__Ascomycota;c__unidentified;o__unidentified;f__unidentified;g__unidentified;s__unidentified	8e-11
NCROTU1443	k__Fungi;p__Ascomycota;c__Dothideomycetes;o__Pleosporales;f__unidentified;g__unidentified;s__unidentified	1e-86
NCROTU456	k__Fungi;p__Ascomycota;c__Orbiliomycetes;o__Orbiliales;f__Orbiliaceae;g__Orbilia;s__unidentified	4e-09
NCROTU931	No blast hit	None
NCROTU1831	No blast hit	None
NCROTU2329	k__Fungi;p__Ascomycota;c__Eurotiomycetes;o__Eurotiales;f__Aspergillaceae;g__Aspergillus;s__Aspergillus_crustosus	1e-62
NCROTU239	k__Fungi;p__Ascomycota;c__Dothideomycetes;o__Pleosporales;f__Didymellaceae;g__Phoma;s__Phoma_puncteliae	1e-40
NCROTU2184	No blast hit	None
NCROTU891	No blast hit	None
NCROTU180	k__Fungi;p__Ascomycota;c__Sordariomycetes;o__Hypocreales;f__Nectriaceae;g__Fusarium;s__Fusarium_polyphialidicum	3e-78
NCROTU130	No blast hit	None
NCROTU406	No blast hit	None
NCROTU1709	k__Fungi;p__Ascomycota;c__Sordariomycetes;o__Hypocreales;f__Nectriaceae;g__Fusarium;s__unidentified	3e-84
NCROTU1839	No blast hit	None
NCROTU145	k__Fungi;p__Ascomycota;c__Sordariomycetes;o__Hypocreales;f__Nectriaceae;g__Fusarium;s__unidentified	3e-81
NCROTU1728	No blast hit	None
NCROTU1684	k__Fungi;p__Ascomycota;c__Orbiliomycetes;o__Orbiliales;f__Orbiliaceae;g__Retiarius;s__unidentified	6e-09
NCROTU1588	k__Fungi;p__Ascomycota;c__Leotiomycetes;o__Helotiales;f__Helotiaceae;g__Articulospora;s__Articulospora_proliferata	5e-83
NCROTU1896	k__Fungi;p__Basidiomycota;c__Agaricomycetes;o__Agaricales;f__Bolbitiaceae;g__Conocybe;s__Conocybe_crispa	6e-142
NCROTU211	k__Fungi;p__Ascomycota;c__Dothideomycetes;o__Pleosporales;f__Didymosphaeriaceae;g__Paraphaeosphaeria;s__Paraphaeosphaeria_michotii	4e-93
NCROTU325	k__Fungi;p__Basidiomycota;c__Tremellomycetes;o__Tremellales;f__Trimorphomycetaceae;g__Saitozyma;s__Saitozyma_podzolica	5e-10
NCROTU2230	No blast hit	None
NCROTU2459	k__Fungi;p__Ascomycota;c__Eurotiomycetes;o__Eurotiales;f__Thermoascaceae;g__Byssochlamys;s__Byssochlamys_spectabilis	2e-08
NCROTU975	k__Fungi;p__Basidiomycota;c__Tremellomycetes;o__Cystofilobasidiales;f__Cystofilobasidiaceae;g__Cystofilobasidium;s__Cystofilobasidium_macerans	3e-84
NCROTU2384	No blast hit	None
NCROTU493	k__Fungi;p__unidentified;c__unidentified;o__unidentified;f__unidentified;g__unidentified;s__unidentified	5e-34
NCROTU840	k__Fungi;p__Ascomycota;c__Eurotiomycetes;o__Chaetothyriales;f__Herpotrichiellaceae;g__Exophiala;s__unidentified	2e-20
NCROTU428	No blast hit	None
NCROTU2455	No blast hit	None
NCROTU1937	k__Fungi;p__Ascomycota;c__Eurotiomycetes;o__Onygenales;f__Onygenales_fam_Incertae_sedis;g__Chrysosporium;s__Chrysosporium_pseudomerdarium	3e-100
NCROTU323	k__Fungi;p__Ascomycota;c__Leotiomycetes;o__Helotiales;f__Helotiaceae;g__Tetracladium;s__unidentified	3e-106
NCROTU83	k__Fungi;p__Glomeromycota;c__Glomeromycetes;o__Glomerales;f__Claroideoglomeraceae;g__unidentified;s__unidentified	5e-08
NCROTU1128	No blast hit	None
NCROTU919	No blast hit	None
NCROTU1039	k__Fungi;p__Ascomycota;c__unidentified;o__unidentified;f__unidentified;g__unidentified;s__unidentified	1e-08
NCROTU2313	k__Eukaryota_kgd_Incertae_sedis;p__unidentified;c__unidentified;o__unidentified;f__unidentified;g__unidentified;s__unidentified	2e-123
NCROTU2317	No blast hit	None
NCROTU1045	No blast hit	None
NCROTU2150	k__Fungi;p__Basidiomycota;c__Agaricomycetes;o__Agaricales;f__Stephanosporaceae;g__Cristinia;s__unidentified	2e-24
NCROTU646	No blast hit	None
NCROTU1679	k__Fungi;p__Ascomycota;c__Leotiomycetes;o__Helotiales;f__unidentified;g__unidentified;s__unidentified	2e-08
NCROTU1708	k__Fungi;p__Ascomycota;c__Eurotiomycetes;o__Eurotiales;f__Thermoascaceae;g__Byssochlamys;s__Byssochlamys_spectabilis	2e-08
NCROTU2268	k__Fungi;p__Basidiomycota;c__Agaricostilbomycetes;o__Agaricostilbales;f__Chionosphaeraceae;g__Kurtzmanomyces;s__unidentified	6e-73
NCROTU1918	k__Fungi;p__Ascomycota;c__Dothideomycetes;o__Pleosporales;f__Phaeosphaeriaceae;g__Septoriella;s__Septoriella_hirta	6e-117
NCROTU817	k__Fungi;p__Mortierellomycota;c__Mortierellomycetes;o__Mortierellales;f__Mortierellaceae;g__Mortierella;s__Mortierella_elongatula	2e-76
NCROTU836	k__Fungi;p__Mortierellomycota;c__Mortierellomycetes;o__Mortierellales;f__Mortierellaceae;g__Mortierella;s__Mortierella_kuhlmanii	2e-24
NCROTU2090	k__Fungi;p__Glomeromycota;c__Glomeromycetes;o__Diversisporales;f__Diversisporaceae;g__Diversispora;s__unidentified	3e-40
OTU195	k__Fungi;p__unidentified;c__unidentified;o__unidentified;f__unidentified;g__unidentified;s__unidentified	2e-82
NCROTU649	k__Fungi;p__Ascomycota;c__Dothideomycetes;o__Pleosporales;f__unidentified;g__unidentified;s__unidentified	6e-70
NCROTU99	k__Fungi;p__Ascomycota;c__Pezizomycetes;o__Pezizales;f__Ascobolaceae;g__unidentified;s__unidentified	3e-97
NCROTU7	k__Fungi;p__Basidiomycota;c__Agaricomycetes;o__Agaricales;f__Tricholomataceae;g__Mycena;s__Mycena_olida	1e-10
NCROTU1500	k__Fungi;p__Mortierellomycota;c__Mortierellomycetes;o__Mortierellales;f__Mortierellaceae;g__Mortierella;s__Mortierella_amoeboidea	4e-90
OTU53	k__Fungi;p__Basidiomycota;c__Agaricomycetes;o__Agaricales;f__Psathyrellaceae;g__unidentified;s__unidentified	6e-102
NCROTU341	k__Fungi;p__unidentified;c__unidentified;o__unidentified;f__unidentified;g__unidentified;s__unidentified	1e-64
NCROTU223	No blast hit	None
NCROTU209	No blast hit	None
NCROTU146	No blast hit	None
NCROTU705	No blast hit	None
NCROTU1515	No blast hit	None
NCROTU221	k__Fungi;p__Ascomycota;c__Orbiliomycetes;o__Orbiliales;f__Orbiliaceae;g__Retiarius;s__unidentified	6e-09
NCROTU2172	k__Fungi;p__Basidiomycota;c__Geminibasidiomycetes;o__Geminibasidiales;f__Geminibasidiaceae;g__Geminibasidium;s__unidentified	5e-80
NCROTU1272	k__Fungi;p__Mortierellomycota;c__Mortierellomycetes;o__Mortierellales;f__Mortierellaceae;g__Mortierella;s__Mortierella_acrotona	2e-48
NCROTU1880	k__Fungi;p__Mortierellomycota;c__Mortierellomycetes;o__Mortierellales;f__Mortierellaceae;g__Mortierella;s__Mortierella_beljakovae	1e-27
NCROTU2290	k__Fungi;p__Basidiomycota;c__Agaricomycetes;o__Agaricales;f__Bolbitiaceae;g__unidentified;s__unidentified	3e-128
OTU165	k__Fungi;p__Glomeromycota;c__Glomeromycetes;o__Glomerales;f__Glomeraceae;g__unidentified;s__unidentified	2e-13
NCROTU2050	k__Fungi;p__Ascomycota;c__Eurotiomycetes;o__Chaetothyriales;f__Herpotrichiellaceae;g__unidentified;s__unidentified	2e-08
NCROTU2107	k__Fungi;p__unidentified;c__unidentified;o__unidentified;f__unidentified;g__unidentified;s__unidentified	2e-20
NCROTU1258	No blast hit	None
NCROTU495	No blast hit	None
NCROTU595	k__Fungi;p__unidentified;c__unidentified;o__unidentified;f__unidentified;g__unidentified;s__unidentified	3e-100
NCROTU1974	No blast hit	None
NCROTU1557	k__Fungi;p__Ascomycota;c__Dothideomycetes;o__Pleosporales;f__Lophiostomataceae;g__Lophiostoma;s__Lophiostoma_multiseptatum	4e-62
NCROTU1737	No blast hit	None
OTU2	k__Fungi;p__Ascomycota;c__Dothideomycetes;o__Pleosporales;f__Pleosporaceae;g__Neocamarosporium;s__unidentified	5e-09
NCROTU556	No blast hit	None
NCROTU627	No blast hit	None
NCROTU2071	No blast hit	None
NCROTU2512	k__Fungi;p__Basidiomycota;c__Agaricomycetes;o__Agaricales;f__Amanitaceae;g__Amanita;s__unidentified	1e-09
NCROTU1979	k__Fungi;p__Ascomycota;c__Pezizomycetes;o__unidentified;f__unidentified;g__unidentified;s__unidentified	5e-68
NCROTU936	k__Fungi;p__Ascomycota;c__Dothideomycetes;o__Pleosporales;f__unidentified;g__unidentified;s__unidentified	9e-08
NCROTU2300	k__Fungi;p__Ascomycota;c__Dothideomycetes;o__Pleosporales;f__unidentified;g__unidentified;s__unidentified	3e-35
NCROTU2411	No blast hit	None
NCROTU2502	k__Fungi;p__Ascomycota;c__Leotiomycetes;o__Helotiales;f__unidentified;g__unidentified;s__unidentified	2e-08
NCROTU324	No blast hit	None
NCROTU1292	k__Fungi;p__unidentified;c__unidentified;o__unidentified;f__unidentified;g__unidentified;s__unidentified	5e-65
NCROTU1625	k__Fungi;p__Ascomycota;c__Leotiomycetes;o__Helotiales;f__Helotiaceae;g__Articulospora;s__unidentified	4e-50
NCROTU549	k__Fungi;p__Basidiomycota;c__Tritirachiomycetes;o__Tritirachiales;f__Tritirachiaceae;g__Tritirachium;s__Tritirachium_dependens	2e-43
NCROTU2539	k__Fungi;p__Basidiomycota;c__Agaricomycetes;o__Agaricales;f__Agaricaceae;g__Lepiota;s__unidentified	6e-12
NCROTU126	k__Fungi;p__Glomeromycota;c__Glomeromycetes;o__Glomerales;f__Glomeraceae;g__unidentified;s__unidentified	3e-81
NCROTU371	No blast hit	None
NCROTU1278	No blast hit	None
NCROTU1388	k__Fungi;p__unidentified;c__unidentified;o__unidentified;f__unidentified;g__unidentified;s__unidentified	9e-14
NCROTU1188	k__Fungi;p__Basidiomycota;c__Agaricomycetes;o__Agaricales;f__Bolbitiaceae;g__Conocybe;s__Conocybe_monikae	6e-22
NCROTU525	No blast hit	None
SH1650805	k__Fungi;p__Basidiomycota;c__Tremellomycetes;o__Tremellales;f__Rhynchogastremataceae;g__Papiliotrema;s__unidentified	2e-60
NCROTU1597	No blast hit	None
NCROTU1655	No blast hit	None
NCROTU395	k__Fungi;p__Ascomycota;c__Eurotiomycetes;o__Eurotiales;f__Thermoascaceae;g__Byssochlamys;s__Byssochlamys_spectabilis	2e-08
OTU139	k__Fungi;p__Ascomycota;c__Eurotiomycetes;o__Eurotiales;f__Thermoascaceae;g__Byssochlamys;s__Byssochlamys_spectabilis	3e-08
OTU45	k__Fungi;p__Basidiomycota;c__Agaricomycetes;o__Polyporales;f__Ganodermataceae;g__unidentified;s__unidentified	9e-14
NCROTU1578	k__Fungi;p__Basidiomycota;c__Agaricomycetes;o__Agaricales;f__Marasmiaceae;g__Marasmius;s__unidentified	3e-09
NCROTU1104	k__Fungi;p__Glomeromycota;c__Glomeromycetes;o__Glomerales;f__Glomeraceae;g__unidentified;s__unidentified	1e-30
NCROTU848	No blast hit	None
NCROTU1171	No blast hit	None
NCROTU2469	No blast hit	None
NCROTU465	No blast hit	None
NCROTU2159	k__Fungi;p__Ascomycota;c__Sordariomycetes;o__unidentified;f__unidentified;g__unidentified;s__unidentified	1e-09
NCROTU826	k__Fungi;p__Ascomycota;c__Saccharomycetes;o__Saccharomycetales;f__Debaryomycetaceae;g__Spathaspora;s__unidentified	2e-08
NCROTU2189	No blast hit	None
NCROTU1123	No blast hit	None
NCROTU1457	No blast hit	None
NCROTU398	k__Fungi;p__Ascomycota;c__Orbiliomycetes;o__Orbiliales;f__Orbiliaceae;g__Orbilia;s__unidentified	6e-09
NCROTU1231	k__Fungi;p__Mortierellomycota;c__Mortierellomycetes;o__Mortierellales;f__Mortierellaceae;g__Mortierella;s__unidentified	4e-40
NCROTU825	k__Fungi;p__Ascomycota;c__Dothideomycetes;o__Pleosporales;f__unidentified;g__unidentified;s__unidentified	2e-85
NCROTU2424	No blast hit	None
NCROTU518	No blast hit	None
NCROTU1811	No blast hit	None
NCROTU87	k__Fungi;p__Chytridiomycota;c__unidentified;o__unidentified;f__unidentified;g__unidentified;s__unidentified	9e-08
NCROTU762	No blast hit	None
NCROTU467	k__Fungi;p__Basidiomycota;c__Tremellomycetes;o__Filobasidiales;f__Filobasidiaceae;g__Filobasidium;s__Filobasidium_oeirense	5e-83
NCROTU2007	k__Fungi;p__Glomeromycota;c__Glomeromycetes;o__Glomerales;f__Glomeraceae;g__Glomus;s__Glomus_macrocarpum	4e-30
OTU72	k__Fungi;p__Glomeromycota;c__Glomeromycetes;o__Glomerales;f__Glomeraceae;g__unidentified;s__unidentified	1e-18
NCROTU426	k__Fungi;p__Ascomycota;c__Eurotiomycetes;o__Chaetothyriales;f__Herpotrichiellaceae;g__unidentified;s__unidentified	7e-24
NCROTU316	k__Fungi;p__unidentified;c__unidentified;o__unidentified;f__unidentified;g__unidentified;s__unidentified	3e-100
NCROTU1346	k__Fungi;p__Basidiomycota;c__Microbotryomycetes;o__Sporidiobolales;f__unidentified;g__unidentified;s__unidentified	2e-61
NCROTU1551	No blast hit	None
NCROTU2579	No blast hit	None
NCROTU2498	k__Fungi;p__Ascomycota;c__Eurotiomycetes;o__Eurotiales;f__Thermoascaceae;g__Byssochlamys;s__Byssochlamys_spectabilis	3e-08
NCROTU1628	k__Fungi;p__Basidiomycota;c__Tremellomycetes;o__Tremellales;f__Bulleraceae;g__Bullera;s__unidentified	2e-08
NCROTU392	k__Fungi;p__Basidiomycota;c__Agaricomycetes;o__Agaricales;f__Pleurotaceae;g__unidentified;s__unidentified	7e-114
NCROTU654	k__Fungi;p__Ascomycota;c__Dothideomycetes;o__Pleosporales;f__Pleosporaceae;g__Neocamarosporium;s__unidentified	5e-09
NCROTU1076	k__Fungi;p__Basidiomycota;c__Agaricomycetes;o__Agaricales;f__Bolbitiaceae;g__Panaeolus;s__Panaeolus_guttulatus_var._guttulatus	2e-96
NCROTU770	k__Fungi;p__Glomeromycota;c__Glomeromycetes;o__Glomerales;f__Glomeraceae;g__unidentified;s__unidentified	9e-41
NCROTU615	No blast hit	None
NCROTU635	k__Fungi;p__unidentified;c__unidentified;o__unidentified;f__unidentified;g__unidentified;s__unidentified	2e-27
NCROTU1228	k__Fungi;p__Basidiomycota;c__Cystobasidiomycetes;o__Cystobasidiomycetes_ord_Incertae_sedis;f__Symmetrosporaceae;g__Symmetrospora;s__unidentified	4e-74
NCROTU98	No blast hit	None
NCROTU1071	k__Fungi;p__Basidiomycota;c__Agaricomycetes;o__Agaricales;f__Bolbitiaceae;g__Conocybe;s__Conocybe_lenticulospora	5e-158
NCROTU1270	k__Fungi;p__Ascomycota;c__Eurotiomycetes;o__Eurotiales;f__Thermoascaceae;g__Byssochlamys;s__Byssochlamys_spectabilis	2e-08
NCROTU2283	k__Fungi;p__Ascomycota;c__Sordariomycetes;o__Hypocreales;f__Bionectriaceae;g__Clonostachys;s__Clonostachys_rosea	4e-93
NCROTU2228	k__Fungi;p__Basidiomycota;c__Tremellomycetes;o__Tremellales;f__Trimorphomycetaceae;g__Saitozyma;s__Saitozyma_podzolica	2e-08
NCROTU1475	k__Fungi;p__Ascomycota;c__Leotiomycetes;o__Helotiales;f__Helotiaceae;g__unidentified;s__unidentified	1e-77
NCROTU1290	k__Fungi;p__Glomeromycota;c__Glomeromycetes;o__Glomerales;f__Glomeraceae;g__unidentified;s__unidentified	1e-33
NCROTU2402	No blast hit	None
NCROTU350	k__Fungi;p__Ascomycota;c__Leotiomycetes;o__unidentified;f__unidentified;g__unidentified;s__unidentified	1e-99
NCROTU356	No blast hit	None
NCROTU735	No blast hit	None
NCROTU2435	k__Fungi;p__Ascomycota;c__Orbiliomycetes;o__Orbiliales;f__unidentified;g__unidentified;s__unidentified	5e-47
NCROTU1343	No blast hit	None
NCROTU1035	k__Fungi;p__Chytridiomycota;c__unidentified;o__unidentified;f__unidentified;g__unidentified;s__unidentified	1e-13
NCROTU2425	No blast hit	None
NCROTU1175	k__Fungi;p__Basidiomycota;c__Agaricomycetes;o__Agaricales;f__Psathyrellaceae;g__Psathyrella;s__Psathyrella_kellermanii	1e-146
NCROTU438	k__Fungi;p__Ascomycota;c__Orbiliomycetes;o__Orbiliales;f__Orbiliaceae;g__unidentified;s__unidentified	1e-65
NCROTU349	k__Fungi;p__Ascomycota;c__Sordariomycetes;o__Sordariales;f__Chaetomiaceae;g__Humicola;s__Humicola_nigrescens	4e-99
NCROTU2531	k__Fungi;p__Ascomycota;c__Dothideomycetes;o__Pleosporales;f__Pleosporaceae;g__Neocamarosporium;s__unidentified	3e-10
NCROTU45	k__Fungi;p__Ascomycota;c__Dothideomycetes;o__Pleosporales;f__unidentified;g__unidentified;s__unidentified	3e-51
NCROTU1415	k__Fungi;p__unidentified;c__unidentified;o__unidentified;f__unidentified;g__unidentified;s__unidentified	4e-90
NCROTU1898	No blast hit	None
NCROTU1067	k__Fungi;p__Ascomycota;c__Saccharomycetes;o__Saccharomycetales;f__Debaryomycetaceae;g__Spathaspora;s__unidentified	3e-08
NCROTU269	k__Fungi;p__Ascomycota;c__Saccharomycetes;o__Saccharomycetales;f__Debaryomycetaceae;g__Spathaspora;s__unidentified	2e-08
NCROTU2572	k__Fungi;p__Basidiomycota;c__Agaricomycetes;o__Agaricales;f__Hygrophoraceae;g__Cora;s__unidentified	6e-09
NCROTU1977	k__Fungi;p__Glomeromycota;c__Glomeromycetes;o__Glomerales;f__Glomeraceae;g__unidentified;s__unidentified	7e-63
NCROTU723	No blast hit	None
NCROTU82	No blast hit	None
NCROTU965	k__Fungi;p__Ascomycota;c__Dothideomycetes;o__Pleosporales;f__unidentified;g__unidentified;s__unidentified	8e-20
NCROTU320	No blast hit	None
NCROTU1736	k__Fungi;p__Basidiomycota;c__Tremellomycetes;o__Tremellales;f__Bulleraceae;g__Bullera;s__unidentified	2e-08
NCROTU2123	k__Fungi;p__Basidiomycota;c__Tremellomycetes;o__Tremellales;f__Bulleribasidiaceae;g__Vishniacozyma;s__Vishniacozyma_victoriae	2e-79
NCROTU1850	k__Fungi;p__Basidiomycota;c__Agaricomycetes;o__Agaricales;f__Marasmiaceae;g__Marasmius;s__unidentified	3e-10
NCROTU1855	k__Fungi;p__Basidiomycota;c__Agaricomycetes;o__Agaricales;f__Amanitaceae;g__Amanita;s__unidentified	5e-09
NCROTU1454	k__Fungi;p__Chytridiomycota;c__Chytridiomycetes;o__unidentified;f__unidentified;g__unidentified;s__unidentified	3e-35
NCROTU1701	No blast hit	None
NCROTU2021	k__Fungi;p__unidentified;c__unidentified;o__unidentified;f__unidentified;g__unidentified;s__unidentified	3e-109
NCROTU2530	k__Fungi;p__Ascomycota;c__Leotiomycetes;o__Helotiales;f__unidentified;g__unidentified;s__unidentified	3e-08
NCROTU1603	k__Fungi;p__unidentified;c__unidentified;o__unidentified;f__unidentified;g__unidentified;s__unidentified	2e-82
NCROTU637	No blast hit	None
NCROTU2076	k__Fungi;p__Ascomycota;c__Eurotiomycetes;o__Eurotiales;f__Thermoascaceae;g__Byssochlamys;s__Byssochlamys_spectabilis	2e-08
NCROTU442	k__Fungi;p__Basidiomycota;c__Agaricomycetes;o__Agaricales;f__Entolomataceae;g__Clitopilus;s__unidentified	4e-106
NCROTU1114	k__Fungi;p__Ascomycota;c__Dothideomycetes;o__Pleosporales;f__Sporormiaceae;g__Preussia;s__Preussia_persica	8e-88
NCROTU2417	k__Fungi;p__Glomeromycota;c__Glomeromycetes;o__Glomerales;f__Glomeraceae;g__unidentified;s__unidentified	2e-82
NCROTU715	k__Fungi;p__Ascomycota;c__Eurotiomycetes;o__Chaetothyriales;f__Herpotrichiellaceae;g__Coniosporium;s__unidentified	8e-82
NCROTU2005	No blast hit	None
NCROTU2580	No blast hit	None
NCROTU620	No blast hit	None
NCROTU1536	No blast hit	None
NCROTU363	No blast hit	None
NCROTU506	k__Fungi;p__unidentified;c__unidentified;o__unidentified;f__unidentified;g__unidentified;s__unidentified	3e-20
NCROTU721	k__Fungi;p__unidentified;c__unidentified;o__unidentified;f__unidentified;g__unidentified;s__unidentified	4e-134
NCROTU964	k__Fungi;p__Ascomycota;c__Dothideomycetes;o__Pleosporales;f__Testudinaceae;g__unidentified;s__unidentified	3e-78
NCROTU1353	k__Fungi;p__Basidiomycota;c__Agaricomycetes;o__Cantharellales;f__Cantharellales_fam_Incertae_sedis;g__unidentified;s__unidentified	5e-37
NCROTU1604	k__Fungi;p__unidentified;c__unidentified;o__unidentified;f__unidentified;g__unidentified;s__unidentified	9e-60
NCROTU2255	No blast hit	None
NCROTU650	No blast hit	None
NCROTU2519	k__Fungi;p__Basidiomycota;c__Agaricomycetes;o__Agaricales;f__Bolbitiaceae;g__Conocybe;s__Conocybe_herbarum	3e-122
NCROTU5	k__Fungi;p__Ascomycota;c__Eurotiomycetes;o__Chaetothyriales;f__Cyphellophoraceae;g__Cyphellophora;s__Cyphellophora_vermispora	2e-89
NCROTU2302	k__Fungi;p__unidentified;c__unidentified;o__unidentified;f__unidentified;g__unidentified;s__unidentified	1e-83
NCROTU1119	No blast hit	None
NCROTU544	No blast hit	None
NCROTU837	k__Fungi;p__unidentified;c__unidentified;o__unidentified;f__unidentified;g__unidentified;s__unidentified	1e-89
NCROTU1649	k__Fungi;p__Ascomycota;c__Leotiomycetes;o__Helotiales;f__unidentified;g__unidentified;s__unidentified	3e-08
SH1145921	k__Fungi;p__Mucoromycota;c__Mucoromycetes;o__Mucorales;f__Rhizopodaceae;g__Rhizopus;s__Rhizopus_arrhizus	9e-113
NCROTU1311	k__Fungi;p__Basidiomycota;c__Tremellomycetes;o__Tremellales;f__Bulleribasidiaceae;g__Dioszegia;s__Dioszegia_zsoltii_var._zsoltii	1e-92
NCROTU2261	k__Fungi;p__Ascomycota;c__Dothideomycetes;o__Pleosporales;f__Phaeosphaeriaceae;g__unidentified;s__unidentified	1e-50
NCROTU2025	k__Fungi;p__Basidiomycota;c__Agaricomycetes;o__Agaricales;f__Marasmiaceae;g__Marasmius;s__unidentified	2e-08
NCROTU2263	k__Fungi;p__Basidiomycota;c__Agaricomycetes;o__Agaricales;f__Strophariaceae;g__unidentified;s__unidentified	6e-145
SH1585528	k__Fungi;p__Ascomycota;c__Sordariomycetes;o__unidentified;f__unidentified;g__unidentified;s__unidentified	2e-79
NCROTU2496	No blast hit	None
SH1564475	k__Fungi;p__Ascomycota;c__Leotiomycetes;o__Helotiales;f__unidentified;g__unidentified;s__unidentified	2e-94
NCROTU485	k__Fungi;p__Basidiomycota;c__Microbotryomycetes;o__Leucosporidiales;f__Leucosporidiaceae;g__Leucosporidium;s__Leucosporidium_yakuticum	9e-60
NCROTU1017	k__Fungi;p__Ascomycota;c__Dothideomycetes;o__Pleosporales;f__unidentified;g__unidentified;s__unidentified	4e-65
NCROTU1316	No blast hit	None
NCROTU1445	k__Fungi;p__Ascomycota;c__Dothideomycetes;o__Pleosporales;f__unidentified;g__unidentified;s__unidentified	1e-08
NCROTU2049	No blast hit	None
NCROTU2111	No blast hit	None
NCROTU1103	No blast hit	None
NCROTU2491	No blast hit	None
NCROTU863	No blast hit	None
NCROTU1619	k__Fungi;p__Ascomycota;c__Saccharomycetes;o__Saccharomycetales;f__Saccharomycetales_fam_Incertae_sedis;g__Candida;s__unidentified	5e-09
NCROTU1965	k__Fungi;p__Basidiomycota;c__Agaricomycetes;o__Agaricales;f__Marasmiaceae;g__Marasmius;s__unidentified	4e-08
NCROTU1564	k__Fungi;p__Mortierellomycota;c__Mortierellomycetes;o__Mortierellales;f__Mortierellaceae;g__Mortierella;s__Mortierella_exigua	2e-32
NCROTU37	k__Fungi;p__Ascomycota;c__Dothideomycetes;o__Pleosporales;f__unidentified;g__unidentified;s__unidentified	1e-07
NCROTU626	No blast hit	None
NCROTU889	k__Fungi;p__unidentified;c__unidentified;o__unidentified;f__unidentified;g__unidentified;s__unidentified	1e-77
NCROTU1164	k__Fungi;p__Ascomycota;c__Dothideomycetes;o__Pleosporales;f__unidentified;g__unidentified;s__unidentified	5e-34
NCROTU1394	k__Fungi;p__Ascomycota;c__unidentified;o__unidentified;f__unidentified;g__unidentified;s__unidentified	2e-08
NCROTU1397	No blast hit	None
NCROTU1661	No blast hit	None
NCROTU976	k__Fungi;p__Ascomycota;c__Eurotiomycetes;o__Eurotiales;f__Thermoascaceae;g__Byssochlamys;s__Byssochlamys_spectabilis	3e-08
NCROTU49	k__Fungi;p__Basidiomycota;c__Agaricomycetes;o__Agaricales;f__Typhulaceae;g__Typhula;s__Typhula_japonica	4e-94
NCROTU1407	k__Fungi;p__Basidiomycota;c__Tremellomycetes;o__Tremellales;f__Bulleribasidiaceae;g__Derxomyces;s__unidentified	8e-08
NCROTU802	k__Fungi;p__Basidiomycota;c__Agaricomycetes;o__Cantharellales;f__Ceratobasidiaceae;g__unidentified;s__unidentified	5e-136
NCROTU536	k__Fungi;p__Chytridiomycota;c__unidentified;o__unidentified;f__unidentified;g__unidentified;s__unidentified	4e-68
NCROTU541	k__Fungi;p__unidentified;c__unidentified;o__unidentified;f__unidentified;g__unidentified;s__unidentified	8e-79
NCROTU1003	k__Fungi;p__Ascomycota;c__Dothideomycetes;o__Pleosporales;f__unidentified;g__unidentified;s__unidentified	9e-66
NCROTU1275	No blast hit	None
NCROTU1514	No blast hit	None
NCROTU1910	No blast hit	None
NCROTU497	k__Fungi;p__Ascomycota;c__Eurotiomycetes;o__Eurotiales;f__Thermoascaceae;g__Byssochlamys;s__Byssochlamys_spectabilis	2e-08
NCROTU97	k__Fungi;p__Basidiomycota;c__Agaricomycetes;o__Agaricales;f__Tricholomataceae;g__Calyptella;s__Calyptella_capula	5e-127
NCROTU1203	k__Fungi;p__Basidiomycota;c__Agaricomycetes;o__Corticiales;f__Corticiaceae;g__unidentified;s__unidentified	8e-27
NCROTU1916	k__Fungi;p__Basidiomycota;c__Tremellomycetes;o__Tremellales;f__Bulleribasidiaceae;g__Hannaella;s__Hannaella_luteola	5e-64
NCROTU621	k__Fungi;p__Basidiomycota;c__Tremellomycetes;o__Tremellales;f__Bulleraceae;g__Bullera;s__unidentified	2e-08
NCROTU2193	k__Fungi;p__Mortierellomycota;c__Mortierellomycetes;o__Mortierellales;f__Mortierellaceae;g__Mortierella;s__Mortierella_alpina	2e-82
NCROTU1420	k__Fungi;p__Ascomycota;c__Pezizomycetes;o__Pezizales;f__Pyronemataceae;g__Pulvinula;s__Pulvinula_convexella	2e-08
NCROTU2552	k__Fungi;p__Chytridiomycota;c__unidentified;o__unidentified;f__unidentified;g__unidentified;s__unidentified	2e-82
NCROTU46	No blast hit	None
NCROTU778	k__Fungi;p__Basidiomycota;c__Agaricomycetes;o__Agaricales;f__unidentified;g__unidentified;s__unidentified	3e-125
NCROTU2136	No blast hit	None
NCROTU1144	No blast hit	None
NCROTU1293	No blast hit	None
NCROTU1441	k__Fungi;p__Ascomycota;c__Dothideomycetes;o__Pleosporales;f__Pleosporaceae;g__Neocamarosporium;s__unidentified	3e-10
NCROTU2326	k__Fungi;p__Basidiomycota;c__Agaricomycetes;o__Agaricales;f__Amanitaceae;g__Amanita;s__unidentified	4e-09
NCROTU1066	No blast hit	None
NCROTU1402	k__Fungi;p__Ascomycota;c__Orbiliomycetes;o__Orbiliales;f__Orbiliaceae;g__unidentified;s__unidentified	6e-86
NCROTU579	k__Fungi;p__Ascomycota;c__Orbiliomycetes;o__Orbiliales;f__Orbiliaceae;g__unidentified;s__unidentified	3e-69
NCROTU1672	k__Fungi;p__Basidiomycota;c__Agaricomycetes;o__Agaricales;f__Tricholomataceae;g__Lachnella;s__Lachnella_alboviolascens	1e-28
NCROTU1731	k__Fungi;p__Basidiomycota;c__Agaricomycetes;o__Agaricales;f__Tricholomataceae;g__Flagelloscypha;s__Flagelloscypha_minutissima	4e-32
NCROTU1904	k__Fungi;p__Ascomycota;c__Eurotiomycetes;o__Eurotiales;f__Thermoascaceae;g__Byssochlamys;s__Byssochlamys_spectabilis	2e-08
NCROTU1647	k__Fungi;p__Ascomycota;c__Dothideomycetes;o__Capnodiales;f__Mycosphaerellaceae;g__Mycosphaerella;s__Mycosphaerella_tassiana	6e-101
NCROTU1386	k__Fungi;p__Basidiomycota;c__Agaricomycetes;o__Agaricales;f__Hygrophoraceae;g__Cora;s__unidentified	3e-08
NCROTU2244	k__Fungi;p__Ascomycota;c__Eurotiomycetes;o__Verrucariales;f__Verrucariaceae;g__unidentified;s__unidentified	7e-27
NCROTU2112	k__Fungi;p__Mortierellomycota;c__Mortierellomycetes;o__Mortierellales;f__Mortierellaceae;g__Mortierella;s__Mortierella_kuhlmanii	2e-24
NCROTU574	k__Fungi;p__Mortierellomycota;c__Mortierellomycetes;o__Mortierellales;f__Mortierellaceae;g__Mortierella;s__Mortierella_fimbricystis	1e-86
NCROTU2243	k__Fungi;p__Ascomycota;c__Dothideomycetes;o__Pleosporales;f__Pleosporaceae;g__Neocamarosporium;s__unidentified	6e-09
NCROTU885	k__Fungi;p__Basidiomycota;c__Agaricomycetes;o__Agaricales;f__Amanitaceae;g__Amanita;s__unidentified	6e-09
NCROTU2361	k__Fungi;p__Glomeromycota;c__Glomeromycetes;o__Glomerales;f__Glomeraceae;g__unidentified;s__unidentified	4e-46
NCROTU2433	k__Fungi;p__Glomeromycota;c__Glomeromycetes;o__Gigasporales;f__Gigasporaceae;g__unidentified;s__unidentified	3e-15
NCROTU85	k__Fungi;p__Glomeromycota;c__Glomeromycetes;o__Glomerales;f__Glomeraceae;g__unidentified;s__unidentified	8e-35
NCROTU1861	No blast hit	None
NCROTU114	No blast hit	None
NCROTU1367	No blast hit	None
NCROTU277	k__Fungi;p__Ascomycota;c__Dothideomycetes;o__Pleosporales;f__unidentified;g__unidentified;s__unidentified	1e-86
NCROTU601	No blast hit	None
NCROTU1284	k__Fungi;p__Basidiomycota;c__Tremellomycetes;o__Filobasidiales;f__Filobasidiaceae;g__Naganishia;s__Naganishia_uzbekistanensis	3e-87
NCROTU1022	No blast hit	None
NCROTU543	k__Fungi;p__Basidiomycota;c__Geminibasidiomycetes;o__Geminibasidiales;f__Geminibasidiaceae;g__Geminibasidium;s__unidentified	4e-90
NCROTU129	k__Fungi;p__Ascomycota;c__Leotiomycetes;o__Erysiphales;f__Erysiphaceae;g__Microidium;s__Microidium_phyllanthi	5e-10
NCROTU1505	k__Fungi;p__Basidiomycota;c__Tremellomycetes;o__Tremellales;f__Bulleraceae;g__Bullera;s__unidentified	1e-09
NCROTU2121	k__Fungi;p__Ascomycota;c__Dothideomycetes;o__Pleosporales;f__Pleosporaceae;g__Neocamarosporium;s__unidentified	3e-10
NCROTU828	k__Fungi;p__Basidiomycota;c__Agaricomycetes;o__Agaricales;f__Amanitaceae;g__Amanita;s__unidentified	2e-08
NCROTU1924	k__Fungi;p__Basidiomycota;c__Agaricomycetes;o__Agaricales;f__Psathyrellaceae;g__Coprinopsis;s__Coprinopsis_pachyderma	5e-124
NCROTU113	k__Fungi;p__Glomeromycota;c__unidentified;o__unidentified;f__unidentified;g__unidentified;s__unidentified	5e-12
NCROTU1201	k__Fungi;p__Ascomycota;c__Sordariomycetes;o__Hypocreales;f__Nectriaceae;g__Nectria;s__Nectria_asiatica	2e-14
NCROTU1184	k__Fungi;p__Ascomycota;c__Leotiomycetes;o__Helotiales;f__unidentified;g__unidentified;s__unidentified	4e-93
NCROTU1235	No blast hit	None
NCROTU1848	k__Fungi;p__Ascomycota;c__Dothideomycetes;o__unidentified;f__unidentified;g__unidentified;s__unidentified	2e-86
NCROTU104	k__Fungi;p__Basidiomycota;c__Agaricomycetes;o__unidentified;f__unidentified;g__unidentified;s__unidentified	5e-108
NCROTU1074	No blast hit	None
NCROTU1255	No blast hit	None
NCROTU93	k__Fungi;p__Basidiomycota;c__Agaricomycetes;o__Agaricales;f__Crepidotaceae;g__Crepidotus;s__unidentified	3e-159
NCROTU1165	k__Fungi;p__Ascomycota;c__Saccharomycetes;o__Saccharomycetales;f__Debaryomycetaceae;g__Spathaspora;s__unidentified	2e-08
NCROTU382	k__Fungi;p__Ascomycota;c__Saccharomycetes;o__Saccharomycetales;f__Debaryomycetaceae;g__Spathaspora;s__unidentified	2e-08
NCROTU2274	k__Fungi;p__Basidiomycota;c__Agaricomycetes;o__Boletales;f__Suillaceae;g__Suillus;s__Suillus_punctatipes	7e-09
NCROTU546	k__Fungi;p__Ascomycota;c__Dothideomycetes;o__Pleosporales;f__unidentified;g__unidentified;s__unidentified	1e-77
NCROTU609	k__Fungi;p__Ascomycota;c__Dothideomycetes;o__Pleosporales;f__unidentified;g__unidentified;s__unidentified	3e-100
NCROTU1710	No blast hit	None
NCROTU1962	k__Fungi;p__unidentified;c__unidentified;o__unidentified;f__unidentified;g__unidentified;s__unidentified	5e-10
NCROTU2188	k__Fungi;p__Ascomycota;c__unidentified;o__unidentified;f__unidentified;g__unidentified;s__unidentified	1e-09
NCROTU14	No blast hit	None
NCROTU928	k__Fungi;p__Ascomycota;c__Saccharomycetes;o__Saccharomycetales;f__Debaryomycetaceae;g__Debaryomyces;s__Debaryomyces_hansenii	1e-127
OTU32	k__Fungi;p__Ascomycota;c__Sordariomycetes;o__Hypocreales;f__Nectriaceae;g__unidentified;s__unidentified	2e-82
SH1183052	k__Fungi;p__Ascomycota;c__Saccharomycetes;o__Saccharomycetales;f__Debaryomycetaceae;g__Meyerozyma;s__Meyerozyma_guilliermondii	4e-105
NCROTU1613	k__Fungi;p__Basidiomycota;c__Tremellomycetes;o__Tremellales;f__Bulleraceae;g__Bullera;s__unidentified	2e-08
NCROTU2045	k__Fungi;p__Mortierellomycota;c__Mortierellomycetes;o__Mortierellales;f__Mortierellaceae;g__Mortierella;s__Mortierella_kuhlmanii	7e-21
NCROTU725	k__Fungi;p__Ascomycota;c__Dothideomycetes;o__Pleosporales;f__Pleosporaceae;g__Neocamarosporium;s__unidentified	6e-09
NCROTU940	k__Fungi;p__Basidiomycota;c__Agaricomycetes;o__Cantharellales;f__Ceratobasidiaceae;g__unidentified;s__unidentified	3e-103
NCROTU1844	k__Fungi;p__Basidiomycota;c__Agaricomycetes;o__Agaricales;f__Entolomataceae;g__Entoloma;s__Entoloma_perumbilicatum	6e-108
NCROTU441	k__Fungi;p__Glomeromycota;c__Glomeromycetes;o__Glomerales;f__Claroideoglomeraceae;g__Claroideoglomus;s__unidentified	3e-13
SH1142825	k__Fungi;p__Ascomycota;c__Dothideomycetes;o__Pleosporales;f__Pleosporaceae;g__Alternaria;s__Alternaria_terricola	1e-77
NCROTU2072	k__Fungi;p__Olpidiomycota;c__Olpidiomycetes;o__Olpidiales;f__Olpidiaceae;g__Olpidium;s__Olpidium_brassicae	1e-51
NCROTU159	No blast hit	None
NCROTU247	k__Fungi;p__unidentified;c__unidentified;o__unidentified;f__unidentified;g__unidentified;s__unidentified	2e-85
NCROTU367	k__Fungi;p__Ascomycota;c__Dothideomycetes;o__Pleosporales;f__unidentified;g__unidentified;s__unidentified	4e-87
NCROTU593	No blast hit	None
NCROTU728	k__Fungi;p__Rozellomycota;c__unidentified;o__unidentified;f__unidentified;g__unidentified;s__unidentified	7e-123
NCROTU1230	k__Fungi;p__Ascomycota;c__Leotiomycetes;o__Helotiales;f__unidentified;g__unidentified;s__unidentified	3e-08
NCROTU1577	k__Fungi;p__Ascomycota;c__unidentified;o__unidentified;f__unidentified;g__unidentified;s__unidentified	8e-08
NCROTU1606	k__Fungi;p__Ascomycota;c__Sordariomycetes;o__unidentified;f__unidentified;g__unidentified;s__unidentified	6e-12
NCROTU2075	No blast hit	None
NCROTU1156	No blast hit	None
NCROTU1309	k__Fungi;p__Basidiomycota;c__Agaricomycetes;o__Agaricales;f__Bolbitiaceae;g__Conocybe;s__Conocybe_deliquescens	2e-151
NCROTU1778	k__Fungi;p__Ascomycota;c__Dothideomycetes;o__Venturiales;f__Sympoventuriaceae;g__Ochroconis;s__Ochroconis_icarus	8e-15
NCROTU2458	k__Fungi;p__Ascomycota;c__Dothideomycetes;o__Pleosporales;f__Didymosphaeriaceae;g__Paraphaeosphaeria;s__Paraphaeosphaeria_minitans	8e-104
SH1186340	k__Fungi;p__Ascomycota;c__Sordariomycetes;o__Sordariales;f__Lasiosphaeriaceae;g__unidentified;s__unidentified	3e-62
NCROTU138	k__Fungi;p__Ascomycota;c__Dothideomycetes;o__Pleosporales;f__Lophiostomataceae;g__unidentified;s__unidentified	4e-65
NCROTU1535	k__Fungi;p__Ascomycota;c__Eurotiomycetes;o__Verrucariales;f__Verrucariaceae;g__unidentified;s__unidentified	3e-78
NCROTU2454	k__Fungi;p__Basidiomycota;c__Agaricomycetes;o__Agaricales;f__Hygrophoraceae;g__Cora;s__unidentified	6e-09
NCROTU1734	k__Fungi;p__Mortierellomycota;c__Mortierellomycetes;o__Mortierellales;f__Mortierellaceae;g__Mortierella;s__unidentified	4e-71
NCROTU1570	k__Fungi;p__Mortierellomycota;c__Mortierellomycetes;o__Mortierellales;f__Mortierellaceae;g__Mortierella;s__Mortierella_wolfii	3e-88
NCROTU2352	k__Fungi;p__Ascomycota;c__Dothideomycetes;o__Pleosporales;f__Cucurbitariaceae;g__Pyrenochaetopsis;s__Pyrenochaetopsis_leptospora	2e-79
NCROTU1186	k__Fungi;p__Ascomycota;c__Dothideomycetes;o__Pleosporales;f__Pleosporaceae;g__Neocamarosporium;s__unidentified	9e-09
NCROTU2251	k__Fungi;p__Ascomycota;c__Dothideomycetes;o__Pleosporales;f__Pleosporaceae;g__Neocamarosporium;s__unidentified	6e-09
NCROTU780	k__Fungi;p__Basidiomycota;c__Agaricomycetes;o__Agaricales;f__Entolomataceae;g__Entoloma;s__unidentified	2e-30
NCROTU1044	k__Fungi;p__Basidiomycota;c__Agaricomycetes;o__Agaricales;f__Physalacriaceae;g__Armillaria;s__Armillaria_mellea	2e-151
NCROTU1494	No blast hit	None
NCROTU133	No blast hit	None
NCROTU2315	No blast hit	None
NCROTU249	k__Fungi;p__Rozellomycota;c__unidentified;o__unidentified;f__unidentified;g__unidentified;s__unidentified	1e-27
NCROTU633	No blast hit	None
NCROTU958	k__Fungi;p__unidentified;c__unidentified;o__unidentified;f__unidentified;g__unidentified;s__unidentified	2e-57
NCROTU990	k__Fungi;p__Ascomycota;c__Leotiomycetes;o__Helotiales;f__unidentified;g__unidentified;s__unidentified	3e-08
NCROTU1928	k__Fungi;p__Basidiomycota;c__Agaricomycetes;o__Auriculariales;f__unidentified;g__unidentified;s__unidentified	1e-71
NCROTU2019	k__Fungi;p__unidentified;c__unidentified;o__unidentified;f__unidentified;g__unidentified;s__unidentified	5e-86
NCROTU2134	No blast hit	None
NCROTU2029	k__Fungi;p__Basidiomycota;c__Microbotryomycetes;o__Sporidiobolales;f__Sporidiobolaceae;g__Rhodotorula;s__Rhodotorula_babjevae	9e-91
NCROTU408	No blast hit	None
NCROTU415	No blast hit	None
NCROTU294	No blast hit	None
NCROTU300	No blast hit	None
NCROTU2190	k__Fungi;p__Ascomycota;c__Eurotiomycetes;o__Eurotiales;f__Thermoascaceae;g__Byssochlamys;s__Byssochlamys_spectabilis	2e-08
NCROTU385	k__Fungi;p__Ascomycota;c__Eurotiomycetes;o__Eurotiales;f__Thermoascaceae;g__Byssochlamys;s__Byssochlamys_spectabilis	3e-08
NCROTU473	k__Fungi;p__Ascomycota;c__Dothideomycetes;o__Pleosporales;f__Trematosphaeriaceae;g__Trematosphaeria;s__Trematosphaeria_grisea	2e-91
NCROTU727	k__Fungi;p__Ascomycota;c__Leotiomycetes;o__Helotiales;f__Helotiaceae;g__Articulospora;s__unidentified	1e-71
NCROTU737	k__Fungi;p__Ascomycota;c__Eurotiomycetes;o__Eurotiales;f__Thermoascaceae;g__Byssochlamys;s__Byssochlamys_spectabilis	2e-08
OTU134	k__Fungi;p__Ascomycota;c__Leotiomycetes;o__Helotiales;f__Helotiaceae;g__Articulospora;s__Articulospora_proliferata	3e-75
OTU77	k__Fungi;p__Basidiomycota;c__Tremellomycetes;o__Filobasidiales;f__Filobasidiaceae;g__Filobasidium;s__Filobasidium_wieringae	2e-79
NCROTU1593	k__Fungi;p__Chytridiomycota;c__Spizellomycetes;o__Spizellomycetales;f__Spizellomycetaceae;g__Spizellomyces;s__Spizellomyces_lactosolyticus	2e-49
NCROTU1931	k__Fungi;p__Basidiomycota;c__Tremellomycetes;o__Tremellales;f__Cryptococcaceae;g__Cryptococcus;s__Cryptococcus_saitoi	1e-96
NCROTU339	k__Fungi;p__Basidiomycota;c__Tremellomycetes;o__Tremellales;f__Bulleribasidiaceae;g__Dioszegia;s__Dioszegia_fristingensis	9e-75
NCROTU911	k__Fungi;p__Basidiomycota;c__Tremellomycetes;o__Tremellales;f__Bulleribasidiaceae;g__Dioszegia;s__unidentified	5e-64
NCROTU872	k__Fungi;p__Mortierellomycota;c__Mortierellomycetes;o__Mortierellales;f__Mortierellaceae;g__Mortierella;s__Mortierella_dichotoma	4e-25
NCROTU755	k__Fungi;p__Ascomycota;c__Leotiomycetes;o__Helotiales;f__Helotiales_fam_Incertae_sedis;g__Cadophora;s__Cadophora_luteo-olivacea	4e-140
NCROTU550	k__Fungi;p__Basidiomycota;c__Agaricomycetes;o__Agaricales;f__Physalacriaceae;g__Cryptomarasmius;s__Cryptomarasmius_corbariensis	4e-146
NCROTU551	k__Fungi;p__Ascomycota;c__Sordariomycetes;o__unidentified;f__unidentified;g__unidentified;s__unidentified	8e-95
NCROTU1321	No blast hit	None
NCROTU24	k__Fungi;p__unidentified;c__unidentified;o__unidentified;f__unidentified;g__unidentified;s__unidentified	1e-124
NCROTU106	No blast hit	None
NCROTU226	No blast hit	None
NCROTU373	No blast hit	None
NCROTU807	k__Fungi;p__Basidiomycota;c__Agaricomycetes;o__Auriculariales;f__unidentified;g__unidentified;s__unidentified	5e-74
NCROTU1048	No blast hit	None
NCROTU1277	No blast hit	None
NCROTU2320	k__Fungi;p__Ascomycota;c__Orbiliomycetes;o__Orbiliales;f__Orbiliaceae;g__Orbilia;s__unidentified	8e-09
NCROTU797	k__Fungi;p__unidentified;c__unidentified;o__unidentified;f__unidentified;g__unidentified;s__unidentified	3e-59
NCROTU2242	k__Fungi;p__Mortierellomycota;c__Mortierellomycetes;o__Mortierellales;f__Mortierellaceae;g__Mortierella;s__Mortierella_exigua	7e-33
NCROTU1829	No blast hit	None
NCROTU1357	No blast hit	None
NCROTU2453	No blast hit	None
NCROTU154	k__Fungi;p__Ascomycota;c__Leotiomycetes;o__Helotiales;f__Helotiaceae;g__Scytalidium;s__Scytalidium_circinatum	2e-98
NCROTU1574	k__Fungi;p__Ascomycota;c__Orbiliomycetes;o__Orbiliales;f__Orbiliaceae;g__Orbilia;s__unidentified	6e-09
NCROTU187	k__Fungi;p__Ascomycota;c__Eurotiomycetes;o__Onygenales;f__Onygenales_fam_Incertae_sedis;g__Chrysosporium;s__Chrysosporium_pilosum	2e-95
NCROTU1370	k__Fungi;p__Ascomycota;c__Dothideomycetes;o__Pleosporales;f__Phaeosphaeriaceae;g__Phaeosphaeria;s__Phaeosphaeria_juncicola	7e-98
NCROTU1498	k__Fungi;p__Ascomycota;c__Eurotiomycetes;o__Eurotiales;f__Aspergillaceae;g__Aspergillus;s__Aspergillus_intermedius	2e-91
NCROTU1560	k__Fungi;p__Ascomycota;c__Dothideomycetes;o__Acrospermales;f__Acrospermales_fam_Incertae_sedis;g__Leptodiscella;s__unidentified	2e-104
NCROTU1648	k__Fungi;p__Ascomycota;c__Dothideomycetes;o__Venturiales;f__Sympoventuriaceae;g__Ochroconis;s__Ochroconis_musae	3e-11
NCROTU1756	k__Fungi;p__Ascomycota;c__Dothideomycetes;o__Pleosporales;f__Lentitheciaceae;g__Keissleriella;s__unidentified	3e-75
NCROTU208	k__Fungi;p__Ascomycota;c__Saccharomycetes;o__Saccharomycetales;f__Debaryomycetaceae;g__Spathaspora;s__unidentified	1e-08
NCROTU2545	k__Fungi;p__Ascomycota;c__Sordariomycetes;o__Hypocreales;f__Nectriaceae;g__unidentified;s__unidentified	4e-71
NCROTU429	k__Fungi;p__Ascomycota;c__Saccharomycetes;o__Saccharomycetales;f__Saccharomycetaceae;g__Saccharomyces;s__Saccharomyces_cerevisiae	0.0
NCROTU622	k__Fungi;p__Ascomycota;c__Eurotiomycetes;o__Eurotiales;f__Thermoascaceae;g__Byssochlamys;s__Byssochlamys_spectabilis	2e-08
SH1190898	k__Fungi;p__Ascomycota;c__Sordariomycetes;o__Sordariales;f__Lasiosphaeriaceae;g__unidentified;s__unidentified	1e-83
SH1639421	k__Fungi;p__Basidiomycota;c__Agaricomycetes;o__Agaricales;f__Strophariaceae;g__Hypholoma;s__Hypholoma_fasciculare	4e-143
NCROTU1992	k__Fungi;p__Ascomycota;c__Leotiomycetes;o__Erysiphales;f__Erysiphaceae;g__Microidium;s__Microidium_phyllanthi	1e-09
NCROTU212	k__Fungi;p__Ascomycota;c__Dothideomycetes;o__Pleosporales;f__Didymellaceae;g__Stagonosporopsis;s__Stagonosporopsis_dorenboschii	2e-85
NCROTU614	k__Fungi;p__Ascomycota;c__Sordariomycetes;o__Xylariales;f__Diatrypaceae;g__Monosporascus;s__unidentified	8e-82
NCROTU1349	k__Fungi;p__Basidiomycota;c__Tremellomycetes;o__Cystofilobasidiales;f__Mrakiaceae;g__Itersonilia;s__Itersonilia_perplexans	5e-89
NCROTU1772	k__Fungi;p__Basidiomycota;c__Tremellomycetes;o__Tremellales;f__Trimorphomycetaceae;g__Saitozyma;s__Saitozyma_podzolica	2e-08
NCROTU507	k__Fungi;p__Mortierellomycota;c__Mortierellomycetes;o__Mortierellales;f__Mortierellaceae;g__Mortierella;s__Mortierella_parvispora	8e-45
NCROTU750	k__Fungi;p__Mortierellomycota;c__Mortierellomycetes;o__Mortierellales;f__Mortierellaceae;g__Mortierella;s__Mortierella_exigua	1e-34
NCROTU2365	k__Fungi;p__Ascomycota;c__Dothideomycetes;o__Pleosporales;f__Pleosporales_fam_Incertae_sedis;g__Monodictys;s__Monodictys_castaneae	2e-60
NCROTU1682	k__Fungi;p__Basidiomycota;c__Agaricomycetes;o__Boletales;f__Suillaceae;g__Suillus;s__Suillus_punctatipes	4e-09
NCROTU2537	k__Fungi;p__Basidiomycota;c__Agaricomycetes;o__Agaricales;f__Amanitaceae;g__Amanita;s__unidentified	1e-09
SH1642166	k__Fungi;p__Ascomycota;c__Dothideomycetes;o__Pleosporales;f__Sporormiaceae;g__Preussia;s__Preussia_terricola	2e-91
NCROTU1177	k__Fungi;p__Glomeromycota;c__Glomeromycetes;o__Glomerales;f__Glomeraceae;g__unidentified;s__unidentified	3e-31
NCROTU2343	k__Fungi;p__Glomeromycota;c__Glomeromycetes;o__Glomerales;f__Glomeraceae;g__unidentified;s__unidentified	1e-21
NCROTU455	k__Fungi;p__Glomeromycota;c__Glomeromycetes;o__Glomerales;f__Glomeraceae;g__Glomus;s__unidentified	4e-37
NCROTU1583	k__Fungi;p__Ascomycota;c__Dothideomycetes;o__Pleosporales;f__Didymellaceae;g__Neoascochyta;s__Neoascochyta_exitialis	8e-88
NCROTU140	No blast hit	None
NCROTU183	k__Fungi;p__Ascomycota;c__unidentified;o__unidentified;f__unidentified;g__unidentified;s__unidentified	2e-88
NCROTU278	No blast hit	None
NCROTU1224	k__Fungi;p__unidentified;c__unidentified;o__unidentified;f__unidentified;g__unidentified;s__unidentified	2e-67
NCROTU1283	k__Fungi;p__unidentified;c__unidentified;o__unidentified;f__unidentified;g__unidentified;s__unidentified	5e-121
NCROTU1472	No blast hit	None
NCROTU1723	No blast hit	None
NCROTU1922	k__Fungi;p__Ascomycota;c__Dothideomycetes;o__unidentified;f__unidentified;g__unidentified;s__unidentified	3e-112
NCROTU2446	k__Fungi;p__unidentified;c__unidentified;o__unidentified;f__unidentified;g__unidentified;s__unidentified	2e-34
NCROTU2514	k__Fungi;p__Ascomycota;c__Sordariomycetes;o__unidentified;f__unidentified;g__unidentified;s__unidentified	1e-99
NCROTU48	No blast hit	None
NCROTU2548	k__Fungi;p__Ascomycota;c__Dothideomycetes;o__Pleosporales;f__Lophiostomataceae;g__Lophiostoma;s__Lophiostoma_multiseptatum	4e-62
NCROTU1141	No blast hit	None
NCROTU2271	k__Fungi;p__Ascomycota;c__Eurotiomycetes;o__Onygenales;f__Onygenales_fam_Incertae_sedis;g__Chrysosporium;s__Chrysosporium_lobatum	5e-105
NCROTU1477	k__Fungi;p__Ascomycota;c__Saccharomycetes;o__Saccharomycetales;f__Debaryomycetaceae;g__Spathaspora;s__unidentified	4e-08
NCROTU2061	k__Fungi;p__Ascomycota;c__Dothideomycetes;o__Pleosporales;f__Amniculicolaceae;g__Murispora;s__Murispora_cicognanii	2e-42
NCROTU2249	k__Fungi;p__Ascomycota;c__Eurotiomycetes;o__Eurotiales;f__Thermoascaceae;g__Byssochlamys;s__Byssochlamys_spectabilis	2e-08
NCROTU2305	k__Fungi;p__Ascomycota;c__Eurotiomycetes;o__Eurotiales;f__Thermoascaceae;g__Byssochlamys;s__Byssochlamys_spectabilis	3e-08
NCROTU2357	k__Fungi;p__Ascomycota;c__Dothideomycetes;o__Venturiales;f__Sympoventuriaceae;g__Ochroconis;s__Ochroconis_dracaenae	2e-09
NCROTU580	k__Fungi;p__Ascomycota;c__Eurotiomycetes;o__Eurotiales;f__Thermoascaceae;g__Byssochlamys;s__Byssochlamys_spectabilis	2e-08
NCROTU892	k__Fungi;p__Ascomycota;c__Eurotiomycetes;o__Eurotiales;f__Thermoascaceae;g__Byssochlamys;s__Byssochlamys_spectabilis	2e-08
NCROTU1229	k__Fungi;p__Basidiomycota;c__Agaricomycetes;o__Agaricales;f__Lycoperdaceae;g__Calvatia;s__Calvatia_fragilis	9e-163
NCROTU2429	k__Fungi;p__Basidiomycota;c__Agaricomycetes;o__Agaricales;f__Stephanosporaceae;g__unidentified;s__unidentified	3e-110
NCROTU240	k__Fungi;p__Basidiomycota;c__Agaricomycetes;o__Cantharellales;f__Ceratobasidiaceae;g__Rhizoctonia;s__unidentified	1e-19
NCROTU1014	k__Fungi;p__Basidiomycota;c__Tremellomycetes;o__Tremellales;f__Trimorphomycetaceae;g__Saitozyma;s__Saitozyma_podzolica	2e-08
NCROTU2364	k__Fungi;p__Basidiomycota;c__Tremellomycetes;o__Tremellales;f__Trimorphomycetaceae;g__Saitozyma;s__Saitozyma_podzolica	2e-08
NCROTU618	k__Fungi;p__Basidiomycota;c__Tremellomycetes;o__Tremellales;f__Bulleribasidiaceae;g__Derxomyces;s__unidentified	4e-10
NCROTU1282	k__Fungi;p__Basidiomycota;c__Agaricomycetes;o__Auriculariales;f__Exidiaceae;g__Exidia;s__Exidia_candida	4e-65
NCROTU365	k__Fungi;p__Mortierellomycota;c__Mortierellomycetes;o__Mortierellales;f__Mortierellaceae;g__Mortierella;s__Mortierella_capitata	2e-98
NCROTU1237	k__Fungi;p__Ascomycota;c__Dothideomycetes;o__Pleosporales;f__Pleosporaceae;g__Neocamarosporium;s__unidentified	3e-10
NCROTU137	k__Fungi;p__Ascomycota;c__Dothideomycetes;o__Pleosporales;f__Pleosporaceae;g__Neocamarosporium;s__unidentified	3e-10
NCROTU652	k__Fungi;p__Ascomycota;c__Dothideomycetes;o__Pleosporales;f__Pleosporaceae;g__Neocamarosporium;s__unidentified	3e-10
NCROTU2062	k__Fungi;p__Basidiomycota;c__Agaricomycetes;o__Agaricales;f__Entolomataceae;g__Entoloma;s__unidentified	1e-99
NCROTU809	k__Fungi;p__Ascomycota;c__Sordariomycetes;o__Sordariales;f__Chaetomiaceae;g__Chaetomium;s__Chaetomium_globosum	3e-35
NCROTU842	k__Fungi;p__Entomophthoromycota;c__Basidiobolomycetes;o__Basidiobolales;f__Basidiobolaceae;g__Basidiobolus;s__Basidiobolus_ranarum	4e-102
NCROTU2027	No blast hit	None
NCROTU263	k__Fungi;p__Basidiomycota;c__Agaricomycetes;o__Cantharellales;f__unidentified;g__unidentified;s__unidentified	1e-102
NCROTU401	k__Fungi;p__Ascomycota;c__Sordariomycetes;o__Xylariales;f__unidentified;g__unidentified;s__unidentified	3e-78
NCROTU596	k__Fungi;p__Rozellomycota;c__Rozellomycotina_cls_Incertae_sedis;o__GS05;f__unidentified;g__unidentified;s__unidentified	1e-21
NCROTU699	No blast hit	None
NCROTU1692	k__Fungi;p__unidentified;c__unidentified;o__unidentified;f__unidentified;g__unidentified;s__unidentified	2e-09
NCROTU1698	k__Fungi;p__Basidiomycota;c__Agaricomycetes;o__unidentified;f__unidentified;g__unidentified;s__unidentified	3e-119
NCROTU2087	k__Fungi;p__unidentified;c__unidentified;o__unidentified;f__unidentified;g__unidentified;s__unidentified	2e-26
NCROTU2229	k__Fungi;p__Mortierellomycota;c__Mortierellomycetes;o__Mortierellales;f__unidentified;g__unidentified;s__unidentified	1e-22
NCROTU2577	No blast hit	None
NCROTU1418	No blast hit	None
NCROTU1705	No blast hit	None
NCROTU1159	k__Fungi;p__Basidiomycota;c__Agaricomycetes;o__Agaricales;f__Psathyrellaceae;g__Psathyrella;s__Psathyrella_calcarea	8e-129
NCROTU335	k__Fungi;p__Basidiomycota;c__Agaricomycetes;o__Boletales;f__Coniophoraceae;g__Coniophora;s__Coniophora_opuntiae	5e-130
NCROTU886	k__Fungi;p__Ascomycota;c__Orbiliomycetes;o__Orbiliales;f__Orbiliaceae;g__Orbilia;s__unidentified	7e-09
NCROTU119	k__Fungi;p__Ascomycota;c__Eurotiomycetes;o__Eurotiales;f__Thermoascaceae;g__Byssochlamys;s__Byssochlamys_spectabilis	2e-08
NCROTU198	k__Fungi;p__Ascomycota;c__Dothideomycetes;o__Pleosporales;f__Testudinaceae;g__Lepidosphaeria;s__Lepidosphaeria_nicotiae	2e-73
NCROTU2253	k__Fungi;p__Ascomycota;c__Leotiomycetes;o__Helotiales;f__Helotiaceae;g__Articulospora;s__unidentified	5e-68
NCROTU772	k__Fungi;p__Ascomycota;c__Eurotiomycetes;o__Eurotiales;f__Thermoascaceae;g__Byssochlamys;s__Byssochlamys_spectabilis	2e-08
SH1524270	k__Fungi;p__Ascomycota;c__Dothideomycetes;o__Pleosporales;f__Phaeosphaeriaceae;g__Phaeosphaeria;s__Phaeosphaeria_caricicola	2e-107
NCROTU2074	k__Fungi;p__Basidiomycota;c__Agaricomycetes;o__Agaricales;f__Tricholomataceae;g__Melanoleuca;s__Melanoleuca_microcephala	2e-09
NCROTU2039	k__Fungi;p__Ascomycota;c__Taphrinomycetes;o__Taphrinales;f__Taphrinaceae;g__Taphrina;s__Taphrina_tormentillae	7e-104
NCROTU1653	k__Fungi;p__Ascomycota;c__Eurotiomycetes;o__Verrucariales;f__Verrucariaceae;g__Normandina;s__unidentified	6e-08
NCROTU966	k__Fungi;p__Basidiomycota;c__Agaricomycetes;o__Agaricales;f__Hygrophoraceae;g__Cora;s__unidentified	2e-08
NCROTU201	k__Fungi;p__Basidiomycota;c__Tremellomycetes;o__Tremellales;f__Bulleribasidiaceae;g__Dioszegia;s__Dioszegia_buhagiarii	2e-44
NCROTU631	k__Fungi;p__Basidiomycota;c__Microbotryomycetes;o__Sporidiobolales;f__Sporidiobolaceae;g__Sporobolomyces;s__Sporobolomyces_oryzicola	2e-85
NCROTU1786	k__Fungi;p__Mortierellomycota;c__Mortierellomycetes;o__Mortierellales;f__Mortierellaceae;g__Mortierella;s__unidentified	1e-62
NCROTU738	k__Fungi;p__Ascomycota;c__Dothideomycetes;o__Pleosporales;f__Pleosporaceae;g__Neocamarosporium;s__unidentified	6e-09
NCROTU2233	k__Fungi;p__Basidiomycota;c__Agaricomycetes;o__Cantharellales;f__Ceratobasidiaceae;g__unidentified;s__unidentified	1e-50
NCROTU1029	k__Fungi;p__Basidiomycota;c__Agaricomycetes;o__Cantharellales;f__Ceratobasidiaceae;g__unidentified;s__unidentified	2e-46
NCROTU329	k__Fungi;p__Basidiomycota;c__Agaricomycetes;o__Agaricales;f__Entolomataceae;g__Entoloma;s__Entoloma_korhonenii	5e-99
NCROTU1466	k__Fungi;p__Basidiomycota;c__Agaricomycetes;o__Boletales;f__Suillaceae;g__Suillus;s__Suillus_punctatipes	5e-09
SH1508477	k__Fungi;p__Basidiomycota;c__Agaricomycetes;o__Agaricales;f__Psathyrellaceae;g__Coprinellus;s__Coprinellus_micaceus	2e-141
NCROTU947	k__Fungi;p__Glomeromycota;c__Glomeromycetes;o__Glomerales;f__Claroideoglomeraceae;g__unidentified;s__unidentified	5e-67
NCROTU1432	k__Fungi;p__Ascomycota;c__Eurotiomycetes;o__Chaetothyriales;f__Cyphellophoraceae;g__Cyphellophora;s__Cyphellophora_europaea	4e-84
NCROTU1936	k__Fungi;p__Ascomycota;c__Dothideomycetes;o__Pleosporales;f__Didymellaceae;g__Didymella;s__Didymella_boeremae	1e-46
NCROTU2568	k__Fungi;p__Ascomycota;c__Sordariomycetes;o__Hypocreales;f__Clavicipitaceae;g__Metacordyceps;s__Metacordyceps_chlamydosporia	7e-101
NCROTU295	No blast hit	None
NCROTU535	No blast hit	None
NCROTU39	No blast hit	None
NCROTU251	No blast hit	None
NCROTU264	k__Fungi;p__Rozellomycota;c__unidentified;o__unidentified;f__unidentified;g__unidentified;s__unidentified	1e-28
NCROTU317	k__Fungi;p__Chytridiomycota;c__unidentified;o__unidentified;f__unidentified;g__unidentified;s__unidentified	1e-59
NCROTU515	No blast hit	None
NCROTU519	k__Fungi;p__Basidiomycota;c__Tremellomycetes;o__unidentified;f__unidentified;g__unidentified;s__unidentified	3e-53
NCROTU923	No blast hit	None
NCROTU1147	k__Fungi;p__unidentified;c__unidentified;o__unidentified;f__unidentified;g__unidentified;s__unidentified	7e-79
NCROTU1267	k__Fungi;p__Ascomycota;c__unidentified;o__unidentified;f__unidentified;g__unidentified;s__unidentified	9e-66
NCROTU1502	k__Fungi;p__Ascomycota;c__Dothideomycetes;o__Pleosporales;f__unidentified;g__unidentified;s__unidentified	3e-112
NCROTU2010	k__Fungi;p__Ascomycota;c__Dothideomycetes;o__Pleosporales;f__unidentified;g__unidentified;s__unidentified	1e-09
NCROTU2191	k__Fungi;p__Basidiomycota;c__Cystobasidiomycetes;o__unidentified;f__unidentified;g__unidentified;s__unidentified	7e-85
NCROTU2303	k__Fungi;p__unidentified;c__unidentified;o__unidentified;f__unidentified;g__unidentified;s__unidentified	5e-34
NCROTU2418	k__Fungi;p__Basidiomycota;c__Agaricomycetes;o__Polyporales;f__unidentified;g__unidentified;s__unidentified	4e-118
NCROTU572	No blast hit	None
NCROTU1112	k__Fungi;p__Ascomycota;c__Dothideomycetes;o__Pleosporales;f__Pleosporaceae;g__Neocamarosporium;s__unidentified	5e-09
NCROTU570	No blast hit	None
NCROTU1584	k__Fungi;p__unidentified;c__unidentified;o__unidentified;f__unidentified;g__unidentified;s__unidentified	3e-81
NCROTU1755	k__Fungi;p__Basidiomycota;c__Agaricomycetes;o__Agaricales;f__Crepidotaceae;g__Crepidotus;s__Crepidotus_subverrucisporus	2e-145
NCROTU414	k__Fungi;p__Basidiomycota;c__Agaricomycetes;o__Polyporales;f__Fomitopsidaceae;g__Skeletocutis;s__unidentified	1e-09
NCROTU1459	k__Fungi;p__Basidiomycota;c__Agaricomycetes;o__Agaricales;f__Omphalotaceae;g__Marasmiellus;s__Marasmiellus_paspali	9e-107
NCROTU1496	k__Fungi;p__Ascomycota;c__Eurotiomycetes;o__Eurotiales;f__Thermoascaceae;g__Byssochlamys;s__Byssochlamys_spectabilis	3e-08
NCROTU1629	k__Fungi;p__Ascomycota;c__Saccharomycetes;o__Saccharomycetales;f__Debaryomycetaceae;g__Spathaspora;s__unidentified	2e-08
NCROTU1753	k__Fungi;p__Ascomycota;c__Dothideomycetes;o__Pleosporales;f__Phaeosphaeriaceae;g__Phaeosphaeria;s__unidentified	8e-107
NCROTU660	k__Fungi;p__Ascomycota;c__Eurotiomycetes;o__Eurotiales;f__Thermoascaceae;g__Byssochlamys;s__Byssochlamys_spectabilis	3e-08
SH1649822	k__Fungi;p__Ascomycota;c__Dothideomycetes;o__Venturiales;f__Sympoventuriaceae;g__Ochroconis;s__Ochroconis_tshawytschae	0.0
NCROTU1783	k__Fungi;p__Ascomycota;c__Leotiomycetes;o__Helotiales;f__Rutstroemiaceae;g__unidentified;s__unidentified	3e-103
NCROTU1051	k__Fungi;p__Basidiomycota;c__Agaricomycetes;o__Agaricales;f__Hygrophoraceae;g__Cora;s__unidentified	4e-10
NCROTU1600	k__Fungi;p__Basidiomycota;c__Agaricomycetes;o__Agaricales;f__Hygrophoraceae;g__Cora;s__unidentified	2e-08
NCROTU1019	k__Fungi;p__Basidiomycota;c__Tremellomycetes;o__Tremellales;f__Trimorphomycetaceae;g__Saitozyma;s__Saitozyma_podzolica	1e-10
NCROTU217	k__Fungi;p__Basidiomycota;c__Tremellomycetes;o__Tremellales;f__Bulleribasidiaceae;g__Derxomyces;s__unidentified	1e-07
NCROTU2386	k__Fungi;p__Basidiomycota;c__Tremellomycetes;o__Tremellales;f__Bulleraceae;g__Bullera;s__unidentified	1e-08
NCROTU2575	k__Fungi;p__Basidiomycota;c__Tremellomycetes;o__Tremellales;f__Trimorphomycetaceae;g__Saitozyma;s__Saitozyma_podzolica	4e-10
NCROTU2309	k__Fungi;p__Ascomycota;c__Dothideomycetes;o__Pleosporales;f__Phaeosphaeriaceae;g__Muriphaeosphaeria;s__unidentified	1e-99
NCROTU1933	k__Fungi;p__Mortierellomycota;c__Mortierellomycetes;o__Mortierellales;f__Mortierellaceae;g__Mortierella;s__Mortierella_exigua	1e-25
NCROTU1812	k__Fungi;p__Ascomycota;c__Dothideomycetes;o__Pleosporales;f__Pleosporaceae;g__Neocamarosporium;s__unidentified	8e-09
NCROTU1616	k__Fungi;p__Basidiomycota;c__Agaricomycetes;o__Boletales;f__Suillaceae;g__Suillus;s__Suillus_collinitus	2e-117
NCROTU547	k__Fungi;p__Glomeromycota;c__Glomeromycetes;o__Glomerales;f__Glomeraceae;g__Glomus;s__Glomus_macrocarpum	2e-29
NCROTU2420	No blast hit	None
NCROTU934	k__Fungi;p__unidentified;c__unidentified;o__unidentified;f__unidentified;g__unidentified;s__unidentified	8e-60
NCROTU1670	No blast hit	None
NCROTU68	k__Fungi;p__Chytridiomycota;c__unidentified;o__unidentified;f__unidentified;g__unidentified;s__unidentified	2e-67
NCROTU378	k__Fungi;p__Ascomycota;c__Dothideomycetes;o__Pleosporales;f__unidentified;g__unidentified;s__unidentified	2e-91
NCROTU388	No blast hit	None
NCROTU453	No blast hit	None
NCROTU540	No blast hit	None
NCROTU641	No blast hit	None
NCROTU720	k__Fungi;p__unidentified;c__unidentified;o__unidentified;f__unidentified;g__unidentified;s__unidentified	2e-08
NCROTU1137	k__Fungi;p__Ascomycota;c__Dothideomycetes;o__Pleosporales;f__Testudinaceae;g__unidentified;s__unidentified	6e-33
NCROTU1450	k__Fungi;p__Ascomycota;c__Pezizomycetes;o__unidentified;f__unidentified;g__unidentified;s__unidentified	3e-131
NCROTU1681	No blast hit	None
NCROTU1735	No blast hit	None
NCROTU1840	No blast hit	None
NCROTU2474	No blast hit	None
NCROTU2485	k__Fungi;p__unidentified;c__unidentified;o__unidentified;f__unidentified;g__unidentified;s__unidentified	1e-96
NCROTU2528	No blast hit	None
NCROTU1133	k__Fungi;p__Rozellomycota;c__Rozellomycotina_cls_Incertae_sedis;o__GS05;f__unidentified;g__unidentified;s__unidentified	3e-22
NCROTU235	k__Fungi;p__unidentified;c__unidentified;o__unidentified;f__unidentified;g__unidentified;s__unidentified	3e-106
NCROTU949	No blast hit	None
NCROTU1444	k__Fungi;p__Ascomycota;c__Orbiliomycetes;o__Orbiliales;f__Orbiliaceae;g__Orbilia;s__unidentified	1e-10
SH1148437	k__Fungi;p__Basidiomycota;c__Agaricomycetes;o__Agaricales;f__Psathyrellaceae;g__Psathyrella;s__Psathyrella_scatophila	2e-135
NCROTU2207	k__Fungi;p__Ascomycota;c__Eurotiomycetes;o__Onygenales;f__Onygenales_fam_Incertae_sedis;g__Chrysosporium;s__Chrysosporium_submersum	5e-127
NCROTU1015	k__Fungi;p__Ascomycota;c__Sordariomycetes;o__Hypocreales;f__unidentified;g__unidentified;s__unidentified	8e-82
NCROTU1764	k__Fungi;p__Ascomycota;c__Saccharomycetes;o__Saccharomycetales;f__Debaryomycetaceae;g__Spathaspora;s__unidentified	3e-08
NCROTU1865	k__Fungi;p__Ascomycota;c__Saccharomycetes;o__Saccharomycetales;f__Debaryomycetaceae;g__Spathaspora;s__unidentified	3e-08
NCROTU1943	k__Fungi;p__Basidiomycota;c__Cystobasidiomycetes;o__Cystobasidiomycetes_ord_Incertae_sedis;f__Buckleyzymaceae;g__Buckleyzyma;s__Buckleyzyma_aurantiaca	7e-79
NCROTU2156	k__Fungi;p__Ascomycota;c__Saccharomycetes;o__Saccharomycetales;f__Debaryomycetaceae;g__Spathaspora;s__unidentified	2e-08
NCROTU2256	k__Fungi;p__Ascomycota;c__Eurotiomycetes;o__Eurotiales;f__Thermoascaceae;g__Byssochlamys;s__Byssochlamys_spectabilis	2e-08
NCROTU634	k__Fungi;p__Ascomycota;c__Dothideomycetes;o__Pleosporales;f__Phaeosphaeriaceae;g__Ophiosphaerella;s__unidentified	3e-17
NCROTU703	k__Fungi;p__Basidiomycota;c__Agaricomycetes;o__Agaricales;f__Agaricaceae;g__unidentified;s__unidentified	2e-08
NCROTU743	k__Fungi;p__Ascomycota;c__Sordariomycetes;o__Hypocreales;f__Stachybotryaceae;g__Paramyrothecium;s__Paramyrothecium_roridum	1e-99
NCROTU1223	k__Fungi;p__Basidiomycota;c__Agaricomycetes;o__Agaricales;f__Lycoperdaceae;g__Calvatia;s__Calvatia_candida	1e-168
NCROTU1575	k__Fungi;p__Basidiomycota;c__Agaricomycetes;o__Agaricales;f__Agaricaceae;g__Tulostoma;s__unidentified	2e-99
NCROTU2349	k__Fungi;p__Ascomycota;c__Dothideomycetes;o__Pleosporales;f__Pleosporaceae;g__Stemphylium;s__Stemphylium_sp	2e-101
NCROTU230	k__Fungi;p__Ascomycota;c__Leotiomycetes;o__Erysiphales;f__Erysiphaceae;g__Microidium;s__Microidium_phyllanthi	1e-09
NCROTU2475	k__Fungi;p__Ascomycota;c__Leotiomycetes;o__Erysiphales;f__Erysiphaceae;g__Microidium;s__Microidium_phyllanthi	1e-09
NCROTU2415	k__Fungi;p__Basidiomycota;c__Tremellomycetes;o__Tremellales;f__Bulleribasidiaceae;g__Derxomyces;s__unidentified	2e-11
NCROTU1436	k__Fungi;p__Ascomycota;c__Dothideomycetes;o__Pleosporales;f__Didymellaceae;g__Boeremia;s__Boeremia_noackiana	9e-63
NCROTU795	k__Fungi;p__Mortierellomycota;c__Mortierellomycetes;o__Mortierellales;f__Mortierellaceae;g__Mortierella;s__Mortierella_paraensis	1e-28
NCROTU1408	k__Fungi;p__Ascomycota;c__Dothideomycetes;o__Pleosporales;f__Pleosporales_fam_Incertae_sedis;g__Monodictys;s__Monodictys_castaneae	1e-46
NCROTU2374	k__Fungi;p__Ascomycota;c__Dothideomycetes;o__Pleosporales;f__Pleosporaceae;g__Neocamarosporium;s__unidentified	3e-10
NCROTU1087	k__Fungi;p__Glomeromycota;c__unidentified;o__unidentified;f__unidentified;g__unidentified;s__unidentified	5e-12
NCROTU2558	k__Fungi;p__Ascomycota;c__Dothideomycetes;o__Pleosporales;f__Pleosporaceae;g__Alternaria;s__Alternaria_soliaridae	2e-82
NCROTU1084	k__Fungi;p__Basidiomycota;c__Cystobasidiomycetes;o__Cystobasidiales;f__Cystobasidiaceae;g__Occultifur;s__Occultifur_externus	1e-74
NCROTU2267	No blast hit	None
NCROTU1335	No blast hit	None
SH1168339	k__Fungi;p__Ascomycota;c__unidentified;o__unidentified;f__unidentified;g__unidentified;s__unidentified	3e-81
NCROTU4	No blast hit	None
NCROTU228	k__Fungi;p__unidentified;c__unidentified;o__unidentified;f__unidentified;g__unidentified;s__unidentified	1e-84
NCROTU233	No blast hit	None
NCROTU290	k__Fungi;p__unidentified;c__unidentified;o__unidentified;f__unidentified;g__unidentified;s__unidentified	1e-28
NCROTU400	k__Fungi;p__unidentified;c__unidentified;o__unidentified;f__unidentified;g__unidentified;s__unidentified	3e-88
NCROTU576	k__Fungi;p__unidentified;c__unidentified;o__unidentified;f__unidentified;g__unidentified;s__unidentified	6e-55
NCROTU1163	k__Fungi;p__Ascomycota;c__Dothideomycetes;o__Pleosporales;f__unidentified;g__unidentified;s__unidentified	3e-47
NCROTU1257	k__Fungi;p__unidentified;c__unidentified;o__unidentified;f__unidentified;g__unidentified;s__unidentified	3e-24
NCROTU1425	k__Fungi;p__Rozellomycota;c__unidentified;o__unidentified;f__unidentified;g__unidentified;s__unidentified	3e-28
NCROTU1528	No blast hit	None
NCROTU1630	k__Fungi;p__unidentified;c__unidentified;o__unidentified;f__unidentified;g__unidentified;s__unidentified	6e-86
NCROTU1685	No blast hit	None
NCROTU1719	No blast hit	None
NCROTU2018	No blast hit	None
NCROTU2148	k__Fungi;p__unidentified;c__unidentified;o__unidentified;f__unidentified;g__unidentified;s__unidentified	1e-114
NCROTU2340	k__Fungi;p__Basidiomycota;c__Agaricomycetes;o__Agaricales;f__unidentified;g__unidentified;s__unidentified	1e-149
NCROTU2398	No blast hit	None
NCROTU910	k__Fungi;p__unidentified;c__unidentified;o__unidentified;f__unidentified;g__unidentified;s__unidentified	7e-12
NCROTU451	k__Fungi;p__Basidiomycota;c__Agaricomycetes;o__Agaricales;f__Amanitaceae;g__Amanita;s__unidentified	3e-08
NCROTU908	k__Fungi;p__Basidiomycota;c__Agaricomycetes;o__Agaricales;f__Hygrophoraceae;g__Cora;s__unidentified	4e-08
SH1526451	k__Fungi;p__Ascomycota;c__Dothideomycetes;o__Pleosporales;f__Pleosporaceae;g__Alternaria;s__Alternaria_lolii	6e-95
NCROTU144	k__Fungi;p__Ascomycota;c__Orbiliomycetes;o__Orbiliales;f__Orbiliaceae;g__Orbilia;s__unidentified	8e-09
NCROTU1750	k__Fungi;p__Ascomycota;c__Orbiliomycetes;o__Orbiliales;f__Orbiliaceae;g__Retiarius;s__unidentified	1e-08
NCROTU1589	k__Fungi;p__Ascomycota;c__Eurotiomycetes;o__Chaetothyriales;f__Herpotrichiellaceae;g__Rhinocladiella;s__unidentified	2e-82
NCROTU1614	k__Fungi;p__Ascomycota;c__Eurotiomycetes;o__Eurotiales;f__Thermoascaceae;g__Byssochlamys;s__Byssochlamys_spectabilis	2e-08
NCROTU1818	k__Fungi;p__Ascomycota;c__Saccharomycetes;o__Saccharomycetales;f__Saccharomycetales_fam_Incertae_sedis;g__Candida;s__Candida_membranifaciens	1e-77
NCROTU195	k__Fungi;p__Ascomycota;c__Saccharomycetes;o__Saccharomycetales;f__Debaryomycetaceae;g__Spathaspora;s__unidentified	2e-08
NCROTU2140	k__Fungi;p__Chytridiomycota;c__Rhizophlyctidomycetes;o__Rhizophlyctidales;f__Rhizophlyctidaceae;g__Rhizophlyctis;s__Rhizophlyctis_rosea	8e-24
NCROTU2170	k__Fungi;p__Ascomycota;c__Eurotiomycetes;o__Eurotiales;f__Thermoascaceae;g__Byssochlamys;s__Byssochlamys_spectabilis	3e-08
NCROTU2292	k__Fungi;p__Ascomycota;c__Leotiomycetes;o__Helotiales;f__Hyaloscyphaceae;g__Cistella;s__unidentified	3e-66
NCROTU2392	k__Fungi;p__Ascomycota;c__Eurotiomycetes;o__Eurotiales;f__Aspergillaceae;g__Aspergillus;s__Aspergillus_keveii	8e-88
NCROTU2445	k__Fungi;p__Ascomycota;c__Eurotiomycetes;o__Eurotiales;f__Thermoascaceae;g__Byssochlamys;s__Byssochlamys_spectabilis	8e-09
NCROTU2484	k__Fungi;p__Basidiomycota;c__Agaricomycetes;o__Hymenochaetales;f__Schizoporaceae;g__Xylodon;s__Xylodon_erastii	3e-119
NCROTU843	k__Fungi;p__Ascomycota;c__Sordariomycetes;o__Hypocreales;f__unidentified;g__unidentified;s__unidentified	5e-77
NCROTU918	k__Fungi;p__Basidiomycota;c__Agaricomycetes;o__Agaricales;f__Bolbitiaceae;g__Conocybe;s__Conocybe_semiglobata	1e-78
NCROTU948	k__Fungi;p__Ascomycota;c__Leotiomycetes;o__Helotiales;f__Hyaloscyphaceae;g__Cistella;s__unidentified	2e-67
SH1506682	k__Fungi;p__Ascomycota;c__Sordariomycetes;o__Hypocreales;f__unidentified;g__unidentified;s__unidentified	2e-95
SH1519896	k__Fungi;p__Basidiomycota;c__Agaricomycetes;o__Agaricales;f__Physalacriaceae;g__Strobilurus;s__Strobilurus_esculentus	7e-151
SH1555660	k__Fungi;p__Basidiomycota;c__Agaricomycetes;o__Polyporales;f__Ganodermataceae;g__Ganoderma;s__Ganoderma_adspersum	3e-128
NCROTU1359	k__Fungi;p__Ascomycota;c__Dothideomycetes;o__Pleosporales;f__Lophiostomataceae;g__unidentified;s__unidentified	1e-71
NCROTU659	k__Fungi;p__Ascomycota;c__Sordariomycetes;o__Hypocreales;f__Bionectriaceae;g__Clonostachys;s__Clonostachys_miodochialis	9e-91
NCROTU1994	k__Fungi;p__Basidiomycota;c__Agaricomycetes;o__Cantharellales;f__Ceratobasidiaceae;g__Thanatephorus;s__Thanatephorus_cucumeris	9e-110
OTU102	k__Fungi;p__Ascomycota;c__Sordariomycetes;o__Glomerellales;f__Plectosphaerellaceae;g__Plectosphaerella;s__Plectosphaerella_cucumerina	3e-87
NCROTU1306	k__Fungi;p__Basidiomycota;c__Agaricomycetes;o__Agaricales;f__Hygrophoraceae;g__Cora;s__unidentified	2e-08
NCROTU2166	k__Fungi;p__Basidiomycota;c__Tremellomycetes;o__Tremellales;f__Trimorphomycetaceae;g__Saitozyma;s__Saitozyma_podzolica	2e-08
NCROTU2541	k__Fungi;p__Basidiomycota;c__Tremellomycetes;o__Tremellales;f__Trimorphomycetaceae;g__Saitozyma;s__Saitozyma_podzolica	1e-10
NCROTU1000	k__Fungi;p__Mortierellomycota;c__Mortierellomycetes;o__Mortierellales;f__Mortierellaceae;g__Mortierella;s__unidentified	7e-82
NCROTU216	k__Fungi;p__Mortierellomycota;c__Mortierellomycetes;o__Mortierellales;f__Mortierellaceae;g__Mortierella;s__Mortierella_exigua	2e-17
NCROTU337	k__Fungi;p__Mortierellomycota;c__Mortierellomycetes;o__Mortierellales;f__Mortierellaceae;g__Mortierella;s__Mortierella_exigua	4e-68
NCROTU1677	k__Fungi;p__Ascomycota;c__Dothideomycetes;o__Pleosporales;f__Pleosporales_fam_Incertae_sedis;g__Monodictys;s__Monodictys_castaneae	4e-37
NCROTU116	k__Fungi;p__Ascomycota;c__Dothideomycetes;o__Pleosporales;f__Pleosporaceae;g__Neocamarosporium;s__unidentified	5e-09
NCROTU1587	k__Fungi;p__Ascomycota;c__Dothideomycetes;o__Pleosporales;f__Pleosporaceae;g__Neocamarosporium;s__unidentified	5e-09
NCROTU1221	k__Fungi;p__Ascomycota;c__Leotiomycetes;o__Helotiales;f__Helotiaceae;g__unidentified;s__unidentified	6e-61
NCROTU197	k__Fungi;p__Basidiomycota;c__Agaricomycetes;o__Agaricales;f__Tricholomataceae;g__Tricholoma;s__unidentified	1e-28
NCROTU1911	k__Fungi;p__Basidiomycota;c__Agaricomycetes;o__Agaricales;f__Amanitaceae;g__Amanita;s__unidentified	3e-08
NCROTU2583	k__Fungi;p__Basidiomycota;c__Agaricomycetes;o__Agaricales;f__Amanitaceae;g__Amanita;s__unidentified	5e-09
NCROTU352	k__Fungi;p__Glomeromycota;c__Glomeromycetes;o__Glomerales;f__Glomeraceae;g__unidentified;s__unidentified	9e-53
NCROTU792	k__Fungi;p__Glomeromycota;c__Glomeromycetes;o__Diversisporales;f__Diversisporaceae;g__Diversispora;s__unidentified	1e-33
NCROTU937	k__Fungi;p__Ascomycota;c__Sordariomycetes;o__Hypocreales;f__Hypocreales_fam_Incertae_sedis;g__Acremonium;s__Acremonium_blochii	6e-61
NCROTU2366	k__Fungi;p__Ascomycota;c__Sordariomycetes;o__Sordariales;f__Lasiosphaeriaceae;g__Cladorrhinum;s__Cladorrhinum_flexuosum	1e-62
NCROTU2254	k__Fungi;p__Ascomycota;c__Sordariomycetes;o__Hypocreales;f__Clavicipitaceae;g__Metarhizium;s__Metarhizium_robertsii	1e-67
NCROTU2333	k__Fungi;p__Olpidiomycota;c__Olpidiomycetes;o__Olpidiales;f__Olpidiaceae;g__Olpidium;s__Olpidium_brassicae	5e-61
OTU138	k__Fungi;p__Ascomycota;c__Dothideomycetes;o__Pleosporales;f__unidentified;g__unidentified;s__unidentified	2e-08
NCROTU1317	No blast hit	None
SH1158137	k__Fungi;p__unidentified;c__unidentified;o__unidentified;f__unidentified;g__unidentified;s__unidentified	2e-110
NCROTU8	k__Fungi;p__Ascomycota;c__Dothideomycetes;o__Pleosporales;f__unidentified;g__unidentified;s__unidentified	3e-08
NCROTU141	No blast hit	None
NCROTU331	No blast hit	None
NCROTU427	No blast hit	None
NCROTU537	No blast hit	None
NCROTU765	No blast hit	None
NCROTU766	No blast hit	None
NCROTU803	No blast hit	None
NCROTU815	k__Fungi;p__unidentified;c__unidentified;o__unidentified;f__unidentified;g__unidentified;s__unidentified	8e-70
NCROTU1249	k__Fungi;p__unidentified;c__unidentified;o__unidentified;f__unidentified;g__unidentified;s__unidentified	3e-78
NCROTU1421	k__Fungi;p__Ascomycota;c__Leotiomycetes;o__Helotiales;f__unidentified;g__unidentified;s__unidentified	8e-79
NCROTU1493	k__Fungi;p__Basidiomycota;c__Agaricomycetes;o__Agaricales;f__unidentified;g__unidentified;s__unidentified	3e-150
NCROTU1968	No blast hit	None
NCROTU2372	No blast hit	None
NCROTU2511	k__Fungi;p__Basidiomycota;c__Agaricomycetes;o__Auriculariales;f__unidentified;g__unidentified;s__unidentified	6e-58
NCROTU2542	No blast hit	None
NCROTU2569	k__Fungi;p__unidentified;c__unidentified;o__unidentified;f__unidentified;g__unidentified;s__unidentified	7e-54
NCROTU1010	k__Fungi;p__Olpidiomycota;c__Olpidiomycetes;o__Olpidiales;f__unidentified;g__unidentified;s__unidentified	2e-54
NCROTU1751	k__Fungi;p__Chytridiomycota;c__Rhizophlyctidomycetes;o__Rhizophlyctidales;f__Rhizophlyctidaceae;g__Rhizophlyctis;s__Rhizophlyctis_rosea	1e-99
NCROTU1538	k__Fungi;p__Ascomycota;c__Saccharomycetes;o__Saccharomycetales;f__Debaryomycetaceae;g__Spathaspora;s__unidentified	2e-08
NCROTU191	No blast hit	None
NCROTU1999	No blast hit	None
NCROTU2288	k__Fungi;p__Basidiomycota;c__Agaricomycetes;o__Boletales;f__Coniophoraceae;g__Coniophora;s__Coniophora_eremophila	1e-124
NCROTU434	k__Fungi;p__Ascomycota;c__Orbiliomycetes;o__Orbiliales;f__Orbiliaceae;g__Orbilia;s__unidentified	7e-09
NCROTU164	k__Fungi;p__Mucoromycota;c__Mucoromycetes;o__Mucorales;f__Mucoraceae;g__Mucor;s__Mucor_circinelloides	4e-127
NCROTU1312	k__Fungi;p__Ascomycota;c__Eurotiomycetes;o__Eurotiales;f__Aspergillaceae;g__Penicillium;s__Penicillium_mariae-crucis	2e-107
NCROTU1328	k__Fungi;p__Ascomycota;c__Eurotiomycetes;o__Eurotiales;f__Thermoascaceae;g__Byssochlamys;s__Byssochlamys_spectabilis	3e-08
NCROTU1340	k__Fungi;p__Basidiomycota;c__Agaricomycetes;o__Agaricales;f__Physalacriaceae;g__Strobilurus;s__Strobilurus_esculentus	2e-148
NCROTU162	k__Fungi;p__Ascomycota;c__Dothideomycetes;o__Tubeufiales;f__Tubeufiaceae;g__Tubeufia;s__Tubeufia_helicomyces	2e-92
NCROTU1654	k__Fungi;p__Ascomycota;c__Eurotiomycetes;o__Eurotiales;f__Thermoascaceae;g__Byssochlamys;s__Byssochlamys_spectabilis	2e-08
NCROTU1662	k__Fungi;p__Basidiomycota;c__Agaricomycetes;o__Agaricales;f__Strophariaceae;g__Pholiota;s__Pholiota_gallica	6e-108
NCROTU1674	k__Fungi;p__Ascomycota;c__Saccharomycetes;o__Saccharomycetales;f__Debaryomycetaceae;g__Spathaspora;s__unidentified	2e-08
NCROTU1738	k__Fungi;p__Basidiomycota;c__Agaricomycetes;o__Agaricales;f__Agaricaceae;g__Leucoagaricus;s__Leucoagaricus_subcrystallifer	1e-143
NCROTU2042	k__Fungi;p__Ascomycota;c__Sordariomycetes;o__Hypocreales;f__Nectriaceae;g__unidentified;s__unidentified	2e-95
NCROTU2132	k__Fungi;p__Ascomycota;c__Dothideomycetes;o__Venturiales;f__Sympoventuriaceae;g__Pseudosigmoidea;s__Pseudosigmoidea_ibarakiensis	7e-61
NCROTU2270	k__Fungi;p__Ascomycota;c__Dothideomycetes;o__Venturiales;f__Sympoventuriaceae;g__Ochroconis;s__Ochroconis_musae	2e-09
NCROTU2535	k__Fungi;p__Ascomycota;c__Saccharomycetes;o__Saccharomycetales;f__Debaryomycetaceae;g__Spathaspora;s__unidentified	2e-08
NCROTU599	k__Fungi;p__Ascomycota;c__Pezizomycetes;o__Pezizales;f__Pyronemataceae;g__Pseudaleuria;s__unidentified	6e-120
NCROTU711	k__Fungi;p__Ascomycota;c__Saccharomycetes;o__Saccharomycetales;f__Debaryomycetaceae;g__Spathaspora;s__unidentified	3e-08
NCROTU733	k__Fungi;p__Ascomycota;c__Saccharomycetes;o__Saccharomycetales;f__Saccharomycodaceae;g__Hanseniaspora;s__Hanseniaspora_osmophila	3e-09
NCROTU754	k__Fungi;p__Ascomycota;c__Leotiomycetes;o__Helotiales;f__Hyaloscyphaceae;g__Trichopezizella;s__Trichopezizella_otanii	3e-72
NCROTU774	k__Fungi;p__Ascomycota;c__Sordariomycetes;o__Sordariales;f__Lasiosphaeriaceae;g__unidentified;s__unidentified	7e-73
OTU152	k__Fungi;p__Ascomycota;c__Dothideomycetes;o__Pleosporales;f__Sporormiaceae;g__Sporormiella;s__Sporormiella_pulchella	2e-42
SH1503610	k__Fungi;p__Basidiomycota;c__Agaricomycetes;o__Agaricales;f__Agaricaceae;g__Leucoagaricus;s__Leucoagaricus_barssii	1e-152
SH1593868	k__Fungi;p__Basidiomycota;c__Agaricomycetes;o__Agaricales;f__Agaricaceae;g__Agaricus;s__Agaricus_bisporus	7e-176
NCROTU2127	k__Fungi;p__Basidiomycota;c__Agaricomycetes;o__Russulales;f__Peniophoraceae;g__Peniophora;s__Peniophora_lycii	1e-93
NCROTU512	k__Fungi;p__Basidiomycota;c__Agaricomycetes;o__Polyporales;f__Ganodermataceae;g__Ganoderma;s__Ganoderma_adspersum	4e-127
NCROTU1824	k__Fungi;p__Ascomycota;c__Dothideomycetes;o__Pleosporales;f__Massarinaceae;g__Stagonospora;s__unidentified	2e-95
NCROTU2080	k__Fungi;p__Chytridiomycota;c__Spizellomycetes;o__Spizellomycetales;f__Powellomycetaceae;g__Powellomyces;s__unidentified	3e-144
NCROTU1990	k__Fungi;p__Basidiomycota;c__Agaricomycetes;o__Agaricales;f__Hygrophoraceae;g__Cora;s__unidentified	2e-10
NCROTU2576	k__Fungi;p__Basidiomycota;c__Tremellomycetes;o__Tremellales;f__Bulleribasidiaceae;g__Derxomyces;s__unidentified	3e-11
NCROTU1264	k__Fungi;p__Basidiomycota;c__Tremellomycetes;o__Tremellales;f__Bulleraceae;g__Bullera;s__unidentified	2e-08
NCROTU389	k__Fungi;p__Basidiomycota;c__Tremellomycetes;o__Tremellales;f__Bulleraceae;g__Bullera;s__unidentified	2e-08
NCROTU521	k__Fungi;p__Basidiomycota;c__Agaricomycetes;o__Agaricales;f__Marasmiaceae;g__Marasmius;s__unidentified	6e-11
NCROTU1804	k__Fungi;p__Mortierellomycota;c__Mortierellomycetes;o__Mortierellales;f__Mortierellaceae;g__Mortierella;s__Mortierella_exigua	2e-32
NCROTU1954	k__Fungi;p__Mortierellomycota;c__Mortierellomycetes;o__Mortierellales;f__Mortierellaceae;g__Mortierella;s__Mortierella_gamsii	4e-68
NCROTU475	k__Fungi;p__Mortierellomycota;c__Mortierellomycetes;o__Mortierellales;f__Mortierellaceae;g__Mortierella;s__Mortierella_dichotoma	4e-25
NCROTU2350	k__Fungi;p__Ascomycota;c__Dothideomycetes;o__Pleosporales;f__Pleosporaceae;g__Neocamarosporium;s__unidentified	3e-10
NCROTU2419	k__Fungi;p__Ascomycota;c__Dothideomycetes;o__Pleosporales;f__Didymellaceae;g__Phoma;s__Phoma_saxea	3e-84
NCROTU1760	k__Fungi;p__Ascomycota;c__Leotiomycetes;o__Helotiales;f__Helotiales_fam_Incertae_sedis;g__Leptodontidium;s__unidentified	2e-114
NCROTU218	k__Fungi;p__Basidiomycota;c__Agaricomycetes;o__Cantharellales;f__Ceratobasidiaceae;g__unidentified;s__unidentified	6e-114
NCROTU421	k__Fungi;p__Basidiomycota;c__Agaricomycetes;o__Agaricales;f__Entolomataceae;g__Entoloma;s__unidentified	1e-155
NCROTU181	k__Fungi;p__Basidiomycota;c__Agaricomycetes;o__Agaricales;f__Amanitaceae;g__Amanita;s__unidentified	2e-08
NCROTU1882	k__Fungi;p__Basidiomycota;c__Agaricomycetes;o__Cantharellales;f__Cantharellaceae;g__unidentified;s__unidentified	2e-73
SH1508484	k__Fungi;p__Basidiomycota;c__Agaricomycetes;o__Agaricales;f__Psathyrellaceae;g__Coprinellus;s__Coprinellus_disseminatus	6e-167
NCROTU2169	k__Fungi;p__Ascomycota;c__Dothideomycetes;o__Pleosporales;f__Sporormiaceae;g__Preussia;s__Preussia_terricola	2e-91
NCROTU1002	k__Fungi;p__Ascomycota;c__Pezizomycetes;o__Pezizales;f__Pezizaceae;g__Peziza;s__unidentified	7e-12
NCROTU1021	k__Fungi;p__Glomeromycota;c__Glomeromycetes;o__Glomerales;f__Glomeraceae;g__unidentified;s__unidentified	2e-23
NCROTU1182	k__Fungi;p__Glomeromycota;c__Glomeromycetes;o__Glomerales;f__Claroideoglomeraceae;g__unidentified;s__unidentified	2e-26
NCROTU1274	k__Fungi;p__Glomeromycota;c__Glomeromycetes;o__Glomerales;f__Glomeraceae;g__unidentified;s__unidentified	7e-29
NCROTU679	k__Fungi;p__Glomeromycota;c__Glomeromycetes;o__Glomerales;f__Glomeraceae;g__unidentified;s__unidentified	2e-48
NCROTU2299	k__Fungi;p__Ascomycota;c__Dothideomycetes;o__Pleosporales;f__Didymellaceae;g__Didymella;s__Didymella_eucalyptica	4e-68
NCROTU1378	k__Fungi;p__Ascomycota;c__Eurotiomycetes;o__Chaetothyriales;f__Herpotrichiellaceae;g__unidentified;s__unidentified	6e-114
NCROTU2490	k__Fungi;p__Ascomycota;c__Dothideomycetes;o__Pleosporales;f__Pleosporaceae;g__Alternaria;s__Alternaria_alternata	1e-58
SH1505864	k__Fungi;p__Ascomycota;c__Dothideomycetes;o__Pleosporales;f__Pleosporaceae;g__Alternaria;s__Alternaria_infectoria	1e-121
NCROTU666	k__Fungi;p__Ascomycota;c__Sordariomycetes;o__Hypocreales;f__Nectriaceae;g__Fusarium;s__unidentified	3e-87
NCROTU2400	k__Fungi;p__unidentified;c__unidentified;o__unidentified;f__unidentified;g__unidentified;s__unidentified	2e-67
NCROTU2351	No blast hit	None
NCROTU477	No blast hit	None
NCROTU41	No blast hit	None
NCROTU1741	No blast hit	None
NCROTU2047	k__Fungi;p__unidentified;c__unidentified;o__unidentified;f__unidentified;g__unidentified;s__unidentified	9e-91
SH1557459	k__Fungi;p__Basidiomycota;c__Tremellomycetes;o__Filobasidiales;f__Filobasidiaceae;g__Naganishia;s__Naganishia_liquefaciens	6e-92
SH1508480	k__Fungi;p__Basidiomycota;c__Agaricomycetes;o__Agaricales;f__unidentified;g__unidentified;s__unidentified	1e-130
NCROTU117	k__Fungi;p__Ascomycota;c__unidentified;o__unidentified;f__unidentified;g__unidentified;s__unidentified	2e-113
NCROTU454	k__Fungi;p__Ascomycota;c__Dothideomycetes;o__Pleosporales;f__unidentified;g__unidentified;s__unidentified	5e-83
NCROTU471	No blast hit	None
NCROTU504	k__Fungi;p__unidentified;c__unidentified;o__unidentified;f__unidentified;g__unidentified;s__unidentified	4e-44
NCROTU586	No blast hit	None
NCROTU636	k__Fungi;p__Ascomycota;c__unidentified;o__unidentified;f__unidentified;g__unidentified;s__unidentified	2e-107
NCROTU670	No blast hit	None
NCROTU749	k__Fungi;p__Ascomycota;c__Sordariomycetes;o__Xylariales;f__unidentified;g__unidentified;s__unidentified	1e-65
NCROTU779	k__Fungi;p__Chytridiomycota;c__Spizellomycetes;o__Spizellomycetales;f__unidentified;g__unidentified;s__unidentified	2e-117
NCROTU951	k__Fungi;p__Basidiomycota;c__Agaricomycetes;o__Polyporales;f__unidentified;g__unidentified;s__unidentified	1e-62
NCROTU1151	No blast hit	None
NCROTU1195	No blast hit	None
NCROTU1384	k__Fungi;p__Ascomycota;c__Dothideomycetes;o__Pleosporales;f__unidentified;g__unidentified;s__unidentified	3e-78
NCROTU1540	k__Fungi;p__Rozellomycota;c__unidentified;o__unidentified;f__unidentified;g__unidentified;s__unidentified	3e-94
NCROTU1624	No blast hit	None
NCROTU1925	No blast hit	None
NCROTU2022	k__Fungi;p__Ascomycota;c__Dothideomycetes;o__Pleosporales;f__unidentified;g__unidentified;s__unidentified	1e-111
NCROTU2195	No blast hit	None
NCROTU2206	No blast hit	None
NCROTU2262	No blast hit	None
NCROTU2316	No blast hit	None
NCROTU128	k__Fungi;p__Ascomycota;c__Eurotiomycetes;o__Eurotiales;f__Thermoascaceae;g__Byssochlamys;s__Byssochlamys_spectabilis	2e-08
NCROTU1747	k__Fungi;p__Olpidiomycota;c__Olpidiomycetes;o__Olpidiales;f__Olpidiaceae;g__Olpidium;s__Olpidium_brassicae	1e-51
NCROTU259	k__Fungi;p__Olpidiomycota;c__Olpidiomycetes;o__Olpidiales;f__Olpidiaceae;g__Olpidium;s__Olpidium_brassicae	2e-51
SH1561421	k__Fungi;p__Ascomycota;c__Sordariomycetes;o__Hypocreales;f__Clavicipitaceae;g__Metarhizium;s__Metarhizium_marquandii	1e-86
NCROTU789	No blast hit	None
NCROTU1158	No blast hit	None
NCROTU1767	k__Fungi;p__Ascomycota;c__Orbiliomycetes;o__Orbiliales;f__Orbiliaceae;g__Orbilia;s__unidentified	4e-09
NCROTU1960	k__Fungi;p__Ascomycota;c__Orbiliomycetes;o__Orbiliales;f__Orbiliaceae;g__Retiarius;s__unidentified	3e-09
NCROTU70	k__Fungi;p__Ascomycota;c__Orbiliomycetes;o__Orbiliales;f__Orbiliaceae;g__Orbilia;s__unidentified	7e-09
NCROTU786	k__Fungi;p__Basidiomycota;c__Agaricomycetes;o__Polyporales;f__Meruliaceae;g__Bjerkandera;s__unidentified	3e-112
NCROTU1091	k__Fungi;p__Ascomycota;c__Sordariomycetes;o__Xylariales;f__Xylariaceae;g__Stromatoneurospora;s__Stromatoneurospora_phoenix	2e-17
NCROTU1380	k__Fungi;p__Basidiomycota;c__Wallemiomycetes;o__Wallemiales;f__Wallemiaceae;g__Wallemia;s__Wallemia_sebi	2e-66
NCROTU1491	k__Fungi;p__Mucoromycota;c__Mucoromycetes;o__Mucorales;f__Mucoraceae;g__Mucor;s__Mucor_ucrainicus	1e-34
NCROTU1717	k__Fungi;p__Ascomycota;c__Dothideomycetes;o__Pleosporales;f__Phaeosphaeriaceae;g__Phaeosphaeria;s__unidentified	1e-108
NCROTU1905	k__Fungi;p__Ascomycota;c__Sordariomycetes;o__Sordariales;f__Lasiosphaeriaceae;g__unidentified;s__unidentified	2e-79
NCROTU1959	k__Fungi;p__Ascomycota;c__Sordariomycetes;o__Sordariales;f__Lasiosphaeriaceae;g__unidentified;s__unidentified	3e-81
NCROTU1987	k__Fungi;p__Ascomycota;c__Saccharomycetes;o__Saccharomycetales;f__Debaryomycetaceae;g__Meyerozyma;s__Meyerozyma_guilliermondii	1e-102
NCROTU205	k__Fungi;p__Ascomycota;c__Leotiomycetes;o__Helotiales;f__Helotiaceae;g__Articulospora;s__Articulospora_proliferata	8e-82
NCROTU2578	k__Fungi;p__Ascomycota;c__Eurotiomycetes;o__Eurotiales;f__Thermoascaceae;g__Byssochlamys;s__Byssochlamys_spectabilis	2e-08
NCROTU298	k__Fungi;p__Ascomycota;c__Eurotiomycetes;o__Eurotiales;f__Aspergillaceae;g__Aspergillus;s__Aspergillus_albertensis	8e-36
NCROTU305	k__Fungi;p__Basidiomycota;c__Agaricomycetes;o__Agaricales;f__Bolbitiaceae;g__Conocybe;s__Conocybe_lobauensis	4e-103
NCROTU354	k__Fungi;p__Ascomycota;c__Eurotiomycetes;o__Eurotiales;f__Thermoascaceae;g__Byssochlamys;s__Byssochlamys_spectabilis	2e-08
NCROTU514	k__Fungi;p__Ascomycota;c__Sordariomycetes;o__Microascales;f__Microascaceae;g__Pithoascus;s__Pithoascus_exsertus	1e-22
NCROTU573	k__Fungi;p__Ascomycota;c__Eurotiomycetes;o__Eurotiales;f__Thermoascaceae;g__Byssochlamys;s__Byssochlamys_spectabilis	2e-08
NCROTU686	k__Fungi;p__Ascomycota;c__Sordariomycetes;o__Hypocreales;f__unidentified;g__unidentified;s__unidentified	5e-12
NCROTU701	k__Fungi;p__Ascomycota;c__Eurotiomycetes;o__Eurotiales;f__Aspergillaceae;g__Aspergillus;s__Aspergillus_flaschentraegeri	3e-35
NCROTU904	k__Fungi;p__Basidiomycota;c__Agaricomycetes;o__Agaricales;f__Bolbitiaceae;g__Conocybe;s__Conocybe_apala	2e-157
NCROTU946	k__Fungi;p__Ascomycota;c__Eurotiomycetes;o__Eurotiales;f__Thermoascaceae;g__Byssochlamys;s__Byssochlamys_spectabilis	4e-08
NCROTU399	k__Fungi;p__Basidiomycota;c__Agaricomycetes;o__Agaricales;f__Tricholomataceae;g__Melanoleuca;s__Melanoleuca_communis	2e-126
NCROTU2311	k__Fungi;p__Basidiomycota;c__Agaricomycetes;o__Agaricales;f__Stephanosporaceae;g__unidentified;s__unidentified	2e-151
NCROTU929	k__Fungi;p__Ascomycota;c__Leotiomycetes;o__Helotiales;f__Rutstroemiaceae;g__unidentified;s__unidentified	3e-91
NCROTU959	k__Fungi;p__Basidiomycota;c__Agaricomycetes;o__Polyporales;f__Meruliaceae;g__Phaeophlebiopsis;s__Phaeophlebiopsis_peniophoroides	6e-111
NCROTU102	k__Fungi;p__Chytridiomycota;c__Spizellomycetes;o__Spizellomycetales;f__Spizellomycetaceae;g__Spizellomyces;s__Spizellomyces_lactosolyticus	5e-48
NCROTU1404	k__Fungi;p__Chytridiomycota;c__Spizellomycetes;o__Spizellomycetales;f__Spizellomycetaceae;g__Spizellomyces;s__Spizellomyces_dolichospermus	1e-13
NCROTU1431	k__Fungi;p__Ascomycota;c__Dothideomycetes;o__Pleosporales;f__Pleosporales_fam_Incertae_sedis;g__Chalastospora;s__Chalastospora_gossypii	7e-126
NCROTU425	k__Fungi;p__Ascomycota;c__Orbiliomycetes;o__Orbiliales;f__Orbiliaceae;g__Dactylaria;s__Dactylaria_ampulliformis	1e-21
NCROTU916	k__Fungi;p__Basidiomycota;c__Agaricomycetes;o__Cantharellales;f__Ceratobasidiaceae;g__Rhizoctonia;s__Rhizoctonia_zeae	3e-60
NCROTU1361	k__Fungi;p__Basidiomycota;c__Agaricomycetes;o__Agaricales;f__Hygrophoraceae;g__Cora;s__unidentified	6e-10
NCROTU1136	k__Fungi;p__Basidiomycota;c__Tremellomycetes;o__Tremellales;f__Bulleraceae;g__Bullera;s__unidentified	3e-09
NCROTU1667	k__Fungi;p__Basidiomycota;c__Tremellomycetes;o__Tremellales;f__Bulleraceae;g__Bullera;s__unidentified	2e-08
NCROTU1763	k__Fungi;p__Basidiomycota;c__Tremellomycetes;o__Tremellales;f__Trimorphomycetaceae;g__Saitozyma;s__Saitozyma_podzolica	2e-08
NCROTU28	k__Fungi;p__Basidiomycota;c__Tremellomycetes;o__Tremellales;f__Trimorphomycetaceae;g__Saitozyma;s__Saitozyma_podzolica	2e-08
NCROTU1142	k__Fungi;p__Mortierellomycota;c__Mortierellomycetes;o__Mortierellales;f__Mortierellaceae;g__Mortierella;s__Mortierella_exigua	1e-25
NCROTU1143	k__Fungi;p__Mortierellomycota;c__Mortierellomycetes;o__Mortierellales;f__Mortierellaceae;g__Mortierella;s__unidentified	2e-57
NCROTU132	k__Fungi;p__Mortierellomycota;c__Mortierellomycetes;o__Mortierellales;f__Mortierellaceae;g__Mortierella;s__Mortierella_alpina	2e-101
NCROTU1754	k__Fungi;p__Mortierellomycota;c__Mortierellomycetes;o__Mortierellales;f__Mortierellaceae;g__Mortierella;s__Mortierella_paraensis	4e-31
NCROTU309	k__Fungi;p__Mortierellomycota;c__Mortierellomycetes;o__Mortierellales;f__Mortierellaceae;g__Mortierella;s__Mortierella_gamsii	7e-76
NCROTU452	k__Fungi;p__Mortierellomycota;c__Mortierellomycetes;o__Mortierellales;f__Mortierellaceae;g__Mortierella;s__unidentified	1e-34
NCROTU704	k__Fungi;p__Mortierellomycota;c__Mortierellomycetes;o__Mortierellales;f__Mortierellaceae;g__Mortierella;s__Mortierella_exigua	4e-68
NCROTU771	k__Fungi;p__Mortierellomycota;c__Mortierellomycetes;o__Mortierellales;f__Mortierellaceae;g__Mortierella;s__Mortierella_exigua	8e-36
NCROTU1352	k__Fungi;p__Ascomycota;c__Dothideomycetes;o__Pleosporales;f__Pleosporaceae;g__Neocamarosporium;s__unidentified	3e-10
NCROTU402	k__Fungi;p__Ascomycota;c__Dothideomycetes;o__Pleosporales;f__Pleosporaceae;g__Neocamarosporium;s__unidentified	4e-10
NCROTU481	k__Fungi;p__Ascomycota;c__Dothideomycetes;o__Pleosporales;f__Pleosporaceae;g__Neocamarosporium;s__unidentified	3e-10
SH1168348	k__Fungi;p__Basidiomycota;c__Agaricomycetes;o__Cantharellales;f__Ceratobasidiaceae;g__Ceratobasidium;s__unidentified	2e-110
NCROTU1236	k__Fungi;p__Basidiomycota;c__Agaricomycetes;o__Agaricales;f__Amanitaceae;g__Amanita;s__unidentified	1e-09
NCROTU1289	k__Fungi;p__Basidiomycota;c__Agaricomycetes;o__Agaricales;f__Amanitaceae;g__Amanita;s__unidentified	1e-08
NCROTU194	k__Fungi;p__Basidiomycota;c__Agaricomycetes;o__Agaricales;f__Amanitaceae;g__Amanita;s__unidentified	5e-09
NCROTU461	k__Fungi;p__Basidiomycota;c__Agaricomycetes;o__Boletales;f__Suillaceae;g__Suillus;s__Suillus_punctatipes	5e-09
NCROTU690	k__Fungi;p__Basidiomycota;c__Agaricomycetes;o__Boletales;f__Suillaceae;g__Suillus;s__Suillus_punctatipes	4e-10
NCROTU988	k__Fungi;p__Basidiomycota;c__Agaricomycetes;o__Agaricales;f__Psathyrellaceae;g__Coprinellus;s__Coprinellus_curtus	2e-145
NCROTU1688	k__Fungi;p__Ascomycota;c__Dothideomycetes;o__Pleosporales;f__Sporormiaceae;g__Preussia;s__unidentified	1e-68
NCROTU2222	k__Fungi;p__Ascomycota;c__Pezizomycetes;o__Pezizales;f__Pezizaceae;g__unidentified;s__unidentified	1e-71
NCROTU1225	k__Fungi;p__Glomeromycota;c__Glomeromycetes;o__Glomerales;f__Glomeraceae;g__Funneliformis;s__Funneliformis_geosporum	5e-39
NCROTU1507	k__Fungi;p__Glomeromycota;c__Glomeromycetes;o__Glomerales;f__Glomeraceae;g__Funneliformis;s__Funneliformis_mosseae	3e-31
NCROTU1108	k__Fungi;p__Ascomycota;c__Eurotiomycetes;o__Chaetothyriales;f__Herpotrichiellaceae;g__Exophiala;s__unidentified	5e-99
NCROTU1266	k__Fungi;p__Ascomycota;c__Dothideomycetes;o__Pleosporales;f__Didymellaceae;g__Epicoccum;s__Epicoccum_nigrum	6e-70
NCROTU2310	k__Fungi;p__Ascomycota;c__Eurotiomycetes;o__Chaetothyriales;f__Herpotrichiellaceae;g__unidentified;s__unidentified	2e-08
NCROTU906	k__Fungi;p__Ascomycota;c__Dothideomycetes;o__Capnodiales;f__Cladosporiaceae;g__Cladosporium;s__Cladosporium_grevilleae	1e-68
NCROTU2387	k__Fungi;p__Ascomycota;c__Sordariomycetes;o__Hypocreales;f__Hypocreales_fam_Incertae_sedis;g__Acremonium;s__Acremonium_furcatum	2e-88
NCROTU561	k__Fungi;p__Ascomycota;c__Sordariomycetes;o__Sordariales;f__Chaetomiaceae;g__Chaetomium;s__Chaetomium_homopilatum	2e-94
NCROTU818	k__Fungi;p__Basidiomycota;c__Tremellomycetes;o__Trichosporonales;f__Trichosporonaceae;g__Cutaneotrichosporon;s__Cutaneotrichosporon_moniliiforme	1e-67
NCROTU1462	k__Fungi;p__Olpidiomycota;c__Olpidiomycetes;o__Olpidiales;f__Olpidiaceae;g__Olpidium;s__Olpidium_brassicae	6e-54
OTU35	No blast hit	None
NCROTU2444	k__Fungi;p__Ascomycota;c__Dothideomycetes;o__Pleosporales;f__unidentified;g__unidentified;s__unidentified	7e-09
SH1518268	k__Fungi;p__Ascomycota;c__Sordariomycetes;o__unidentified;f__unidentified;g__unidentified;s__unidentified	1e-96
NCROTU1064	No blast hit	None
NCROTU2031	k__Fungi;p__Chytridiomycota;c__unidentified;o__unidentified;f__unidentified;g__unidentified;s__unidentified	2e-170
SH1508487	k__Fungi;p__Basidiomycota;c__Agaricomycetes;o__Agaricales;f__unidentified;g__unidentified;s__unidentified	2e-157
SH1651390	k__Fungi;p__Basidiomycota;c__Microbotryomycetes;o__Leucosporidiales;f__Leucosporidiaceae;g__unidentified;s__unidentified	9e-88
NCROTU11	k__Fungi;p__Ascomycota;c__unidentified;o__unidentified;f__unidentified;g__unidentified;s__unidentified	1e-74
NCROTU42	No blast hit	None
NCROTU143	k__Fungi;p__Ascomycota;c__Dothideomycetes;o__Pleosporales;f__unidentified;g__unidentified;s__unidentified	1e-19
NCROTU171	No blast hit	None
NCROTU252	k__Fungi;p__unidentified;c__unidentified;o__unidentified;f__unidentified;g__unidentified;s__unidentified	2e-69
NCROTU343	k__Fungi;p__Ascomycota;c__unidentified;o__unidentified;f__unidentified;g__unidentified;s__unidentified	8e-30
NCROTU360	k__Fungi;p__Ascomycota;c__Sordariomycetes;o__Sordariales;f__unidentified;g__unidentified;s__unidentified	2e-94
NCROTU483	k__Fungi;p__unidentified;c__unidentified;o__unidentified;f__unidentified;g__unidentified;s__unidentified	4e-74
NCROTU563	k__Fungi;p__unidentified;c__unidentified;o__unidentified;f__unidentified;g__unidentified;s__unidentified	3e-08
NCROTU575	k__Fungi;p__unidentified;c__unidentified;o__unidentified;f__unidentified;g__unidentified;s__unidentified	2e-08
NCROTU583	k__Fungi;p__Ascomycota;c__Pezizomycetes;o__Pezizales;f__unidentified;g__unidentified;s__unidentified	5e-105
NCROTU584	k__Fungi;p__Basidiomycota;c__Tremellomycetes;o__Filobasidiales;f__Filobasidiaceae;g__Naganishia;s__Naganishia_adeliensis	1e-89
NCROTU643	k__Fungi;p__unidentified;c__unidentified;o__unidentified;f__unidentified;g__unidentified;s__unidentified	1e-19
NCROTU692	No blast hit	None
NCROTU700	k__Fungi;p__unidentified;c__unidentified;o__unidentified;f__unidentified;g__unidentified;s__unidentified	2e-45
NCROTU710	No blast hit	None
NCROTU824	k__Fungi;p__Ascomycota;c__unidentified;o__unidentified;f__unidentified;g__unidentified;s__unidentified	1e-111
NCROTU879	No blast hit	None
NCROTU944	k__Fungi;p__unidentified;c__unidentified;o__unidentified;f__unidentified;g__unidentified;s__unidentified	1e-92
NCROTU961	No blast hit	None
NCROTU967	k__Fungi;p__unidentified;c__unidentified;o__unidentified;f__unidentified;g__unidentified;s__unidentified	9e-60
NCROTU1038	No blast hit	None
NCROTU1216	No blast hit	None
NCROTU1336	k__Fungi;p__Ascomycota;c__unidentified;o__unidentified;f__unidentified;g__unidentified;s__unidentified	1e-65
NCROTU1395	No blast hit	None
NCROTU1521	k__Fungi;p__Ascomycota;c__Dothideomycetes;o__Pleosporales;f__unidentified;g__unidentified;s__unidentified	4e-44
NCROTU1526	k__Fungi;p__unidentified;c__unidentified;o__unidentified;f__unidentified;g__unidentified;s__unidentified	3e-11
NCROTU1568	No blast hit	None
NCROTU1725	k__Rhizaria;p__Cercozoa;c__unidentified;o__unidentified;f__unidentified;g__unidentified;s__unidentified	6e-130
NCROTU1762	No blast hit	None
NCROTU1793	k__Fungi;p__unidentified;c__unidentified;o__unidentified;f__unidentified;g__unidentified;s__unidentified	1e-78
NCROTU1817	No blast hit	None
NCROTU1830	No blast hit	None
NCROTU1901	k__Fungi;p__Ascomycota;c__Dothideomycetes;o__Pleosporales;f__unidentified;g__unidentified;s__unidentified	2e-42
NCROTU2000	k__Fungi;p__unidentified;c__unidentified;o__unidentified;f__unidentified;g__unidentified;s__unidentified	3e-11
NCROTU2036	No blast hit	None
NCROTU2038	No blast hit	None
NCROTU2060	No blast hit	None
NCROTU2208	k__Fungi;p__Ascomycota;c__Sordariomycetes;o__unidentified;f__unidentified;g__unidentified;s__unidentified	9e-94
NCROTU2226	k__Fungi;p__unidentified;c__unidentified;o__unidentified;f__unidentified;g__unidentified;s__unidentified	1e-62
NCROTU2287	No blast hit	None
NCROTU2307	k__Fungi;p__Ascomycota;c__Sordariomycetes;o__unidentified;f__unidentified;g__unidentified;s__unidentified	2e-82
NCROTU2554	k__Fungi;p__Ascomycota;c__Dothideomycetes;o__Pleosporales;f__unidentified;g__unidentified;s__unidentified	5e-86
NCROTU1686	k__Fungi;p__Ascomycota;c__Saccharomycetes;o__Saccharomycetales;f__Trichomonascaceae;g__Blastobotrys;s__Blastobotrys_raffinosifermentans	3e-81
NCROTU1650	k__Fungi;p__Ascomycota;c__Dothideomycetes;o__Pleosporales;f__Pleosporaceae;g__Neocamarosporium;s__unidentified	3e-10
NCROTU2399	k__Fungi;p__Ascomycota;c__Dothideomycetes;o__Pleosporales;f__Pleosporaceae;g__Neocamarosporium;s__unidentified	5e-09
NCROTU2104	k__Fungi;p__Basidiomycota;c__Agaricomycetes;o__Cantharellales;f__Ceratobasidiaceae;g__unidentified;s__unidentified	1e-118
NCROTU79	k__Fungi;p__Chytridiomycota;c__unidentified;o__unidentified;f__unidentified;g__unidentified;s__unidentified	5e-77
NCROTU658	k__Fungi;p__unidentified;c__unidentified;o__unidentified;f__unidentified;g__unidentified;s__unidentified	2e-14
NCROTU1059	No blast hit	None
NCROTU1964	k__Fungi;p__Ascomycota;c__Orbiliomycetes;o__Orbiliales;f__Orbiliaceae;g__Orbilia;s__unidentified	4e-09
NCROTU1803	k__Fungi;p__Ascomycota;c__Orbiliomycetes;o__Orbiliales;f__Orbiliaceae;g__Arthrobotrys;s__Arthrobotrys_eudermata	3e-103
NCROTU1030	k__Fungi;p__Basidiomycota;c__Agaricomycetes;o__Auriculariales;f__Auriculariaceae;g__Auricularia;s__Auricularia_auricula-judae	3e-47
NCROTU1101	k__Fungi;p__Chytridiomycota;c__Rhizophlyctidomycetes;o__Rhizophlyctidales;f__Rhizophlyctidaceae;g__Rhizophlyctis;s__Rhizophlyctis_rosea	8e-18
NCROTU1226	k__Fungi;p__Ascomycota;c__Sordariomycetes;o__Trichosphaeriales;f__Trichosphaeriaceae;g__Nigrospora;s__Nigrospora_oryzae	2e-33
NCROTU1453	k__Fungi;p__Ascomycota;c__Sordariomycetes;o__Hypocreales;f__Nectriaceae;g__unidentified;s__unidentified	1e-86
NCROTU149	k__Fungi;p__Basidiomycota;c__Agaricomycetes;o__Geastrales;f__Geastraceae;g__unidentified;s__unidentified	2e-139
NCROTU1510	k__Fungi;p__Ascomycota;c__Sordariomycetes;o__Sordariales;f__Lasiosphaeriaceae;g__unidentified;s__unidentified	3e-84
NCROTU1727	k__Fungi;p__Ascomycota;c__Leotiomycetes;o__Helotiales;f__Hyaloscyphaceae;g__Phialea;s__unidentified	4e-59
NCROTU176	k__Fungi;p__Ascomycota;c__Sordariomycetes;o__Xylariales;f__Coniocessiaceae;g__Coniocessia;s__Coniocessia_cruciformis	1e-99
NCROTU1834	k__Fungi;p__Ascomycota;c__Sordariomycetes;o__Sordariales;f__Chaetomiaceae;g__Trichocladium;s__Trichocladium_pyriforme	4e-33
NCROTU1836	k__Fungi;p__Ascomycota;c__Eurotiomycetes;o__Eurotiales;f__Thermoascaceae;g__Byssochlamys;s__Byssochlamys_spectabilis	3e-08
NCROTU1838	k__Fungi;p__Ascomycota;c__Eurotiomycetes;o__Eurotiales;f__Thermoascaceae;g__Byssochlamys;s__Byssochlamys_spectabilis	3e-08
NCROTU1845	k__Fungi;p__Chytridiomycota;c__Rhizophlyctidomycetes;o__Rhizophlyctidales;f__Rhizophlyctidaceae;g__Rhizophlyctis;s__Rhizophlyctis_rosea	3e-57
NCROTU1890	k__Fungi;p__Ascomycota;c__Sordariomycetes;o__Sordariales;f__Lasiosphaeriaceae;g__unidentified;s__unidentified	1e-111
NCROTU219	k__Fungi;p__Ascomycota;c__Dothideomycetes;o__Pleosporales;f__Phaeosphaeriaceae;g__Ophiosphaerella;s__unidentified	2e-95
NCROTU2477	k__Fungi;p__Ascomycota;c__Dothideomycetes;o__Pleosporales;f__Phaeosphaeriaceae;g__Ophiosphaerella;s__unidentified	3e-100
NCROTU2551	k__Fungi;p__Ascomycota;c__Eurotiomycetes;o__Eurotiales;f__Thermoascaceae;g__Byssochlamys;s__Byssochlamys_spectabilis	3e-08
NCROTU355	k__Fungi;p__Ascomycota;c__Eurotiomycetes;o__Eurotiales;f__Aspergillaceae;g__Penicillium;s__Penicillium_gladioli	1e-108
NCROTU520	k__Fungi;p__Ascomycota;c__Eurotiomycetes;o__Eurotiales;f__Thermoascaceae;g__Byssochlamys;s__Byssochlamys_spectabilis	2e-08
NCROTU811	k__Fungi;p__Ascomycota;c__Eurotiomycetes;o__Eurotiales;f__Aspergillaceae;g__Aspergillus;s__Aspergillus_austroafricanus	4e-93
NCROTU340	k__Fungi;p__Ascomycota;c__Leotiomycetes;o__Helotiales;f__Hyaloscyphaceae;g__unidentified;s__unidentified	1e-12
NCROTU2239	k__Fungi;p__Chytridiomycota;c__Spizellomycetes;o__Spizellomycetales;f__Spizellomycetaceae;g__Spizellomyces;s__Spizellomyces_dolichospermus	9e-64
NCROTU1517	k__Fungi;p__Ascomycota;c__Sordariomycetes;o__Magnaporthales;f__Magnaporthaceae;g__Gaeumannomyces;s__Gaeumannomyces_graminis	2e-66
NCROTU2388	k__Fungi;p__Ascomycota;c__Leotiomycetes;o__Erysiphales;f__Erysiphaceae;g__Microidium;s__Microidium_phyllanthi	1e-09
NCROTU248	k__Fungi;p__Ascomycota;c__Dothideomycetes;o__Pleosporales;f__Didymellaceae;g__Ascochyta;s__Ascochyta_boltshauseri	9e-60
NCROTU2508	k__Fungi;p__Ascomycota;c__Sordariomycetes;o__Xylariales;f__Diatrypaceae;g__Monosporascus;s__unidentified	3e-87
NCROTU419	k__Fungi;p__Ascomycota;c__Leotiomycetes;o__Erysiphales;f__Erysiphaceae;g__Microidium;s__Microidium_phyllanthi	6e-10
NCROTU1409	k__Fungi;p__Basidiomycota;c__Agaricomycetes;o__Agaricales;f__Hygrophoraceae;g__Cora;s__unidentified	2e-08
NCROTU505	k__Fungi;p__Ascomycota;c__Eurotiomycetes;o__Verrucariales;f__Verrucariaceae;g__unidentified;s__unidentified	1e-65
NCROTU794	k__Fungi;p__Ascomycota;c__Coniocybomycetes;o__Coniocybales;f__Coniocybaceae;g__Chaenotheca;s__Chaenotheca_ferruginea	5e-12
NCROTU784	k__Fungi;p__Basidiomycota;c__Agaricomycetes;o__Agaricales;f__Strophariaceae;g__Tubaria;s__Tubaria_minima	7e-120
NCROTU1598	k__Fungi;p__Basidiomycota;c__Tremellomycetes;o__Tremellales;f__Trimorphomycetaceae;g__Saitozyma;s__Saitozyma_podzolica	2e-08
NCROTU1782	k__Fungi;p__Ascomycota;c__Dothideomycetes;o__Pleosporales;f__Phaeosphaeriaceae;g__unidentified;s__unidentified	6e-52
NCROTU472	k__Fungi;p__Basidiomycota;c__Cystobasidiomycetes;o__Cystobasidiales;f__Cystobasidiaceae;g__Cystobasidium;s__Cystobasidium_slooffiae	9e-29
NCROTU1675	k__Fungi;p__Ascomycota;c__Dothideomycetes;o__Pleosporales;f__Periconiaceae;g__Periconia;s__unidentified	6e-92
NCROTU528	k__Fungi;p__Ascomycota;c__Dothideomycetes;o__Pleosporales;f__Torulaceae;g__Torula;s__Torula_hollandica	4e-96
NCROTU1497	k__Fungi;p__Basidiomycota;c__Agaricomycetes;o__Agaricales;f__Marasmiaceae;g__Marasmius;s__unidentified	3e-09
NCROTU1572	k__Fungi;p__Basidiomycota;c__Agaricomycetes;o__Agaricales;f__Marasmiaceae;g__Marasmius;s__unidentified	4e-08
NCROTU433	k__Fungi;p__Basidiomycota;c__Agaricomycetes;o__Agaricales;f__Marasmiaceae;g__Marasmius;s__unidentified	2e-09
NCROTU91	k__Fungi;p__Basidiomycota;c__Agaricomycetes;o__Agaricales;f__Marasmiaceae;g__Marasmius;s__unidentified	7e-10
NCROTU1218	k__Fungi;p__Mortierellomycota;c__Mortierellomycetes;o__Mortierellales;f__Mortierellaceae;g__Mortierella;s__unidentified	3e-81
NCROTU124	k__Fungi;p__Mortierellomycota;c__Mortierellomycetes;o__Mortierellales;f__Mortierellaceae;g__Mortierella;s__unidentified	1e-83
NCROTU1820	k__Fungi;p__Mortierellomycota;c__Mortierellomycetes;o__Mortierellales;f__Mortierellaceae;g__Mortierella;s__Mortierella_exigua	3e-35
NCROTU1893	k__Fungi;p__Mortierellomycota;c__Mortierellomycetes;o__Mortierellales;f__Mortierellaceae;g__Mortierella;s__Mortierella_globalpina	1e-80
NCROTU1952	k__Fungi;p__Mortierellomycota;c__Mortierellomycetes;o__Mortierellales;f__Mortierellaceae;g__Mortierella;s__Mortierella_alpina	2e-85
NCROTU2294	k__Fungi;p__Mortierellomycota;c__Mortierellomycetes;o__Mortierellales;f__Mortierellaceae;g__Mortierella;s__unidentified	3e-20
NCROTU2574	k__Fungi;p__Mortierellomycota;c__Mortierellomycetes;o__Mortierellales;f__Mortierellaceae;g__Mortierella;s__Mortierella_gamsii	4e-74
NCROTU597	k__Fungi;p__Mortierellomycota;c__Mortierellomycetes;o__Mortierellales;f__Mortierellaceae;g__Mortierella;s__unidentified	4e-74
NCROTU200	k__Fungi;p__Ascomycota;c__Dothideomycetes;o__Pleosporales;f__Pleosporaceae;g__Neocamarosporium;s__unidentified	5e-09
NCROTU2245	k__Fungi;p__Ascomycota;c__Dothideomycetes;o__Pleosporales;f__Lentitheciaceae;g__Darksidea;s__Darksidea_alpha	1e-108
NCROTU182	k__Fungi;p__Basidiomycota;c__Agaricomycetes;o__Agaricales;f__Entolomataceae;g__Entoloma;s__Entoloma_korhonenii	9e-104
NCROTU1268	k__Fungi;p__Basidiomycota;c__Agaricomycetes;o__Agaricales;f__Amanitaceae;g__Amanita;s__unidentified	1e-09
NCROTU175	k__Fungi;p__Basidiomycota;c__Agaricomycetes;o__Boletales;f__Pisolithaceae;g__Pisolithus;s__Pisolithus_arhizus	4e-96
NCROTU987	k__Fungi;p__Ascomycota;c__Pezizomycetes;o__Pezizales;f__Ascobolaceae;g__unidentified;s__unidentified	1e-90
NCROTU1485	k__Fungi;p__Basidiomycota;c__Agaricomycetes;o__Agaricales;f__Psathyrellaceae;g__unidentified;s__unidentified	2e-114
NCROTU1957	k__Fungi;p__Ascomycota;c__Pezizomycetes;o__Pezizales;f__Pyronemataceae;g__unidentified;s__unidentified	1e-99
NCROTU2185	k__Fungi;p__Glomeromycota;c__Glomeromycetes;o__Glomerales;f__Glomeraceae;g__unidentified;s__unidentified	1e-14
NCROTU2370	k__Fungi;p__Glomeromycota;c__Glomeromycetes;o__Glomerales;f__Glomeraceae;g__Dominikia;s__Dominikia_iranica	1e-16
NCROTU292	k__Fungi;p__Glomeromycota;c__Glomeromycetes;o__Glomerales;f__Glomeraceae;g__unidentified;s__unidentified	1e-42
NCROTU2201	k__Fungi;p__Ascomycota;c__Leotiomycetes;o__Thelebolales;f__Pseudeurotiaceae;g__Pseudogymnoascus;s__Pseudogymnoascus_verrucosus	1e-99
NCROTU351	k__Fungi;p__Ascomycota;c__Eurotiomycetes;o__Chaetothyriales;f__Herpotrichiellaceae;g__Coniosporium;s__Coniosporium_apollinis	1e-86
NCROTU1256	k__Fungi;p__Ascomycota;c__Sordariomycetes;o__Hypocreales;f__Nectriaceae;g__Fusarium;s__unidentified	1e-71
SH1623681	k__Fungi;p__Ascomycota;c__Sordariomycetes;o__Hypocreales;f__Nectriaceae;g__Fusarium;s__Fusarium_solani	9e-91
NCROTU1429	k__Fungi;p__Olpidiomycota;c__Olpidiomycetes;o__Olpidiales;f__Olpidiaceae;g__Olpidium;s__Olpidium_brassicae	1e-52
NCROTU708	k__Fungi;p__Olpidiomycota;c__Olpidiomycetes;o__Olpidiales;f__Olpidiaceae;g__Olpidium;s__Olpidium_brassicae	1e-51
NCROTU860	k__Fungi;p__Basidiomycota;c__Microbotryomycetes;o__Sporidiobolales;f__Sporidiobolaceae;g__Rhodotorula;s__Rhodotorula_kratochvilovae	2e-88
NCROTU1806	k__Fungi;p__unidentified;c__unidentified;o__unidentified;f__unidentified;g__unidentified;s__unidentified	2e-52
NCROTU286	No blast hit	None
SH1511528	k__Fungi;p__Ascomycota;c__unidentified;o__unidentified;f__unidentified;g__unidentified;s__unidentified	1e-83
NCROTU76	No blast hit	None
NCROTU77	k__Fungi;p__Basidiomycota;c__Tremellomycetes;o__Filobasidiales;f__Filobasidiaceae;g__Naganishia;s__Naganishia_diffluens	3e-87
NCROTU122	k__Fungi;p__Ascomycota;c__Dothideomycetes;o__Pleosporales;f__unidentified;g__unidentified;s__unidentified	2e-114
NCROTU242	k__Fungi;p__Ascomycota;c__Dothideomycetes;o__Pleosporales;f__unidentified;g__unidentified;s__unidentified	3e-47
NCROTU313	No blast hit	None
NCROTU315	k__Fungi;p__unidentified;c__unidentified;o__unidentified;f__unidentified;g__unidentified;s__unidentified	3e-08
NCROTU407	k__Fungi;p__Ascomycota;c__Dothideomycetes;o__Pleosporales;f__Testudinaceae;g__unidentified;s__unidentified	8e-51
NCROTU526	k__Fungi;p__Ascomycota;c__Sordariomycetes;o__unidentified;f__unidentified;g__unidentified;s__unidentified	2e-79
NCROTU557	k__Fungi;p__Ascomycota;c__Dothideomycetes;o__Pleosporales;f__unidentified;g__unidentified;s__unidentified	2e-107
NCROTU640	No blast hit	None
NCROTU642	No blast hit	None
NCROTU655	No blast hit	None
NCROTU712	k__Fungi;p__Chytridiomycota;c__unidentified;o__unidentified;f__unidentified;g__unidentified;s__unidentified	3e-08
NCROTU758	k__Fungi;p__Basidiomycota;c__Agaricomycetes;o__Agaricales;f__unidentified;g__unidentified;s__unidentified	1e-139
NCROTU761	k__Fungi;p__unidentified;c__unidentified;o__unidentified;f__unidentified;g__unidentified;s__unidentified	1e-15
NCROTU905	k__Fungi;p__unidentified;c__unidentified;o__unidentified;f__unidentified;g__unidentified;s__unidentified	8e-73
NCROTU978	k__Fungi;p__Ascomycota;c__Dothideomycetes;o__Pleosporales;f__unidentified;g__unidentified;s__unidentified	4e-87
NCROTU982	k__Fungi;p__Ascomycota;c__Sordariomycetes;o__Sordariales;f__unidentified;g__unidentified;s__unidentified	2e-82
NCROTU1062	k__Fungi;p__unidentified;c__unidentified;o__unidentified;f__unidentified;g__unidentified;s__unidentified	2e-69
NCROTU1083	k__Fungi;p__unidentified;c__unidentified;o__unidentified;f__unidentified;g__unidentified;s__unidentified	8e-09
NCROTU1090	k__Fungi;p__unidentified;c__unidentified;o__unidentified;f__unidentified;g__unidentified;s__unidentified	5e-28
NCROTU1169	No blast hit	None
NCROTU1200	k__Fungi;p__Ascomycota;c__Orbiliomycetes;o__Orbiliales;f__Orbiliales_fam_Incertae_sedis;g__Vermispora;s__Vermispora_spermatophaga	8e-98
NCROTU1265	k__Fungi;p__Chytridiomycota;c__unidentified;o__unidentified;f__unidentified;g__unidentified;s__unidentified	6e-59
NCROTU1325	No blast hit	None
NCROTU1348	k__Fungi;p__unidentified;c__unidentified;o__unidentified;f__unidentified;g__unidentified;s__unidentified	2e-67
NCROTU1423	No blast hit	None
NCROTU1447	k__Fungi;p__unidentified;c__unidentified;o__unidentified;f__unidentified;g__unidentified;s__unidentified	1e-51
NCROTU1458	No blast hit	None
NCROTU1637	k__Fungi;p__Ascomycota;c__unidentified;o__unidentified;f__unidentified;g__unidentified;s__unidentified	9e-66
NCROTU1732	k__Fungi;p__Chytridiomycota;c__Chytridiomycetes;o__unidentified;f__unidentified;g__unidentified;s__unidentified	7e-95
NCROTU1800	k__Fungi;p__unidentified;c__unidentified;o__unidentified;f__unidentified;g__unidentified;s__unidentified	1e-65
NCROTU1900	k__Fungi;p__unidentified;c__unidentified;o__unidentified;f__unidentified;g__unidentified;s__unidentified	9e-91
NCROTU1917	k__Fungi;p__unidentified;c__unidentified;o__unidentified;f__unidentified;g__unidentified;s__unidentified	1e-65
NCROTU1989	k__Fungi;p__Chytridiomycota;c__unidentified;o__unidentified;f__unidentified;g__unidentified;s__unidentified	1e-38
NCROTU2013	k__Fungi;p__Ascomycota;c__Sordariomycetes;o__unidentified;f__unidentified;g__unidentified;s__unidentified	2e-68
NCROTU2054	No blast hit	None
NCROTU2084	k__Fungi;p__unidentified;c__unidentified;o__unidentified;f__unidentified;g__unidentified;s__unidentified	2e-09
NCROTU2097	No blast hit	None
NCROTU2108	No blast hit	None
NCROTU2146	No blast hit	None
NCROTU2176	No blast hit	None
NCROTU2371	No blast hit	None
NCROTU2380	k__Fungi;p__Ascomycota;c__Orbiliomycetes;o__unidentified;f__unidentified;g__unidentified;s__unidentified	1e-29
NCROTU2573	k__Fungi;p__unidentified;c__unidentified;o__unidentified;f__unidentified;g__unidentified;s__unidentified	8e-76
NCROTU273	k__Fungi;p__Basidiomycota;c__Agaricomycetes;o__Agaricales;f__Psathyrellaceae;g__Psathyrella;s__unidentified	6e-145
SH1186241	k__Fungi;p__Basidiomycota;c__Tremellomycetes;o__Tremellales;f__Trimorphomycetaceae;g__Saitozyma;s__Saitozyma_podzolica	5e-73
NCROTU246	k__Fungi;p__Ascomycota;c__Dothideomycetes;o__Pleosporales;f__Phaeosphaeriaceae;g__unidentified;s__unidentified	2e-104
NCROTU1859	k__Fungi;p__Mortierellomycota;c__Mortierellomycetes;o__Mortierellales;f__Mortierellaceae;g__Mortierella;s__unidentified	9e-63
NCROTU1263	k__Fungi;p__Chytridiomycota;c__Rhizophydiomycetes;o__Rhizophydiales;f__Rhizophydiales_fam_Incertae_sedis;g__Operculomyces;s__Operculomyces_laminatus	6e-120
NCROTU2549	No blast hit	None
NCROTU1079	k__Fungi;p__Ascomycota;c__Orbiliomycetes;o__Orbiliales;f__Orbiliaceae;g__Orbilia;s__unidentified	8e-09
NCROTU2557	k__Fungi;p__Basidiomycota;c__Agaricomycetes;o__Polyporales;f__Fomitopsidaceae;g__Skeletocutis;s__unidentified	2e-09
NCROTU675	k__Fungi;p__Ascomycota;c__Orbiliomycetes;o__Orbiliales;f__Orbiliaceae;g__Orbilia;s__unidentified	7e-09
NCROTU1025	k__Fungi;p__Ascomycota;c__Eurotiomycetes;o__Onygenales;f__Onygenales_fam_Incertae_sedis;g__Chrysosporium;s__Chrysosporium_siglerae	3e-125
NCROTU775	k__Fungi;p__Ascomycota;c__Eurotiomycetes;o__Chaetothyriales;f__Herpotrichiellaceae;g__Rhinocladiella;s__unidentified	3e-91
NCROTU2252	k__Fungi;p__Ascomycota;c__Saccharomycetes;o__Saccharomycetales;f__Lipomycetaceae;g__Lipomyces;s__Lipomyces_tetrasporus	4e-61
NCROTU2439	k__Fungi;p__Ascomycota;c__Sordariomycetes;o__Hypocreales;f__unidentified;g__unidentified;s__unidentified	6e-92
NCROTU1006	k__Fungi;p__Ascomycota;c__Eurotiomycetes;o__Eurotiales;f__Thermoascaceae;g__Byssochlamys;s__Byssochlamys_spectabilis	3e-08
NCROTU1061	k__Fungi;p__Ascomycota;c__Saccharomycetes;o__Saccharomycetales;f__Debaryomycetaceae;g__Spathaspora;s__unidentified	3e-08
NCROTU1327	k__Fungi;p__Ascomycota;c__Saccharomycetes;o__Saccharomycetales;f__Debaryomycetaceae;g__Spathaspora;s__unidentified	2e-08
NCROTU1563	k__Fungi;p__Ascomycota;c__Sordariomycetes;o__Hypocreales;f__unidentified;g__unidentified;s__unidentified	1e-93
NCROTU1640	k__Fungi;p__Ascomycota;c__Dothideomycetes;o__Pleosporales;f__Lophiostomataceae;g__Lophiostoma;s__Lophiostoma_multiseptatum	5e-55
NCROTU1669	k__Fungi;p__Ascomycota;c__Eurotiomycetes;o__Eurotiales;f__Thermoascaceae;g__Byssochlamys;s__Byssochlamys_spectabilis	4e-08
NCROTU1852	k__Fungi;p__Basidiomycota;c__Agaricomycetes;o__Agaricales;f__Bolbitiaceae;g__Conocybe;s__Conocybe_siennophylla	2e-166
NCROTU1881	k__Fungi;p__Ascomycota;c__Sordariomycetes;o__Sordariales;f__Lasiosphaeriaceae;g__unidentified;s__unidentified	1e-68
NCROTU2355	k__Fungi;p__Ascomycota;c__Saccharomycetes;o__Saccharomycetales;f__Debaryomycetaceae;g__Spathaspora;s__unidentified	3e-08
NCROTU410	k__Fungi;p__Ascomycota;c__Eurotiomycetes;o__Eurotiales;f__Thermoascaceae;g__Byssochlamys;s__Byssochlamys_spectabilis	3e-08
NCROTU53	k__Fungi;p__Ascomycota;c__Eurotiomycetes;o__Eurotiales;f__Thermoascaceae;g__Byssochlamys;s__Byssochlamys_spectabilis	2e-08
NCROTU55	k__Fungi;p__Ascomycota;c__Eurotiomycetes;o__Eurotiales;f__Aspergillaceae;g__Penicillium;s__unidentified	2e-110
NCROTU553	k__Fungi;p__Ascomycota;c__Eurotiomycetes;o__Eurotiales;f__Thermoascaceae;g__Byssochlamys;s__Byssochlamys_spectabilis	3e-08
NCROTU697	k__Fungi;p__Ascomycota;c__Eurotiomycetes;o__Eurotiales;f__Trichocomaceae;g__Talaromyces;s__Talaromyces_purpureogenus	4e-96
NCROTU816	k__Fungi;p__Ascomycota;c__Leotiomycetes;o__Helotiales;f__Helotiaceae;g__Tetracladium;s__unidentified	7e-67
SH1639426	k__Fungi;p__Basidiomycota;c__Agaricomycetes;o__Agaricales;f__Strophariaceae;g__Hypholoma;s__Hypholoma_lateritium	6e-139
NCROTU284	k__Fungi;p__Chytridiomycota;c__Spizellomycetes;o__Spizellomycetales;f__Spizellomycetaceae;g__Spizellomyces;s__Spizellomyces_lactosolyticus	1e-54
NCROTU2272	k__Fungi;p__Ascomycota;c__Sordariomycetes;o__Magnaporthales;f__Magnaporthaceae;g__unidentified;s__unidentified	7e-76
NCROTU1863	k__Fungi;p__Basidiomycota;c__Agaricomycetes;o__Agaricales;f__Typhulaceae;g__Typhula;s__Typhula_variabilis	4e-146
NCROTU2037	k__Fungi;p__Ascomycota;c__Dothideomycetes;o__Pleosporales;f__Massarinaceae;g__Stagonospora;s__unidentified	2e-58
NCROTU490	k__Fungi;p__Ascomycota;c__Leotiomycetes;o__Erysiphales;f__Erysiphaceae;g__Microidium;s__Microidium_phyllanthi	1e-09
NCROTU552	k__Fungi;p__Chytridiomycota;c__Spizellomycetes;o__Spizellomycetales;f__Powellomycetaceae;g__Powellomyces;s__Powellomyces_hirtus	0.0
NCROTU864	k__Fungi;p__Ascomycota;c__Dothideomycetes;o__Pleosporales;f__Leptosphaeriaceae;g__Leptosphaeria;s__unidentified	9e-48
NCROTU1124	k__Fungi;p__Basidiomycota;c__Agaricomycetes;o__Agaricales;f__Hygrophoraceae;g__Cora;s__unidentified	4e-08
NCROTU585	k__Fungi;p__Basidiomycota;c__Agaricomycetes;o__Agaricales;f__Hygrophoraceae;g__Cora;s__unidentified	3e-08
NCROTU1126	k__Fungi;p__Basidiomycota;c__Tremellomycetes;o__Tremellales;f__Trimorphomycetaceae;g__Saitozyma;s__Saitozyma_podzolica	5e-11
NCROTU409	k__Fungi;p__Basidiomycota;c__Cystobasidiomycetes;o__Cystobasidiales;f__Cystobasidiaceae;g__Cystobasidium;s__Cystobasidium_pallidum	3e-125
NCROTU1665	k__Fungi;p__Basidiomycota;c__Agaricomycetes;o__Agaricales;f__Marasmiaceae;g__Marasmius;s__unidentified	2e-10
NCROTU334	k__Fungi;p__Mortierellomycota;c__Mortierellomycetes;o__Mortierellales;f__Mortierellaceae;g__Mortierella;s__unidentified	1e-83
NCROTU1008	k__Fungi;p__Mortierellomycota;c__Mortierellomycetes;o__Mortierellales;f__Mortierellaceae;g__Mortierella;s__Mortierella_gamsii	4e-74
NCROTU1238	k__Fungi;p__Mortierellomycota;c__Mortierellomycetes;o__Mortierellales;f__Mortierellaceae;g__Mortierella;s__unidentified	1e-83
NCROTU1724	k__Fungi;p__Mortierellomycota;c__Mortierellomycetes;o__Mortierellales;f__Mortierellaceae;g__Mortierella;s__Mortierella_alpina	6e-92
NCROTU1748	k__Fungi;p__Mortierellomycota;c__Mortierellomycetes;o__Mortierellales;f__Mortierellaceae;g__Mortierella;s__Mortierella_alpina	1e-86
NCROTU1889	k__Fungi;p__Mortierellomycota;c__Mortierellomycetes;o__Mortierellales;f__Mortierellaceae;g__Mortierella;s__unidentified	1e-64
NCROTU2304	k__Fungi;p__Mortierellomycota;c__Mortierellomycetes;o__Mortierellales;f__Mortierellaceae;g__Mortierella;s__unidentified	3e-69
NCROTU2470	k__Fungi;p__Mortierellomycota;c__Mortierellomycetes;o__Mortierellales;f__Mortierellaceae;g__Mortierella;s__Mortierella_exigua	4e-74
NCROTU62	k__Fungi;p__Mortierellomycota;c__Mortierellomycetes;o__Mortierellales;f__Mortierellaceae;g__Mortierella;s__Mortierella_gamsii	2e-85
NCROTU801	k__Fungi;p__Mortierellomycota;c__Mortierellomycetes;o__Mortierellales;f__Mortierellaceae;g__Mortierella;s__Mortierella_exigua	4e-74
SH1239987	k__Fungi;p__Ascomycota;c__Sordariomycetes;o__Glomerellales;f__Plectosphaerellaceae;g__Verticillium;s__Verticillium_dahliae	7e-82
NCROTU73	k__Fungi;p__Basidiomycota;c__Agaricomycetes;o__Cantharellales;f__Ceratobasidiaceae;g__unidentified;s__unidentified	5e-99
NCROTU1612	k__Fungi;p__Ascomycota;c__Leotiomycetes;o__Helotiales;f__Helotiaceae;g__unidentified;s__unidentified	2e-85
NCROTU1776	k__Fungi;p__Ascomycota;c__Leotiomycetes;o__Helotiales;f__Helotiaceae;g__unidentified;s__unidentified	3e-60
NCROTU2221	k__Fungi;p__Ascomycota;c__Dothideomycetes;o__Pleosporales;f__Sporormiaceae;g__Preussia;s__unidentified	2e-63
NCROTU2440	k__Fungi;p__Ascomycota;c__Dothideomycetes;o__Pleosporales;f__Sporormiaceae;g__Preussia;s__Preussia_minipascua	4e-28
NCROTU787	k__Fungi;p__Ascomycota;c__Sordariomycetes;o__Sordariales;f__Lasiosphaeriaceae;g__Cercophora;s__unidentified	7e-82
NCROTU2504	k__Fungi;p__Glomeromycota;c__Glomeromycetes;o__Glomerales;f__Glomeraceae;g__unidentified;s__unidentified	1e-42
NCROTU121	k__Fungi;p__Ascomycota;c__Dothideomycetes;o__Pleosporales;f__Didymellaceae;g__Phomatodes;s__Phomatodes_aubrietiae	1e-80
NCROTU405	k__Fungi;p__Ascomycota;c__Sordariomycetes;o__Hypocreales;f__Nectriaceae;g__Fusarium;s__unidentified	2e-79
NCROTU835	k__Fungi;p__Ascomycota;c__Sordariomycetes;o__Hypocreales;f__Hypocreales_fam_Incertae_sedis;g__Acremonium;s__Acremonium_persicinum	2e-97
NCROTU2094	k__Fungi;p__Ascomycota;c__Sordariomycetes;o__Sordariales;f__Lasiosphaeriaceae;g__Cladorrhinum;s__Cladorrhinum_flexuosum	1e-90
NCROTU1906	k__Fungi;p__Ascomycota;c__Sordariomycetes;o__Sordariales;f__Chaetomiaceae;g__unidentified;s__unidentified	2e-97
NCROTU2570	k__Fungi;p__Ascomycota;c__Sordariomycetes;o__Hypocreales;f__Clavicipitaceae;g__Metarhizium;s__Metarhizium_marquandii	1e-83
NCROTU86	k__Fungi;p__Olpidiomycota;c__Olpidiomycetes;o__Olpidiales;f__Olpidiaceae;g__Olpidium;s__Olpidium_brassicae	1e-52
NCROTU326	k__Fungi;p__Ascomycota;c__Dothideomycetes;o__Pleosporales;f__unidentified;g__unidentified;s__unidentified	3e-08
NCROTU327	k__Fungi;p__unidentified;c__unidentified;o__unidentified;f__unidentified;g__unidentified;s__unidentified	2e-95
NCROTU2585	k__Fungi;p__Chytridiomycota;c__unidentified;o__unidentified;f__unidentified;g__unidentified;s__unidentified	1e-65
SH1246740	k__Fungi;p__Ascomycota;c__Sordariomycetes;o__Xylariales;f__unidentified;g__unidentified;s__unidentified	3e-81
NCROTU267	k__Fungi;p__unidentified;c__unidentified;o__unidentified;f__unidentified;g__unidentified;s__unidentified	5e-80
NCROTU1622	No blast hit	None
NCROTU1775	No blast hit	None
SH1179143	k__Fungi;p__Ascomycota;c__Sordariomycetes;o__Sordariales;f__unidentified;g__unidentified;s__unidentified	1e-83
SH1650607	k__Fungi;p__Basidiomycota;c__Tremellomycetes;o__Cystofilobasidiales;f__Cystofilobasidiaceae;g__Guehomyces;s__Guehomyces_pullulans	2e-91
NCROTU60	No blast hit	None
NCROTU169	k__Fungi;p__unidentified;c__unidentified;o__unidentified;f__unidentified;g__unidentified;s__unidentified	2e-20
NCROTU289	No blast hit	None
NCROTU307	No blast hit	None
NCROTU336	No blast hit	None
NCROTU359	No blast hit	None
NCROTU476	No blast hit	None
NCROTU480	k__Fungi;p__Ascomycota;c__Dothideomycetes;o__unidentified;f__unidentified;g__unidentified;s__unidentified	1e-62
NCROTU489	No blast hit	None
NCROTU555	k__Fungi;p__unidentified;c__unidentified;o__unidentified;f__unidentified;g__unidentified;s__unidentified	1e-90
NCROTU611	No blast hit	None
NCROTU831	No blast hit	None
NCROTU857	No blast hit	None
NCROTU941	No blast hit	None
NCROTU956	No blast hit	None
NCROTU1047	No blast hit	None
NCROTU1070	No blast hit	None
NCROTU1077	No blast hit	None
NCROTU1139	k__Fungi;p__Ascomycota;c__unidentified;o__unidentified;f__unidentified;g__unidentified;s__unidentified	1e-08
NCROTU1452	k__Fungi;p__Ascomycota;c__Sordariomycetes;o__Xylariales;f__unidentified;g__unidentified;s__unidentified	9e-79
NCROTU1694	k__Fungi;p__unidentified;c__unidentified;o__unidentified;f__unidentified;g__unidentified;s__unidentified	5e-83
NCROTU1722	k__Fungi;p__unidentified;c__unidentified;o__unidentified;f__unidentified;g__unidentified;s__unidentified	3e-81
NCROTU1769	No blast hit	None
NCROTU1809	No blast hit	None
NCROTU1856	k__Fungi;p__unidentified;c__unidentified;o__unidentified;f__unidentified;g__unidentified;s__unidentified	3e-59
NCROTU1944	k__Fungi;p__Ascomycota;c__Dothideomycetes;o__Pleosporales;f__unidentified;g__unidentified;s__unidentified	1e-53
NCROTU1963	k__Fungi;p__Ascomycota;c__unidentified;o__unidentified;f__unidentified;g__unidentified;s__unidentified	6e-61
NCROTU2117	k__Fungi;p__Ascomycota;c__Leotiomycetes;o__Helotiales;f__unidentified;g__unidentified;s__unidentified	3e-87
NCROTU2161	No blast hit	None
NCROTU2218	No blast hit	None
NCROTU2318	k__Fungi;p__unidentified;c__unidentified;o__unidentified;f__unidentified;g__unidentified;s__unidentified	2e-117
NCROTU2328	No blast hit	None
NCROTU2360	k__Fungi;p__Basidiomycota;c__Agaricomycetes;o__Cantharellales;f__unidentified;g__unidentified;s__unidentified	1e-108
NCROTU2397	k__Fungi;p__Ascomycota;c__Dothideomycetes;o__Pleosporales;f__unidentified;g__unidentified;s__unidentified	2e-45
NCROTU2426	k__Fungi;p__Ascomycota;c__Eurotiomycetes;o__Onygenales;f__unidentified;g__unidentified;s__unidentified	2e-104
NCROTU2427	k__Fungi;p__Ascomycota;c__Dothideomycetes;o__Pleosporales;f__Pleosporales_fam_Incertae_sedis;g__Polyschema;s__Polyschema_sclerotigenum	2e-82
NCROTU2510	No blast hit	None
NCROTU2534	No blast hit	None
