# Supplementary material for: How Tillage and Crop Rotation Change the Distribution Pattern of Fungi
Source: Front Microbiol. 2021 Jun 17;12:634325. doi: 10.3389/fmicb.2021.634325 (PMC8247931; doi:10.3389/fmicb.2021.634325)
Supplement: Supplementary file 3 [file Table_2.XLSX]

## Sheet: phylum
taxa	LT2S.01	LT2S.02	LT2S.03	LT2S.04	LT2S.05	LT2S.06	LT2S.07	LT2S.09	LT2S.10	LT2S.11	LT2S.13	LT2S.14	LT2S.15	LT2S.16	LT2S.17	LT2S.18	LT2S.19
No blast hit;Other	1829	2843	3568	929	1526	935	1147	2399	1776	2393	1096	2151	2313	1436	1706	5825	1390
k__Eukaryota_kgd_Incertae_sedis;p__unidentified	1	25	1	0	1	4	0	6	1	0	0	0	0	0	0	0	0
k__Fungi;p__Ascomycota	17175	32149	11742	479	7007	7556	14538	13944	20833	6240	4164	5336	2434	4352	5357	3489	4282
k__Fungi;p__Basidiomycota	2869	7319	7885	303	17431	1391	2199	3430	1621	3129	1378	1887	2096	1399	2125	2927	2625
k__Fungi;p__Chytridiomycota	23	35	20	12	36	29	7	39	3	26	5	8	27	13	6	15	15
k__Fungi;p__Entomophthoromycota	7	9	0	0	0	5	0	150	0	0	0	0	6	0	0	0	0
k__Fungi;p__Glomeromycota	369	189	4137	15	377	111	291	238	645	1000	632	2741	398	236	182	286	98
k__Fungi;p__Mortierellomycota	33653	21983	35145	5687	38285	12867	44584	33614	37588	50050	50664	47360	53034	55812	53128	50341	52339
k__Fungi;p__Mucoromycota	5	7	3	0	10	9	8	73	7	107	7	49	17	139	74	26	39
k__Fungi;p__Olpidiomycota	8596	212	2236	59731	1496	42125	1966	10318	2825	737	1354	934	3792	467	825	1263	402
k__Fungi;p__Rozellomycota	0	17	0	6	4	2	0	8	9	0	12	0	0	0	0	0	0
k__Fungi;p__unidentified	2984	2723	2774	349	1338	2477	2771	3292	2203	3829	8198	7045	3394	3655	4108	3339	6321
k__Rhizaria;p__Cercozoa	0	0	0	0	0	0	0	0	0	0	1	0	0	2	0	0	0

## Sheet: Class
TAXA	LT2S.01	LT2S.02	LT2S.03	LT2S.04	LT2S.05	LT2S.06	LT2S.07	LT2S.09	LT2S.10	LT2S.11	LT2S.13	LT2S.14	LT2S.15	LT2S.16	LT2S.17	LT2S.18	LT2S.19
No blast hit;Other;Other	1829	2843	3568	929	1526	935	1147	2399	1776	2393	1096	2151	2313	1436	1706	5825	1390
k__Eukaryota_kgd_Incertae_sedis;p__unidentified;c__unidentified	1	25	1	0	1	4	0	6	1	0	0	0	0	0	0	0	0
k__Fungi;p__Ascomycota;c__Coniocybomycetes	0	0	0	0	0	2	0	0	0	0	0	0	0	0	0	0	0
k__Fungi;p__Ascomycota;c__Dothideomycetes	13447	7284	7598	224	2958	5446	13270	7408	19638	3588	2217	2634	1185	2858	3746	1870	2134
k__Fungi;p__Ascomycota;c__Eurotiomycetes	168	177	209	8	38	35	134	217	104	157	200	122	150	84	51	123	58
k__Fungi;p__Ascomycota;c__Lecanoromycetes	29	9	59	17	3	78	12	187	75	194	73	54	60	0	0	307	131
k__Fungi;p__Ascomycota;c__Leotiomycetes	2852	17967	2539	85	656	1141	413	3391	372	661	990	1112	535	556	747	491	1121
k__Fungi;p__Ascomycota;c__Orbiliomycetes	66	195	508	15	280	14	74	482	57	209	105	277	162	126	77	233	125
k__Fungi;p__Ascomycota;c__Pezizomycetes	77	46	69	5	56	10	70	310	27	50	117	201	1	12	37	3	105
k__Fungi;p__Ascomycota;c__Saccharomycetes	69	73	68	13	84	19	27	52	80	665	78	248	78	395	105	156	77
k__Fungi;p__Ascomycota;c__Sordariomycetes	389	528	287	77	514	110	333	265	193	204	101	160	150	164	288	101	169
k__Fungi;p__Ascomycota;c__Taphrinomycetes	0	0	0	0	0	0	0	0	0	0	0	0	0	0	0	0	8
k__Fungi;p__Ascomycota;c__unidentified	78	5870	405	35	2418	701	205	1632	287	512	283	528	113	157	306	205	354
k__Fungi;p__Basidiomycota;c__Agaricomycetes	1328	1335	4706	115	13550	517	1540	1048	405	2009	817	1298	764	803	1124	2073	1763
k__Fungi;p__Basidiomycota;c__Agaricostilbomycetes	0	0	0	0	0	0	35	2	0	0	0	0	0	0	0	0	0
k__Fungi;p__Basidiomycota;c__Cystobasidiomycetes	2	21	0	0	62	5	13	100	13	28	14	0	18	0	64	0	0
k__Fungi;p__Basidiomycota;c__Geminibasidiomycetes	1	0	3	0	0	0	0	0	0	3	12	0	11	0	23	38	14
k__Fungi;p__Basidiomycota;c__Microbotryomycetes	75	762	171	2	224	47	43	213	63	156	242	100	216	209	218	332	99
k__Fungi;p__Basidiomycota;c__Tremellomycetes	909	4609	1459	166	3544	706	460	1519	906	840	275	474	1039	342	626	408	706
k__Fungi;p__Basidiomycota;c__Tritirachiomycetes	0	0	0	0	0	0	0	0	0	0	1	2	0	0	21	5	2
k__Fungi;p__Basidiomycota;c__Wallemiomycetes	1	0	0	0	0	0	0	0	0	0	0	0	0	2	0	0	0
k__Fungi;p__Basidiomycota;c__unidentified	553	592	1546	20	51	116	108	548	234	93	17	13	48	43	49	71	41
k__Fungi;p__Chytridiomycota;c__Chytridiomycetes	0	20	1	0	2	1	0	0	0	1	0	0	0	0	0	0	0
k__Fungi;p__Chytridiomycota;c__Rhizophlyctidomycetes	0	1	0	8	25	11	2	17	1	20	4	5	23	10	4	9	9
k__Fungi;p__Chytridiomycota;c__Rhizophydiomycetes	0	0	0	1	0	0	0	0	0	0	0	0	0	0	0	0	0
k__Fungi;p__Chytridiomycota;c__Spizellomycetes	0	0	2	0	0	1	0	0	0	2	1	2	4	3	2	6	6
k__Fungi;p__Chytridiomycota;c__unidentified	23	14	17	3	9	16	5	22	2	3	0	1	0	0	0	0	0
k__Fungi;p__Entomophthoromycota;c__Basidiobolomycetes	7	9	0	0	0	5	0	150	0	0	0	0	6	0	0	0	0
k__Fungi;p__Glomeromycota;c__Glomeromycetes	369	83	4137	15	377	73	285	238	645	1000	632	2741	398	236	182	286	98
k__Fungi;p__Glomeromycota;c__unidentified	0	106	0	0	0	38	6	0	0	0	0	0	0	0	0	0	0
k__Fungi;p__Mortierellomycota;c__Mortierellomycetes	33653	21983	35145	5687	38285	12867	44584	33614	37588	50050	50664	47360	53034	55812	53128	50341	52339
k__Fungi;p__Mucoromycota;c__Mucoromycetes	5	7	3	0	10	9	8	73	7	107	7	49	17	139	74	26	39
k__Fungi;p__Olpidiomycota;c__Olpidiomycetes	8596	212	2236	59731	1496	42125	1966	10318	2825	737	1354	934	3792	467	825	1263	402
k__Fungi;p__Rozellomycota;c__Rozellomycotina_cls_Incertae_sedis	0	9	0	6	0	0	0	0	0	0	0	0	0	0	0	0	0
k__Fungi;p__Rozellomycota;c__unidentified	0	8	0	0	4	2	0	8	9	0	12	0	0	0	0	0	0
k__Fungi;p__unidentified;c__unidentified	2984	2723	2774	349	1338	2477	2771	3292	2203	3829	8198	7045	3394	3655	4108	3339	6321
k__Rhizaria;p__Cercozoa;c__unidentified	0	0	0	0	0	0	0	0	0	0	1	0	0	2	0	0	0

## Sheet: Order
TAXA	LT2S.01	LT2S.02	LT2S.03	LT2S.04	LT2S.05	LT2S.06	LT2S.07	LT2S.09	LT2S.10	LT2S.11	LT2S.13	LT2S.14	LT2S.15	LT2S.16	LT2S.17	LT2S.18	LT2S.19
No blast hit;Other;Other;Other	1829	2843	3568	929	1526	935	1147	2399	1776	2393	1096	2151	2313	1436	1706	5825	1390
k__Eukaryota_kgd_Incertae_sedis;p__unidentified;c__unidentified;o__unidentified	1	25	1	0	1	4	0	6	1	0	0	0	0	0	0	0	0
k__Fungi;p__Ascomycota;c__Coniocybomycetes;o__Coniocybales	0	0	0	0	0	2	0	0	0	0	0	0	0	0	0	0	0
k__Fungi;p__Ascomycota;c__Dothideomycetes;o__Acrospermales	0	0	0	0	0	10	0	0	0	0	0	0	0	0	0	0	0
k__Fungi;p__Ascomycota;c__Dothideomycetes;o__Capnodiales	33	223	14	2	13	28	7	60	9	3	5	0	7	3	2	2	7
k__Fungi;p__Ascomycota;c__Dothideomycetes;o__Dothideales	0	5	4	0	10	2	0	8	0	1	0	0	1	4	0	10	0
k__Fungi;p__Ascomycota;c__Dothideomycetes;o__Pleosporales	13136	6900	7423	208	2798	3995	8189	6723	19523	3565	2212	2633	1172	2851	3744	1854	2086
k__Fungi;p__Ascomycota;c__Dothideomycetes;o__Tubeufiales	0	4	4	0	0	2	33	18	2	0	0	0	0	0	0	0	0
k__Fungi;p__Ascomycota;c__Dothideomycetes;o__Venturiales	0	0	0	0	0	4	0	26	12	0	0	0	0	0	0	4	0
k__Fungi;p__Ascomycota;c__Dothideomycetes;o__unidentified	278	152	153	14	137	1405	5041	573	92	19	0	1	5	0	0	0	41
k__Fungi;p__Ascomycota;c__Eurotiomycetes;o__Chaetothyriales	29	90	50	1	9	8	24	69	25	81	70	11	49	4	12	81	13
k__Fungi;p__Ascomycota;c__Eurotiomycetes;o__Eurotiales	136	80	159	7	29	25	109	120	79	25	84	82	57	32	34	30	25
k__Fungi;p__Ascomycota;c__Eurotiomycetes;o__Onygenales	3	7	0	0	0	0	1	0	0	23	30	3	20	26	5	0	6
k__Fungi;p__Ascomycota;c__Eurotiomycetes;o__Verrucariales	0	0	0	0	0	2	0	28	0	28	16	26	24	22	0	12	14
k__Fungi;p__Ascomycota;c__Lecanoromycetes;o__Pertusariales	29	9	59	17	3	78	12	187	75	194	73	54	60	0	0	307	131
k__Fungi;p__Ascomycota;c__Leotiomycetes;o__Erysiphales	45	222	107	2	13	0	10	112	6	162	262	535	111	96	242	37	601
k__Fungi;p__Ascomycota;c__Leotiomycetes;o__Helotiales	2726	17735	2411	69	588	1127	388	3217	337	203	26	161	79	51	131	241	81
k__Fungi;p__Ascomycota;c__Leotiomycetes;o__Thelebolales	2	6	0	6	34	5	7	43	7	94	173	158	51	249	172	73	95
k__Fungi;p__Ascomycota;c__Leotiomycetes;o__unidentified	79	4	21	8	21	9	8	19	22	202	529	258	294	160	202	140	344
k__Fungi;p__Ascomycota;c__Orbiliomycetes;o__Orbiliales	66	93	356	15	280	14	67	482	55	207	105	110	162	126	77	219	109
k__Fungi;p__Ascomycota;c__Orbiliomycetes;o__unidentified	0	102	152	0	0	0	7	0	2	2	0	167	0	0	0	14	16
k__Fungi;p__Ascomycota;c__Pezizomycetes;o__Pezizales	74	38	69	5	54	9	70	292	27	49	117	199	1	12	36	0	105
k__Fungi;p__Ascomycota;c__Pezizomycetes;o__unidentified	3	8	0	0	2	1	0	18	0	1	0	2	0	0	1	3	0
k__Fungi;p__Ascomycota;c__Saccharomycetes;o__Saccharomycetales	69	73	68	13	84	19	27	52	80	665	78	248	78	395	105	156	77
k__Fungi;p__Ascomycota;c__Sordariomycetes;o__Glomerellales	2	2	1	0	0	0	0	0	0	0	0	0	0	0	1	0	0
k__Fungi;p__Ascomycota;c__Sordariomycetes;o__Hypocreales	210	327	128	63	60	68	187	88	99	79	45	60	49	97	94	43	79
k__Fungi;p__Ascomycota;c__Sordariomycetes;o__Magnaporthales	0	2	0	0	0	0	0	0	0	0	0	0	1	0	0	0	0
k__Fungi;p__Ascomycota;c__Sordariomycetes;o__Microascales	0	0	0	0	0	0	0	0	0	1	1	0	0	0	1	0	0
k__Fungi;p__Ascomycota;c__Sordariomycetes;o__Sordariales	6	10	25	0	1	2	3	11	2	3	5	7	3	6	1	4	1
k__Fungi;p__Ascomycota;c__Sordariomycetes;o__Trichosphaeriales	0	0	0	0	0	0	0	0	0	0	0	0	0	2	0	0	0
k__Fungi;p__Ascomycota;c__Sordariomycetes;o__Xylariales	67	164	127	4	37	23	131	26	31	102	45	58	94	56	39	42	38
k__Fungi;p__Ascomycota;c__Sordariomycetes;o__unidentified	104	23	6	10	416	17	12	140	61	19	5	35	3	3	152	12	51
k__Fungi;p__Ascomycota;c__Taphrinomycetes;o__Taphrinales	0	0	0	0	0	0	0	0	0	0	0	0	0	0	0	0	8
k__Fungi;p__Ascomycota;c__unidentified;o__unidentified	78	5870	405	35	2418	701	205	1632	287	512	283	528	113	157	306	205	354
k__Fungi;p__Basidiomycota;c__Agaricomycetes;o__Agaricales	1113	540	1746	98	13408	131	615	926	315	810	268	621	663	341	726	1384	1297
k__Fungi;p__Basidiomycota;c__Agaricomycetes;o__Auriculariales	0	127	1050	0	0	304	908	0	1	239	21	363	11	22	0	231	13
k__Fungi;p__Basidiomycota;c__Agaricomycetes;o__Boletales	4	0	16	0	13	1	2	1	2	23	107	7	0	69	27	46	15
k__Fungi;p__Basidiomycota;c__Agaricomycetes;o__Cantharellales	160	355	291	13	103	43	12	64	29	865	421	283	49	294	303	324	405
k__Fungi;p__Basidiomycota;c__Agaricomycetes;o__Corticiales	48	254	1541	0	0	0	0	0	0	11	0	16	11	41	56	8	0
k__Fungi;p__Basidiomycota;c__Agaricomycetes;o__Geastrales	0	0	0	0	0	0	0	0	0	2	0	0	0	0	0	0	0
k__Fungi;p__Basidiomycota;c__Agaricomycetes;o__Hymenochaetales	0	0	0	0	0	0	0	0	0	0	0	0	0	0	0	0	5
k__Fungi;p__Basidiomycota;c__Agaricomycetes;o__Polyporales	2	34	0	0	0	1	3	57	58	26	0	0	5	8	1	25	13
k__Fungi;p__Basidiomycota;c__Agaricomycetes;o__Russulales	0	0	0	0	0	0	0	0	0	12	0	8	4	0	0	46	0
k__Fungi;p__Basidiomycota;c__Agaricomycetes;o__unidentified	1	25	62	4	26	37	0	0	0	21	0	0	21	28	11	9	15
k__Fungi;p__Basidiomycota;c__Agaricostilbomycetes;o__Agaricostilbales	0	0	0	0	0	0	35	2	0	0	0	0	0	0	0	0	0
k__Fungi;p__Basidiomycota;c__Cystobasidiomycetes;o__Cystobasidiales	2	21	0	0	62	5	9	100	9	1	14	0	12	0	64	0	0
k__Fungi;p__Basidiomycota;c__Cystobasidiomycetes;o__Cystobasidiomycetes_ord_Incertae_sedis	0	0	0	0	0	0	0	0	0	27	0	0	6	0	0	0	0
k__Fungi;p__Basidiomycota;c__Cystobasidiomycetes;o__unidentified	0	0	0	0	0	0	4	0	4	0	0	0	0	0	0	0	0
k__Fungi;p__Basidiomycota;c__Geminibasidiomycetes;o__Geminibasidiales	1	0	3	0	0	0	0	0	0	3	12	0	11	0	23	38	14
k__Fungi;p__Basidiomycota;c__Microbotryomycetes;o__Leucosporidiales	0	1	1	0	0	1	0	15	3	2	0	0	0	0	0	0	0
k__Fungi;p__Basidiomycota;c__Microbotryomycetes;o__Microbotryomycetes_ord_Incertae_sedis	30	680	55	0	147	9	0	0	0	71	74	59	71	180	166	146	80
k__Fungi;p__Basidiomycota;c__Microbotryomycetes;o__Sporidiobolales	45	81	115	2	77	37	43	198	60	83	168	41	145	29	52	186	19
k__Fungi;p__Basidiomycota;c__Tremellomycetes;o__Cystofilobasidiales	607	563	613	58	284	288	79	319	110	240	17	34	638	92	95	60	257
k__Fungi;p__Basidiomycota;c__Tremellomycetes;o__Filobasidiales	153	639	145	41	250	225	74	436	113	354	33	46	280	35	193	234	175
k__Fungi;p__Basidiomycota;c__Tremellomycetes;o__Tremellales	149	3404	701	67	3010	185	307	764	683	246	225	394	121	215	338	114	274
k__Fungi;p__Basidiomycota;c__Tremellomycetes;o__Trichosporonales	0	3	0	0	0	0	0	0	0	0	0	0	0	0	0	0	0
k__Fungi;p__Basidiomycota;c__Tremellomycetes;o__unidentified	0	0	0	0	0	8	0	0	0	0	0	0	0	0	0	0	0
k__Fungi;p__Basidiomycota;c__Tritirachiomycetes;o__Tritirachiales	0	0	0	0	0	0	0	0	0	0	1	2	0	0	21	5	2
k__Fungi;p__Basidiomycota;c__Wallemiomycetes;o__Wallemiales	1	0	0	0	0	0	0	0	0	0	0	0	0	2	0	0	0
k__Fungi;p__Basidiomycota;c__unidentified;o__unidentified	553	592	1546	20	51	116	108	548	234	93	17	13	48	43	49	71	41
k__Fungi;p__Chytridiomycota;c__Chytridiomycetes;o__unidentified	0	20	1	0	2	1	0	0	0	1	0	0	0	0	0	0	0
k__Fungi;p__Chytridiomycota;c__Rhizophlyctidomycetes;o__Rhizophlyctidales	0	1	0	8	25	11	2	17	1	20	4	5	23	10	4	9	9
k__Fungi;p__Chytridiomycota;c__Rhizophydiomycetes;o__Rhizophydiales	0	0	0	1	0	0	0	0	0	0	0	0	0	0	0	0	0
k__Fungi;p__Chytridiomycota;c__Spizellomycetes;o__Spizellomycetales	0	0	2	0	0	1	0	0	0	2	1	2	4	3	2	6	6
k__Fungi;p__Chytridiomycota;c__unidentified;o__unidentified	23	14	17	3	9	16	5	22	2	3	0	1	0	0	0	0	0
k__Fungi;p__Entomophthoromycota;c__Basidiobolomycetes;o__Basidiobolales	7	9	0	0	0	5	0	150	0	0	0	0	6	0	0	0	0
k__Fungi;p__Glomeromycota;c__Glomeromycetes;o__Diversisporales	1	0	0	0	0	0	0	0	0	1	8	6	0	9	17	0	0
k__Fungi;p__Glomeromycota;c__Glomeromycetes;o__Gigasporales	0	0	11	0	0	0	7	0	71	5	89	56	2	0	15	4	6
k__Fungi;p__Glomeromycota;c__Glomeromycetes;o__Glomerales	368	83	4126	15	377	73	278	238	574	994	535	2679	396	227	150	282	92
k__Fungi;p__Glomeromycota;c__unidentified;o__unidentified	0	106	0	0	0	38	6	0	0	0	0	0	0	0	0	0	0
k__Fungi;p__Mortierellomycota;c__Mortierellomycetes;o__Mortierellales	33653	21983	35145	5687	38285	12867	44584	33614	37588	50050	50664	47360	53034	55812	53128	50341	52339
k__Fungi;p__Mucoromycota;c__Mucoromycetes;o__Mucorales	5	7	3	0	10	9	8	73	7	107	7	49	17	139	74	26	39
k__Fungi;p__Olpidiomycota;c__Olpidiomycetes;o__Olpidiales	8596	212	2236	59731	1496	42125	1966	10318	2825	737	1354	934	3792	467	825	1263	402
k__Fungi;p__Rozellomycota;c__Rozellomycotina_cls_Incertae_sedis;o__GS05	0	9	0	6	0	0	0	0	0	0	0	0	0	0	0	0	0
k__Fungi;p__Rozellomycota;c__unidentified;o__unidentified	0	8	0	0	4	2	0	8	9	0	12	0	0	0	0	0	0
k__Fungi;p__unidentified;c__unidentified;o__unidentified	2984	2723	2774	349	1338	2477	2771	3292	2203	3829	8198	7045	3394	3655	4108	3339	6321
k__Rhizaria;p__Cercozoa;c__unidentified;o__unidentified	0	0	0	0	0	0	0	0	0	0	1	0	0	2	0	0	0

## Sheet: Family
Taxa	LT2S.01	LT2S.02	LT2S.03	LT2S.04	LT2S.05	LT2S.06	LT2S.07	LT2S.09	LT2S.10	LT2S.11	LT2S.13	LT2S.14	LT2S.15	LT2S.16	LT2S.17	LT2S.18	LT2S.19
No blast hit;Other;Other;Other;Other	1829	2843	3568	929	1526	935	1147	2399	1776	2393	1096	2151	2313	1436	1706	5825	1390
k__Eukaryota_kgd_Incertae_sedis;p__unidentified;c__unidentified;o__unidentified;f__unidentified	1	25	1	0	1	4	0	6	1	0	0	0	0	0	0	0	0
k__Fungi;p__Ascomycota;c__Coniocybomycetes;o__Coniocybales;f__Coniocybaceae	0	0	0	0	0	2	0	0	0	0	0	0	0	0	0	0	0
k__Fungi;p__Ascomycota;c__Dothideomycetes;o__Acrospermales;f__Acrospermales_fam_Incertae_sedis	0	0	0	0	0	10	0	0	0	0	0	0	0	0	0	0	0
k__Fungi;p__Ascomycota;c__Dothideomycetes;o__Capnodiales;f__Cladosporiaceae	16	137	10	2	8	21	7	52	9	3	2	0	6	3	2	1	6
k__Fungi;p__Ascomycota;c__Dothideomycetes;o__Capnodiales;f__Mycosphaerellaceae	17	86	4	0	5	7	0	8	0	0	3	0	1	0	0	1	1
k__Fungi;p__Ascomycota;c__Dothideomycetes;o__Dothideales;f__Aureobasidiaceae	0	5	4	0	10	2	0	8	0	1	0	0	1	4	0	10	0
k__Fungi;p__Ascomycota;c__Dothideomycetes;o__Pleosporales;f__Amniculicolaceae	0	0	0	0	9	0	0	0	0	0	0	0	0	0	0	0	0
k__Fungi;p__Ascomycota;c__Dothideomycetes;o__Pleosporales;f__Cucurbitariaceae	0	0	0	0	0	6	0	0	6	0	0	0	0	0	0	0	0
k__Fungi;p__Ascomycota;c__Dothideomycetes;o__Pleosporales;f__Didymellaceae	4336	3244	1659	21	572	116	38	359	126	328	26	29	213	843	1188	80	663
k__Fungi;p__Ascomycota;c__Dothideomycetes;o__Pleosporales;f__Didymosphaeriaceae	34	87	163	7	39	6	1	9	1	294	0	9	44	0	36	26	10
k__Fungi;p__Ascomycota;c__Dothideomycetes;o__Pleosporales;f__Lentitheciaceae	54	8	217	0	89	9	37	10	56	86	98	5	42	121	360	53	83
k__Fungi;p__Ascomycota;c__Dothideomycetes;o__Pleosporales;f__Leptosphaeriaceae	0	0	77	0	17	0	2	2	7	0	0	0	1	0	0	0	0
k__Fungi;p__Ascomycota;c__Dothideomycetes;o__Pleosporales;f__Lophiostomataceae	8115	1521	3569	79	349	3377	7228	4497	18546	0	5	1	1	0	1	13	331
k__Fungi;p__Ascomycota;c__Dothideomycetes;o__Pleosporales;f__Lophiotremataceae	4	2	0	0	0	0	0	0	0	0	0	7	0	0	423	0	0
k__Fungi;p__Ascomycota;c__Dothideomycetes;o__Pleosporales;f__Massarinaceae	26	318	60	1	68	73	5	63	11	17	0	0	0	0	10	8	0
k__Fungi;p__Ascomycota;c__Dothideomycetes;o__Pleosporales;f__Periconiaceae	0	2	0	0	0	0	0	0	0	0	0	0	0	0	0	0	0
k__Fungi;p__Ascomycota;c__Dothideomycetes;o__Pleosporales;f__Phaeosphaeriaceae	235	323	100	19	377	139	379	530	318	1317	472	578	293	851	635	448	205
k__Fungi;p__Ascomycota;c__Dothideomycetes;o__Pleosporales;f__Pleosporaceae	96	98	422	33	466	74	57	291	92	166	46	61	4	55	39	80	25
k__Fungi;p__Ascomycota;c__Dothideomycetes;o__Pleosporales;f__Pleosporales_fam_Incertae_sedis	0	21	0	0	0	1	0	2	0	1	0	0	0	0	0	0	0
k__Fungi;p__Ascomycota;c__Dothideomycetes;o__Pleosporales;f__Sporormiaceae	9	256	314	1	35	92	68	342	14	498	460	158	120	248	185	260	68
k__Fungi;p__Ascomycota;c__Dothideomycetes;o__Pleosporales;f__Testudinaceae	0	2	0	0	0	0	0	0	2	0	0	0	22	6	0	7	0
k__Fungi;p__Ascomycota;c__Dothideomycetes;o__Pleosporales;f__Torulaceae	0	0	2	0	0	0	0	0	0	0	0	0	0	0	0	0	0
k__Fungi;p__Ascomycota;c__Dothideomycetes;o__Pleosporales;f__Trematosphaeriaceae	0	0	0	0	0	0	0	0	0	0	0	0	11	0	0	0	0
k__Fungi;p__Ascomycota;c__Dothideomycetes;o__Pleosporales;f__unidentified	227	1018	840	47	777	102	374	618	344	858	1105	1785	421	727	867	879	701
k__Fungi;p__Ascomycota;c__Dothideomycetes;o__Tubeufiales;f__Tubeufiaceae	0	4	4	0	0	2	33	18	2	0	0	0	0	0	0	0	0
k__Fungi;p__Ascomycota;c__Dothideomycetes;o__Venturiales;f__Sympoventuriaceae	0	0	0	0	0	4	0	26	12	0	0	0	0	0	0	4	0
k__Fungi;p__Ascomycota;c__Dothideomycetes;o__unidentified;f__unidentified	278	152	153	14	137	1405	5041	573	92	19	0	1	5	0	0	0	41
k__Fungi;p__Ascomycota;c__Eurotiomycetes;o__Chaetothyriales;f__Cyphellophoraceae	0	17	3	0	4	0	1	4	0	0	0	0	0	0	0	0	0
k__Fungi;p__Ascomycota;c__Eurotiomycetes;o__Chaetothyriales;f__Herpotrichiellaceae	29	73	47	1	5	8	23	65	25	81	70	11	49	4	12	81	13
k__Fungi;p__Ascomycota;c__Eurotiomycetes;o__Eurotiales;f__Aspergillaceae	0	0	0	0	1	0	0	1	0	10	5	10	14	13	6	11	1
k__Fungi;p__Ascomycota;c__Eurotiomycetes;o__Eurotiales;f__Thermoascaceae	136	80	159	7	28	25	109	119	79	15	79	71	43	19	28	19	24
k__Fungi;p__Ascomycota;c__Eurotiomycetes;o__Eurotiales;f__Trichocomaceae	0	0	0	0	0	0	0	0	0	0	0	1	0	0	0	0	0
k__Fungi;p__Ascomycota;c__Eurotiomycetes;o__Onygenales;f__Onygenales_fam_Incertae_sedis	3	7	0	0	0	0	0	0	0	23	30	3	20	26	5	0	6
k__Fungi;p__Ascomycota;c__Eurotiomycetes;o__Onygenales;f__unidentified	0	0	0	0	0	0	1	0	0	0	0	0	0	0	0	0	0
k__Fungi;p__Ascomycota;c__Eurotiomycetes;o__Verrucariales;f__Verrucariaceae	0	0	0	0	0	2	0	28	0	28	16	26	24	22	0	12	14
k__Fungi;p__Ascomycota;c__Lecanoromycetes;o__Pertusariales;f__Ochrolechiaceae	29	9	59	17	3	78	12	187	75	194	73	54	60	0	0	307	131
k__Fungi;p__Ascomycota;c__Leotiomycetes;o__Erysiphales;f__Erysiphaceae	45	222	107	2	13	0	10	112	6	162	262	535	111	96	242	37	601
k__Fungi;p__Ascomycota;c__Leotiomycetes;o__Helotiales;f__Helotiaceae	2598	17053	2292	51	285	715	88	2154	184	146	2	26	18	1	79	199	15
k__Fungi;p__Ascomycota;c__Leotiomycetes;o__Helotiales;f__Helotiales_fam_Incertae_sedis	1	19	0	0	6	3	0	28	0	0	0	0	4	0	0	3	0
k__Fungi;p__Ascomycota;c__Leotiomycetes;o__Helotiales;f__Hyaloscyphaceae	21	380	31	0	7	7	262	0	102	4	6	0	0	5	0	0	17
k__Fungi;p__Ascomycota;c__Leotiomycetes;o__Helotiales;f__Rutstroemiaceae	83	89	77	3	19	335	8	830	15	0	0	0	0	0	0	0	0
k__Fungi;p__Ascomycota;c__Leotiomycetes;o__Helotiales;f__Sclerotiniaceae	6	0	0	15	1	0	0	0	0	2	5	0	53	6	8	19	0
k__Fungi;p__Ascomycota;c__Leotiomycetes;o__Helotiales;f__unidentified	17	194	11	0	270	67	30	205	36	51	13	135	4	39	44	20	49
k__Fungi;p__Ascomycota;c__Leotiomycetes;o__Thelebolales;f__Pseudeurotiaceae	2	6	0	6	34	5	7	43	7	94	173	158	51	249	172	73	95
k__Fungi;p__Ascomycota;c__Leotiomycetes;o__unidentified;f__unidentified	79	4	21	8	21	9	8	19	22	202	529	258	294	160	202	140	344
k__Fungi;p__Ascomycota;c__Orbiliomycetes;o__Orbiliales;f__Orbiliaceae	66	40	355	15	280	14	63	454	54	207	105	110	160	126	77	219	109
k__Fungi;p__Ascomycota;c__Orbiliomycetes;o__Orbiliales;f__Orbiliales_fam_Incertae_sedis	0	0	0	0	0	0	0	0	0	0	0	0	2	0	0	0	0
k__Fungi;p__Ascomycota;c__Orbiliomycetes;o__Orbiliales;f__unidentified	0	53	1	0	0	0	4	28	1	0	0	0	0	0	0	0	0
k__Fungi;p__Ascomycota;c__Orbiliomycetes;o__unidentified;f__unidentified	0	102	152	0	0	0	7	0	2	2	0	167	0	0	0	14	16
k__Fungi;p__Ascomycota;c__Pezizomycetes;o__Pezizales;f__Ascobolaceae	59	38	45	5	18	9	48	39	27	9	0	0	1	12	2	0	2
k__Fungi;p__Ascomycota;c__Pezizomycetes;o__Pezizales;f__Pezizaceae	0	0	2	0	0	0	2	0	0	0	0	0	0	0	3	0	0
k__Fungi;p__Ascomycota;c__Pezizomycetes;o__Pezizales;f__Pyronemataceae	15	0	22	0	36	0	20	253	0	40	117	196	0	0	31	0	103
k__Fungi;p__Ascomycota;c__Pezizomycetes;o__Pezizales;f__unidentified	0	0	0	0	0	0	0	0	0	0	0	3	0	0	0	0	0
k__Fungi;p__Ascomycota;c__Pezizomycetes;o__unidentified;f__unidentified	3	8	0	0	2	1	0	18	0	1	0	2	0	0	1	3	0
k__Fungi;p__Ascomycota;c__Saccharomycetes;o__Saccharomycetales;f__Debaryomycetaceae	66	72	67	10	44	14	16	45	77	660	51	221	57	59	72	113	45
k__Fungi;p__Ascomycota;c__Saccharomycetes;o__Saccharomycetales;f__Lipomycetaceae	1	0	0	0	0	0	0	0	0	0	0	0	0	0	0	0	0
k__Fungi;p__Ascomycota;c__Saccharomycetes;o__Saccharomycetales;f__Saccharomycetaceae	0	0	0	0	0	0	0	0	0	0	0	0	0	0	0	10	0
k__Fungi;p__Ascomycota;c__Saccharomycetes;o__Saccharomycetales;f__Saccharomycetales_fam_Incertae_sedis	0	1	1	0	0	5	5	7	0	0	0	1	4	0	0	0	0
k__Fungi;p__Ascomycota;c__Saccharomycetes;o__Saccharomycetales;f__Saccharomycodaceae	0	0	0	0	0	0	0	0	0	0	0	3	0	0	0	0	1
k__Fungi;p__Ascomycota;c__Saccharomycetes;o__Saccharomycetales;f__Trichomonascaceae	2	0	0	3	40	0	6	0	3	5	27	23	17	336	33	33	31
k__Fungi;p__Ascomycota;c__Sordariomycetes;o__Glomerellales;f__Plectosphaerellaceae	2	2	1	0	0	0	0	0	0	0	0	0	0	0	1	0	0
k__Fungi;p__Ascomycota;c__Sordariomycetes;o__Hypocreales;f__Bionectriaceae	2	1	20	0	0	1	2	1	0	0	0	0	0	1	3	0	0
k__Fungi;p__Ascomycota;c__Sordariomycetes;o__Hypocreales;f__Clavicipitaceae	0	0	0	1	0	1	1	0	0	1	1	6	1	1	1	3	0
k__Fungi;p__Ascomycota;c__Sordariomycetes;o__Hypocreales;f__Hypocreales_fam_Incertae_sedis	0	0	0	0	0	0	1	0	0	0	0	0	4	1	1	1	1
k__Fungi;p__Ascomycota;c__Sordariomycetes;o__Hypocreales;f__Nectriaceae	207	323	106	61	59	66	182	86	90	71	31	45	37	87	88	35	75
k__Fungi;p__Ascomycota;c__Sordariomycetes;o__Hypocreales;f__Stachybotryaceae	1	0	2	0	0	0	0	0	0	0	0	0	2	0	0	0	1
k__Fungi;p__Ascomycota;c__Sordariomycetes;o__Hypocreales;f__unidentified	0	3	0	1	1	0	1	1	9	7	13	9	5	7	1	4	2
k__Fungi;p__Ascomycota;c__Sordariomycetes;o__Magnaporthales;f__Magnaporthaceae	0	2	0	0	0	0	0	0	0	0	0	0	1	0	0	0	0
k__Fungi;p__Ascomycota;c__Sordariomycetes;o__Microascales;f__Microascaceae	0	0	0	0	0	0	0	0	0	1	1	0	0	0	1	0	0
k__Fungi;p__Ascomycota;c__Sordariomycetes;o__Sordariales;f__Chaetomiaceae	2	0	15	0	0	1	2	0	2	2	3	5	1	3	1	2	1
k__Fungi;p__Ascomycota;c__Sordariomycetes;o__Sordariales;f__Lasiosphaeriaceae	4	10	10	0	1	1	1	11	0	0	0	0	2	2	0	2	0
k__Fungi;p__Ascomycota;c__Sordariomycetes;o__Sordariales;f__unidentified	0	0	0	0	0	0	0	0	0	1	2	2	0	1	0	0	0
k__Fungi;p__Ascomycota;c__Sordariomycetes;o__Trichosphaeriales;f__Trichosphaeriaceae	0	0	0	0	0	0	0	0	0	0	0	0	0	2	0	0	0
k__Fungi;p__Ascomycota;c__Sordariomycetes;o__Xylariales;f__Coniocessiaceae	0	0	0	0	0	0	0	0	0	0	1	0	0	1	0	0	0
k__Fungi;p__Ascomycota;c__Sordariomycetes;o__Xylariales;f__Diatrypaceae	4	0	2	0	0	1	1	1	2	0	0	0	0	1	0	0	0
k__Fungi;p__Ascomycota;c__Sordariomycetes;o__Xylariales;f__Hyponectriaceae	2	13	30	0	0	0	0	0	0	0	0	0	0	0	0	0	8
k__Fungi;p__Ascomycota;c__Sordariomycetes;o__Xylariales;f__Xylariaceae	3	0	1	0	0	0	0	0	0	74	13	26	72	35	24	16	22
k__Fungi;p__Ascomycota;c__Sordariomycetes;o__Xylariales;f__unidentified	58	151	94	4	37	22	130	25	29	28	31	32	22	19	15	26	8
k__Fungi;p__Ascomycota;c__Sordariomycetes;o__unidentified;f__unidentified	104	23	6	10	416	17	12	140	61	19	5	35	3	3	152	12	51
k__Fungi;p__Ascomycota;c__Taphrinomycetes;o__Taphrinales;f__Taphrinaceae	0	0	0	0	0	0	0	0	0	0	0	0	0	0	0	0	8
k__Fungi;p__Ascomycota;c__unidentified;o__unidentified;f__unidentified	78	5870	405	35	2418	701	205	1632	287	512	283	528	113	157	306	205	354
k__Fungi;p__Basidiomycota;c__Agaricomycetes;o__Agaricales;f__Agaricaceae	0	2	4	0	0	0	129	0	70	1	1	81	0	0	8	6	4
k__Fungi;p__Basidiomycota;c__Agaricomycetes;o__Agaricales;f__Amanitaceae	9	7	34	16	51	16	107	443	132	95	21	100	33	52	221	57	136
k__Fungi;p__Basidiomycota;c__Agaricomycetes;o__Agaricales;f__Bolbitiaceae	769	163	1636	59	927	0	330	0	6	31	4	57	10	13	8	13	22
k__Fungi;p__Basidiomycota;c__Agaricomycetes;o__Agaricales;f__Crepidotaceae	0	0	0	0	0	0	0	0	0	0	0	0	0	7	0	14	0
k__Fungi;p__Basidiomycota;c__Agaricomycetes;o__Agaricales;f__Entolomataceae	4	5	0	3	20	13	6	37	11	16	29	97	12	54	68	161	9
k__Fungi;p__Basidiomycota;c__Agaricomycetes;o__Agaricales;f__Hygrophoraceae	1	12	0	2	21	2	1	1	25	1	3	9	0	7	9	0	1
k__Fungi;p__Basidiomycota;c__Agaricomycetes;o__Agaricales;f__Lycoperdaceae	0	0	0	0	0	0	0	0	0	0	0	0	15	0	0	0	0
k__Fungi;p__Basidiomycota;c__Agaricomycetes;o__Agaricales;f__Marasmiaceae	50	7	15	2	43	18	31	273	31	529	140	166	575	95	277	1083	73
k__Fungi;p__Basidiomycota;c__Agaricomycetes;o__Agaricales;f__Omphalotaceae	0	0	0	0	0	0	0	7	0	0	0	0	0	0	0	0	0
k__Fungi;p__Basidiomycota;c__Agaricomycetes;o__Agaricales;f__Physalacriaceae	0	0	0	0	0	0	0	12	0	0	0	0	4	0	0	9	7
k__Fungi;p__Basidiomycota;c__Agaricomycetes;o__Agaricales;f__Pleurotaceae	0	0	27	0	0	0	0	0	0	0	0	0	0	0	0	0	0
k__Fungi;p__Basidiomycota;c__Agaricomycetes;o__Agaricales;f__Psathyrellaceae	231	0	3	1	0	28	2	153	0	78	39	42	12	81	107	26	1004
k__Fungi;p__Basidiomycota;c__Agaricomycetes;o__Agaricales;f__Stephanosporaceae	1	0	0	0	2	0	2	0	33	11	0	0	0	1	0	0	0
k__Fungi;p__Basidiomycota;c__Agaricomycetes;o__Agaricales;f__Strophariaceae	0	0	0	0	2	0	0	0	0	5	0	10	0	9	0	0	11
k__Fungi;p__Basidiomycota;c__Agaricomycetes;o__Agaricales;f__Tricholomataceae	0	0	17	0	0	0	0	0	3	25	2	7	0	8	5	9	25
k__Fungi;p__Basidiomycota;c__Agaricomycetes;o__Agaricales;f__Typhulaceae	0	1	1	0	17	0	0	0	0	0	0	0	0	0	0	0	0
k__Fungi;p__Basidiomycota;c__Agaricomycetes;o__Agaricales;f__unidentified	48	343	9	15	12325	54	7	0	4	18	29	52	2	14	23	6	5
k__Fungi;p__Basidiomycota;c__Agaricomycetes;o__Auriculariales;f__Auriculariaceae	0	0	0	0	0	0	0	0	0	0	7	0	2	0	0	40	12
k__Fungi;p__Basidiomycota;c__Agaricomycetes;o__Auriculariales;f__Exidiaceae	0	0	0	0	0	0	0	0	0	0	0	0	9	0	0	0	0
k__Fungi;p__Basidiomycota;c__Agaricomycetes;o__Auriculariales;f__unidentified	0	127	1050	0	0	304	908	0	1	239	14	363	0	22	0	191	1
k__Fungi;p__Basidiomycota;c__Agaricomycetes;o__Boletales;f__Coniophoraceae	0	0	0	0	0	0	0	0	0	4	8	0	0	0	0	0	0
k__Fungi;p__Basidiomycota;c__Agaricomycetes;o__Boletales;f__Pisolithaceae	0	0	0	0	0	0	0	0	2	0	0	0	0	0	0	0	0
k__Fungi;p__Basidiomycota;c__Agaricomycetes;o__Boletales;f__Suillaceae	4	0	16	0	13	1	2	1	0	19	99	7	0	69	27	46	15
k__Fungi;p__Basidiomycota;c__Agaricomycetes;o__Cantharellales;f__Cantharellaceae	0	0	0	0	0	0	0	0	0	0	0	0	0	0	0	0	4
k__Fungi;p__Basidiomycota;c__Agaricomycetes;o__Cantharellales;f__Cantharellales_fam_Incertae_sedis	7	0	4	1	0	0	3	0	0	322	171	145	39	87	124	228	110
k__Fungi;p__Basidiomycota;c__Agaricomycetes;o__Cantharellales;f__Ceratobasidiaceae	153	355	287	12	103	43	9	64	28	368	72	21	1	207	50	56	7
k__Fungi;p__Basidiomycota;c__Agaricomycetes;o__Cantharellales;f__unidentified	0	0	0	0	0	0	0	0	1	175	178	117	9	0	129	40	284
k__Fungi;p__Basidiomycota;c__Agaricomycetes;o__Corticiales;f__Corticiaceae	48	254	1541	0	0	0	0	0	0	11	0	16	11	41	56	8	0
k__Fungi;p__Basidiomycota;c__Agaricomycetes;o__Geastrales;f__Geastraceae	0	0	0	0	0	0	0	0	0	2	0	0	0	0	0	0	0
k__Fungi;p__Basidiomycota;c__Agaricomycetes;o__Hymenochaetales;f__Schizoporaceae	0	0	0	0	0	0	0	0	0	0	0	0	0	0	0	0	5
k__Fungi;p__Basidiomycota;c__Agaricomycetes;o__Polyporales;f__Fomitopsidaceae	0	0	0	0	0	1	0	0	0	0	0	0	0	0	1	0	6
k__Fungi;p__Basidiomycota;c__Agaricomycetes;o__Polyporales;f__Ganodermataceae	0	30	0	0	0	0	0	0	1	8	0	0	0	0	0	0	0
k__Fungi;p__Basidiomycota;c__Agaricomycetes;o__Polyporales;f__Meruliaceae	2	0	0	0	0	0	3	57	57	18	0	0	5	0	0	25	7
k__Fungi;p__Basidiomycota;c__Agaricomycetes;o__Polyporales;f__unidentified	0	4	0	0	0	0	0	0	0	0	0	0	0	8	0	0	0
k__Fungi;p__Basidiomycota;c__Agaricomycetes;o__Russulales;f__Peniophoraceae	0	0	0	0	0	0	0	0	0	0	0	0	4	0	0	0	0
k__Fungi;p__Basidiomycota;c__Agaricomycetes;o__Russulales;f__unidentified	0	0	0	0	0	0	0	0	0	12	0	8	0	0	0	46	0
k__Fungi;p__Basidiomycota;c__Agaricomycetes;o__unidentified;f__unidentified	1	25	62	4	26	37	0	0	0	21	0	0	21	28	11	9	15
k__Fungi;p__Basidiomycota;c__Agaricostilbomycetes;o__Agaricostilbales;f__Chionosphaeraceae	0	0	0	0	0	0	35	2	0	0	0	0	0	0	0	0	0
k__Fungi;p__Basidiomycota;c__Cystobasidiomycetes;o__Cystobasidiales;f__Cystobasidiaceae	2	21	0	0	62	5	9	100	9	1	14	0	12	0	64	0	0
k__Fungi;p__Basidiomycota;c__Cystobasidiomycetes;o__Cystobasidiomycetes_ord_Incertae_sedis;f__Buckleyzymaceae	0	0	0	0	0	0	0	0	0	0	0	0	6	0	0	0	0
k__Fungi;p__Basidiomycota;c__Cystobasidiomycetes;o__Cystobasidiomycetes_ord_Incertae_sedis;f__Symmetrosporaceae	0	0	0	0	0	0	0	0	0	27	0	0	0	0	0	0	0
k__Fungi;p__Basidiomycota;c__Cystobasidiomycetes;o__unidentified;f__unidentified	0	0	0	0	0	0	4	0	4	0	0	0	0	0	0	0	0
k__Fungi;p__Basidiomycota;c__Geminibasidiomycetes;o__Geminibasidiales;f__Geminibasidiaceae	1	0	3	0	0	0	0	0	0	3	12	0	11	0	23	38	14
k__Fungi;p__Basidiomycota;c__Microbotryomycetes;o__Leucosporidiales;f__Leucosporidiaceae	0	1	1	0	0	1	0	15	3	2	0	0	0	0	0	0	0
k__Fungi;p__Basidiomycota;c__Microbotryomycetes;o__Microbotryomycetes_ord_Incertae_sedis;f__Chrysozymaceae	30	680	55	0	147	9	0	0	0	71	74	59	71	180	166	146	80
k__Fungi;p__Basidiomycota;c__Microbotryomycetes;o__Sporidiobolales;f__Sporidiobolaceae	45	81	115	2	77	37	43	198	60	83	154	41	145	29	38	186	19
k__Fungi;p__Basidiomycota;c__Microbotryomycetes;o__Sporidiobolales;f__unidentified	0	0	0	0	0	0	0	0	0	0	14	0	0	0	14	0	0
k__Fungi;p__Basidiomycota;c__Tremellomycetes;o__Cystofilobasidiales;f__Cystofilobasidiaceae	607	563	613	58	284	288	79	319	110	240	17	34	638	92	95	50	257
k__Fungi;p__Basidiomycota;c__Tremellomycetes;o__Cystofilobasidiales;f__Mrakiaceae	0	0	0	0	0	0	0	0	0	0	0	0	0	0	0	10	0
k__Fungi;p__Basidiomycota;c__Tremellomycetes;o__Filobasidiales;f__Filobasidiaceae	153	639	145	41	250	225	74	436	113	354	33	46	280	35	193	234	175
k__Fungi;p__Basidiomycota;c__Tremellomycetes;o__Tremellales;f__Bulleraceae	7	13	12	0	92	26	137	0	28	139	66	365	11	133	199	25	142
k__Fungi;p__Basidiomycota;c__Tremellomycetes;o__Tremellales;f__Bulleribasidiaceae	45	382	222	28	186	98	76	250	55	35	5	7	57	56	12	40	48
k__Fungi;p__Basidiomycota;c__Tremellomycetes;o__Tremellales;f__Cryptococcaceae	0	8	0	0	0	3	0	0	0	0	0	0	0	0	0	0	0
k__Fungi;p__Basidiomycota;c__Tremellomycetes;o__Tremellales;f__Rhynchogastremataceae	4	3	22	2	0	27	0	0	7	0	81	0	0	0	0	0	0
k__Fungi;p__Basidiomycota;c__Tremellomycetes;o__Tremellales;f__Tremellaceae	29	18	327	20	906	9	84	225	541	15	55	0	0	0	2	0	67
k__Fungi;p__Basidiomycota;c__Tremellomycetes;o__Tremellales;f__Trimorphomycetaceae	19	2742	112	17	250	22	9	286	52	54	18	22	23	4	38	25	17
k__Fungi;p__Basidiomycota;c__Tremellomycetes;o__Tremellales;f__unidentified	45	238	6	0	1576	0	1	3	0	3	0	0	30	22	87	24	0
k__Fungi;p__Basidiomycota;c__Tremellomycetes;o__Trichosporonales;f__Trichosporonaceae	0	3	0	0	0	0	0	0	0	0	0	0	0	0	0	0	0
k__Fungi;p__Basidiomycota;c__Tremellomycetes;o__unidentified;f__unidentified	0	0	0	0	0	8	0	0	0	0	0	0	0	0	0	0	0
k__Fungi;p__Basidiomycota;c__Tritirachiomycetes;o__Tritirachiales;f__Tritirachiaceae	0	0	0	0	0	0	0	0	0	0	1	2	0	0	21	5	2
k__Fungi;p__Basidiomycota;c__Wallemiomycetes;o__Wallemiales;f__Wallemiaceae	1	0	0	0	0	0	0	0	0	0	0	0	0	2	0	0	0
k__Fungi;p__Basidiomycota;c__unidentified;o__unidentified;f__unidentified	553	592	1546	20	51	116	108	548	234	93	17	13	48	43	49	71	41
k__Fungi;p__Chytridiomycota;c__Chytridiomycetes;o__unidentified;f__unidentified	0	20	1	0	2	1	0	0	0	1	0	0	0	0	0	0	0
k__Fungi;p__Chytridiomycota;c__Rhizophlyctidomycetes;o__Rhizophlyctidales;f__Rhizophlyctidaceae	0	1	0	8	25	11	2	17	1	20	4	5	23	10	4	9	9
k__Fungi;p__Chytridiomycota;c__Rhizophydiomycetes;o__Rhizophydiales;f__Rhizophydiales_fam_Incertae_sedis	0	0	0	1	0	0	0	0	0	0	0	0	0	0	0	0	0
k__Fungi;p__Chytridiomycota;c__Spizellomycetes;o__Spizellomycetales;f__Powellomycetaceae	0	0	0	0	0	1	0	0	0	0	0	0	2	0	1	1	0
k__Fungi;p__Chytridiomycota;c__Spizellomycetes;o__Spizellomycetales;f__Spizellomycetaceae	0	0	2	0	0	0	0	0	0	2	1	0	2	2	0	5	6
k__Fungi;p__Chytridiomycota;c__Spizellomycetes;o__Spizellomycetales;f__unidentified	0	0	0	0	0	0	0	0	0	0	0	2	0	1	1	0	0
k__Fungi;p__Chytridiomycota;c__unidentified;o__unidentified;f__unidentified	23	14	17	3	9	16	5	22	2	3	0	1	0	0	0	0	0
k__Fungi;p__Entomophthoromycota;c__Basidiobolomycetes;o__Basidiobolales;f__Basidiobolaceae	7	9	0	0	0	5	0	150	0	0	0	0	6	0	0	0	0
k__Fungi;p__Glomeromycota;c__Glomeromycetes;o__Diversisporales;f__Diversisporaceae	1	0	0	0	0	0	0	0	0	1	8	6	0	9	17	0	0
k__Fungi;p__Glomeromycota;c__Glomeromycetes;o__Gigasporales;f__Gigasporaceae	0	0	11	0	0	0	7	0	71	5	89	56	2	0	15	4	6
k__Fungi;p__Glomeromycota;c__Glomeromycetes;o__Glomerales;f__Claroideoglomeraceae	0	0	0	0	21	0	4	0	42	15	2	89	0	17	8	9	11
k__Fungi;p__Glomeromycota;c__Glomeromycetes;o__Glomerales;f__Glomeraceae	368	83	4126	15	356	73	274	238	532	979	533	2590	396	210	142	273	81
k__Fungi;p__Glomeromycota;c__unidentified;o__unidentified;f__unidentified	0	106	0	0	0	38	6	0	0	0	0	0	0	0	0	0	0
k__Fungi;p__Mortierellomycota;c__Mortierellomycetes;o__Mortierellales;f__Mortierellaceae	33314	21264	34266	5261	38154	8843	44580	33304	37504	49843	50660	47349	52942	55751	53091	50341	52258
k__Fungi;p__Mortierellomycota;c__Mortierellomycetes;o__Mortierellales;f__unidentified	339	719	879	426	131	4024	4	310	84	207	4	11	92	61	37	0	81
k__Fungi;p__Mucoromycota;c__Mucoromycetes;o__Mucorales;f__Mucoraceae	2	4	0	0	10	1	7	73	0	7	0	14	1	20	13	2	10
k__Fungi;p__Mucoromycota;c__Mucoromycetes;o__Mucorales;f__Rhizopodaceae	3	3	3	0	0	8	1	0	7	100	7	35	16	119	61	24	29
k__Fungi;p__Olpidiomycota;c__Olpidiomycetes;o__Olpidiales;f__Olpidiaceae	8596	212	2236	59693	1496	42125	1966	10318	2825	704	772	934	3716	467	825	1122	402
k__Fungi;p__Olpidiomycota;c__Olpidiomycetes;o__Olpidiales;f__unidentified	0	0	0	38	0	0	0	0	0	33	582	0	76	0	0	141	0
k__Fungi;p__Rozellomycota;c__Rozellomycotina_cls_Incertae_sedis;o__GS05;f__unidentified	0	9	0	6	0	0	0	0	0	0	0	0	0	0	0	0	0
k__Fungi;p__Rozellomycota;c__unidentified;o__unidentified;f__unidentified	0	8	0	0	4	2	0	8	9	0	12	0	0	0	0	0	0
k__Fungi;p__unidentified;c__unidentified;o__unidentified;f__unidentified	2984	2723	2774	349	1338	2477	2771	3292	2203	3829	8198	7045	3394	3655	4108	3339	6321
k__Rhizaria;p__Cercozoa;c__unidentified;o__unidentified;f__unidentified	0	0	0	0	0	0	0	0	0	0	1	0	0	2	0	0	0

## Sheet: genera
Taxa	LT2S.01	LT2S.02	LT2S.03	LT2S.04	LT2S.05	LT2S.06	LT2S.07	LT2S.09	LT2S.10	LT2S.11	LT2S.13	LT2S.14	LT2S.15	LT2S.16	LT2S.17	LT2S.18	LT2S.19
No blast hit;Other;Other;Other;Other;Other	1829	2843	3568	929	1526	935	1147	2399	1776	2393	1096	2151	2313	1436	1706	5825	1390
k__Eukaryota_kgd_Incertae_sedis;p__unidentified;c__unidentified;o__unidentified;f__unidentified;g__unidentified	1	25	1	0	1	4	0	6	1	0	0	0	0	0	0	0	0
k__Fungi;p__Ascomycota;c__Coniocybomycetes;o__Coniocybales;f__Coniocybaceae;g__Chaenotheca	0	0	0	0	0	2	0	0	0	0	0	0	0	0	0	0	0
k__Fungi;p__Ascomycota;c__Dothideomycetes;o__Acrospermales;f__Acrospermales_fam_Incertae_sedis;g__Leptodiscella	0	0	0	0	0	10	0	0	0	0	0	0	0	0	0	0	0
k__Fungi;p__Ascomycota;c__Dothideomycetes;o__Capnodiales;f__Cladosporiaceae;g__Cladosporium	16	137	10	2	8	21	7	52	9	3	2	0	6	3	2	1	6
k__Fungi;p__Ascomycota;c__Dothideomycetes;o__Capnodiales;f__Mycosphaerellaceae;g__Mycosphaerella	17	86	4	0	5	7	0	8	0	0	3	0	1	0	0	1	1
k__Fungi;p__Ascomycota;c__Dothideomycetes;o__Dothideales;f__Aureobasidiaceae;g__Aureobasidium	0	5	4	0	10	2	0	8	0	1	0	0	1	4	0	10	0
k__Fungi;p__Ascomycota;c__Dothideomycetes;o__Pleosporales;f__Amniculicolaceae;g__Murispora	0	0	0	0	9	0	0	0	0	0	0	0	0	0	0	0	0
k__Fungi;p__Ascomycota;c__Dothideomycetes;o__Pleosporales;f__Cucurbitariaceae;g__Pyrenochaetopsis	0	0	0	0	0	6	0	0	6	0	0	0	0	0	0	0	0
k__Fungi;p__Ascomycota;c__Dothideomycetes;o__Pleosporales;f__Didymellaceae;g__Ascochyta	0	2	0	0	0	0	0	0	0	0	0	0	0	0	0	0	0
k__Fungi;p__Ascomycota;c__Dothideomycetes;o__Pleosporales;f__Didymellaceae;g__Boeremia	95	1509	63	2	285	29	0	0	40	6	26	0	5	0	4	8	8
k__Fungi;p__Ascomycota;c__Dothideomycetes;o__Pleosporales;f__Didymellaceae;g__Didymella	4061	1532	1474	17	163	37	7	120	67	172	0	16	136	778	1062	21	584
k__Fungi;p__Ascomycota;c__Dothideomycetes;o__Pleosporales;f__Didymellaceae;g__Endophoma	18	24	11	0	0	4	6	0	8	42	0	0	9	61	119	30	65
k__Fungi;p__Ascomycota;c__Dothideomycetes;o__Pleosporales;f__Didymellaceae;g__Epicoccum	61	160	106	2	54	43	25	121	8	55	0	13	63	0	0	21	5
k__Fungi;p__Ascomycota;c__Dothideomycetes;o__Pleosporales;f__Didymellaceae;g__Neoascochyta	4	0	0	0	0	0	0	0	0	6	0	0	0	0	0	0	0
k__Fungi;p__Ascomycota;c__Dothideomycetes;o__Pleosporales;f__Didymellaceae;g__Phoma	4	6	0	0	62	0	0	73	0	43	0	0	0	3	3	0	1
k__Fungi;p__Ascomycota;c__Dothideomycetes;o__Pleosporales;f__Didymellaceae;g__Phomatodes	0	0	0	0	0	0	0	0	0	0	0	0	0	1	0	0	0
k__Fungi;p__Ascomycota;c__Dothideomycetes;o__Pleosporales;f__Didymellaceae;g__Stagonosporopsis	0	2	2	0	0	0	0	0	2	4	0	0	0	0	0	0	0
k__Fungi;p__Ascomycota;c__Dothideomycetes;o__Pleosporales;f__Didymellaceae;g__Xenodidymella	93	9	3	0	8	3	0	45	1	0	0	0	0	0	0	0	0
k__Fungi;p__Ascomycota;c__Dothideomycetes;o__Pleosporales;f__Didymosphaeriaceae;g__Paraphaeosphaeria	0	0	0	0	0	0	0	0	0	0	0	9	44	0	36	26	10
k__Fungi;p__Ascomycota;c__Dothideomycetes;o__Pleosporales;f__Didymosphaeriaceae;g__Pseudopithomyces	34	87	163	7	39	6	1	9	1	17	0	0	0	0	0	0	0
k__Fungi;p__Ascomycota;c__Dothideomycetes;o__Pleosporales;f__Didymosphaeriaceae;g__Spegazzinia	0	0	0	0	0	0	0	0	0	277	0	0	0	0	0	0	0
k__Fungi;p__Ascomycota;c__Dothideomycetes;o__Pleosporales;f__Lentitheciaceae;g__Darksidea	54	8	217	0	89	9	37	0	56	86	98	5	42	121	360	53	83
k__Fungi;p__Ascomycota;c__Dothideomycetes;o__Pleosporales;f__Lentitheciaceae;g__Keissleriella	0	0	0	0	0	0	0	10	0	0	0	0	0	0	0	0	0
k__Fungi;p__Ascomycota;c__Dothideomycetes;o__Pleosporales;f__Leptosphaeriaceae;g__Leptosphaeria	0	0	0	0	0	0	0	0	0	0	0	0	1	0	0	0	0
k__Fungi;p__Ascomycota;c__Dothideomycetes;o__Pleosporales;f__Leptosphaeriaceae;g__unidentified	0	0	77	0	17	0	2	2	7	0	0	0	0	0	0	0	0
k__Fungi;p__Ascomycota;c__Dothideomycetes;o__Pleosporales;f__Lophiostomataceae;g__Lophiostoma	8115	1521	3569	79	349	3377	7228	4497	18535	0	0	1	1	0	1	12	331
k__Fungi;p__Ascomycota;c__Dothideomycetes;o__Pleosporales;f__Lophiostomataceae;g__unidentified	0	0	0	0	0	0	0	0	11	0	5	0	0	0	0	1	0
k__Fungi;p__Ascomycota;c__Dothideomycetes;o__Pleosporales;f__Lophiotremataceae;g__Lophiotrema	4	2	0	0	0	0	0	0	0	0	0	7	0	0	423	0	0
k__Fungi;p__Ascomycota;c__Dothideomycetes;o__Pleosporales;f__Massarinaceae;g__Stagonospora	26	318	60	1	68	73	5	63	11	17	0	0	0	0	10	8	0
k__Fungi;p__Ascomycota;c__Dothideomycetes;o__Pleosporales;f__Periconiaceae;g__Periconia	0	2	0	0	0	0	0	0	0	0	0	0	0	0	0	0	0
k__Fungi;p__Ascomycota;c__Dothideomycetes;o__Pleosporales;f__Phaeosphaeriaceae;g__Muriphaeosphaeria	0	0	0	0	0	0	0	0	0	7	0	0	0	0	0	0	0
k__Fungi;p__Ascomycota;c__Dothideomycetes;o__Pleosporales;f__Phaeosphaeriaceae;g__Ophiosphaerella	54	27	33	0	93	9	4	0	16	143	70	0	105	113	76	0	34
k__Fungi;p__Ascomycota;c__Dothideomycetes;o__Pleosporales;f__Phaeosphaeriaceae;g__Paraphoma	49	4	39	7	65	0	2	0	0	33	0	0	126	571	264	8	91
k__Fungi;p__Ascomycota;c__Dothideomycetes;o__Pleosporales;f__Phaeosphaeriaceae;g__Phaeosphaeria	0	73	0	3	159	0	193	286	13	0	2	31	2	0	15	17	0
k__Fungi;p__Ascomycota;c__Dothideomycetes;o__Pleosporales;f__Phaeosphaeriaceae;g__Septoriella	4	0	0	0	3	0	4	0	0	18	0	4	0	0	0	0	4
k__Fungi;p__Ascomycota;c__Dothideomycetes;o__Pleosporales;f__Phaeosphaeriaceae;g__Setophaeosphaeria	56	108	19	1	3	2	1	9	2	3	0	0	0	0	0	0	0
k__Fungi;p__Ascomycota;c__Dothideomycetes;o__Pleosporales;f__Phaeosphaeriaceae;g__unidentified	72	111	9	8	54	128	175	235	287	1113	400	543	60	167	280	423	76
k__Fungi;p__Ascomycota;c__Dothideomycetes;o__Pleosporales;f__Pleosporaceae;g__Alternaria	5	7	2	1	2	0	4	4	1	3	0	0	2	0	0	1	0
k__Fungi;p__Ascomycota;c__Dothideomycetes;o__Pleosporales;f__Pleosporaceae;g__Curvularia	0	0	0	0	0	0	0	0	0	0	0	0	0	0	0	0	0
k__Fungi;p__Ascomycota;c__Dothideomycetes;o__Pleosporales;f__Pleosporaceae;g__Neocamarosporium	91	85	417	28	438	74	53	287	91	162	46	61	0	55	39	61	25
k__Fungi;p__Ascomycota;c__Dothideomycetes;o__Pleosporales;f__Pleosporaceae;g__Stemphylium	0	1	3	0	0	0	0	0	0	1	0	0	1	0	0	0	0
k__Fungi;p__Ascomycota;c__Dothideomycetes;o__Pleosporales;f__Pleosporaceae;g__unidentified	0	5	0	4	26	0	0	0	0	0	0	0	1	0	0	18	0
k__Fungi;p__Ascomycota;c__Dothideomycetes;o__Pleosporales;f__Pleosporales_fam_Incertae_sedis;g__Chalastospora	0	0	0	0	0	1	0	2	0	0	0	0	0	0	0	0	0
k__Fungi;p__Ascomycota;c__Dothideomycetes;o__Pleosporales;f__Pleosporales_fam_Incertae_sedis;g__Monodictys	0	21	0	0	0	0	0	0	0	0	0	0	0	0	0	0	0
k__Fungi;p__Ascomycota;c__Dothideomycetes;o__Pleosporales;f__Pleosporales_fam_Incertae_sedis;g__Polyschema	0	0	0	0	0	0	0	0	0	1	0	0	0	0	0	0	0
k__Fungi;p__Ascomycota;c__Dothideomycetes;o__Pleosporales;f__Sporormiaceae;g__Preussia	8	254	312	1	35	92	68	342	14	495	420	111	97	243	175	233	58
k__Fungi;p__Ascomycota;c__Dothideomycetes;o__Pleosporales;f__Sporormiaceae;g__Sporormiella	0	2	2	0	0	0	0	0	0	0	0	0	0	0	0	0	0
k__Fungi;p__Ascomycota;c__Dothideomycetes;o__Pleosporales;f__Sporormiaceae;g__unidentified	1	0	0	0	0	0	0	0	0	3	40	47	23	5	10	27	10
k__Fungi;p__Ascomycota;c__Dothideomycetes;o__Pleosporales;f__Testudinaceae;g__Lepidosphaeria	0	2	0	0	0	0	0	0	0	0	0	0	0	6	0	0	0
k__Fungi;p__Ascomycota;c__Dothideomycetes;o__Pleosporales;f__Testudinaceae;g__unidentified	0	0	0	0	0	0	0	0	2	0	0	0	22	0	0	7	0
k__Fungi;p__Ascomycota;c__Dothideomycetes;o__Pleosporales;f__Torulaceae;g__Torula	0	0	2	0	0	0	0	0	0	0	0	0	0	0	0	0	0
k__Fungi;p__Ascomycota;c__Dothideomycetes;o__Pleosporales;f__Trematosphaeriaceae;g__Trematosphaeria	0	0	0	0	0	0	0	0	0	0	0	0	11	0	0	0	0
k__Fungi;p__Ascomycota;c__Dothideomycetes;o__Pleosporales;f__unidentified;g__unidentified	227	1018	840	47	777	102	374	618	344	858	1105	1785	421	727	867	879	701
k__Fungi;p__Ascomycota;c__Dothideomycetes;o__Tubeufiales;f__Tubeufiaceae;g__Chlamydotubeufia	0	4	4	0	0	2	29	18	2	0	0	0	0	0	0	0	0
k__Fungi;p__Ascomycota;c__Dothideomycetes;o__Tubeufiales;f__Tubeufiaceae;g__Tubeufia	0	0	0	0	0	0	4	0	0	0	0	0	0	0	0	0	0
k__Fungi;p__Ascomycota;c__Dothideomycetes;o__Venturiales;f__Sympoventuriaceae;g__Ochroconis	0	0	0	0	0	4	0	26	12	0	0	0	0	0	0	0	0
k__Fungi;p__Ascomycota;c__Dothideomycetes;o__Venturiales;f__Sympoventuriaceae;g__Pseudosigmoidea	0	0	0	0	0	0	0	0	0	0	0	0	0	0	0	4	0
k__Fungi;p__Ascomycota;c__Dothideomycetes;o__unidentified;f__unidentified;g__unidentified	278	152	153	14	137	1405	5041	573	92	19	0	1	5	0	0	0	41
k__Fungi;p__Ascomycota;c__Eurotiomycetes;o__Chaetothyriales;f__Cyphellophoraceae;g__Cyphellophora	0	17	3	0	4	0	1	4	0	0	0	0	0	0	0	0	0
k__Fungi;p__Ascomycota;c__Eurotiomycetes;o__Chaetothyriales;f__Herpotrichiellaceae;g__Coniosporium	0	9	1	0	0	3	0	19	3	20	8	4	1	0	0	29	0
k__Fungi;p__Ascomycota;c__Eurotiomycetes;o__Chaetothyriales;f__Herpotrichiellaceae;g__Exophiala	0	12	1	1	0	2	1	21	3	1	0	0	0	0	0	0	0
k__Fungi;p__Ascomycota;c__Eurotiomycetes;o__Chaetothyriales;f__Herpotrichiellaceae;g__Rhinocladiella	0	0	0	0	0	0	0	0	0	0	5	0	0	0	0	1	0
k__Fungi;p__Ascomycota;c__Eurotiomycetes;o__Chaetothyriales;f__Herpotrichiellaceae;g__unidentified	29	52	45	0	5	3	22	25	19	60	57	7	48	4	12	51	13
k__Fungi;p__Ascomycota;c__Eurotiomycetes;o__Eurotiales;f__Aspergillaceae;g__Aspergillus	0	0	0	0	1	0	0	1	0	9	4	10	14	10	5	10	1
k__Fungi;p__Ascomycota;c__Eurotiomycetes;o__Eurotiales;f__Aspergillaceae;g__Penicillium	0	0	0	0	0	0	0	0	0	1	1	0	0	3	1	1	0
k__Fungi;p__Ascomycota;c__Eurotiomycetes;o__Eurotiales;f__Thermoascaceae;g__Byssochlamys	136	80	159	7	28	25	109	119	79	15	79	71	43	19	28	19	24
k__Fungi;p__Ascomycota;c__Eurotiomycetes;o__Eurotiales;f__Trichocomaceae;g__Talaromyces	0	0	0	0	0	0	0	0	0	0	0	1	0	0	0	0	0
k__Fungi;p__Ascomycota;c__Eurotiomycetes;o__Onygenales;f__Onygenales_fam_Incertae_sedis;g__Chrysosporium	3	7	0	0	0	0	0	0	0	23	30	3	20	26	5	0	6
k__Fungi;p__Ascomycota;c__Eurotiomycetes;o__Onygenales;f__unidentified;g__unidentified	0	0	0	0	0	0	1	0	0	0	0	0	0	0	0	0	0
k__Fungi;p__Ascomycota;c__Eurotiomycetes;o__Verrucariales;f__Verrucariaceae;g__Normandina	0	0	0	0	0	0	0	0	0	28	16	26	24	22	0	12	14
k__Fungi;p__Ascomycota;c__Eurotiomycetes;o__Verrucariales;f__Verrucariaceae;g__unidentified	0	0	0	0	0	2	0	28	0	0	0	0	0	0	0	0	0
k__Fungi;p__Ascomycota;c__Lecanoromycetes;o__Pertusariales;f__Ochrolechiaceae;g__Ochrolechia	29	9	59	17	3	78	12	187	75	194	73	54	60	0	0	307	131
k__Fungi;p__Ascomycota;c__Leotiomycetes;o__Erysiphales;f__Erysiphaceae;g__Blumeria	0	3	0	0	0	0	0	0	0	5	0	0	67	0	65	10	5
k__Fungi;p__Ascomycota;c__Leotiomycetes;o__Erysiphales;f__Erysiphaceae;g__Microidium	45	219	107	2	13	0	10	112	6	157	262	535	44	96	177	27	596
k__Fungi;p__Ascomycota;c__Leotiomycetes;o__Helotiales;f__Helotiaceae;g__Articulospora	34	176	54	16	0	27	11	21	0	14	0	0	0	0	0	153	13
k__Fungi;p__Ascomycota;c__Leotiomycetes;o__Helotiales;f__Helotiaceae;g__Scytalidium	0	0	0	0	0	1	4	0	0	0	1	1	0	0	0	3	0
k__Fungi;p__Ascomycota;c__Leotiomycetes;o__Helotiales;f__Helotiaceae;g__Tetracladium	1	0	0	0	0	7	0	0	0	23	0	9	0	0	0	0	0
k__Fungi;p__Ascomycota;c__Leotiomycetes;o__Helotiales;f__Helotiaceae;g__unidentified	2563	16877	2238	35	285	680	73	2133	184	109	1	16	18	1	79	43	2
k__Fungi;p__Ascomycota;c__Leotiomycetes;o__Helotiales;f__Helotiales_fam_Incertae_sedis;g__Cadophora	1	1	0	0	6	3	0	0	0	0	0	0	0	0	0	0	0
k__Fungi;p__Ascomycota;c__Leotiomycetes;o__Helotiales;f__Helotiales_fam_Incertae_sedis;g__Chalara	0	17	0	0	0	0	0	28	0	0	0	0	4	0	0	0	0
k__Fungi;p__Ascomycota;c__Leotiomycetes;o__Helotiales;f__Helotiales_fam_Incertae_sedis;g__Leptodontidium	0	1	0	0	0	0	0	0	0	0	0	0	0	0	0	3	0
k__Fungi;p__Ascomycota;c__Leotiomycetes;o__Helotiales;f__Hyaloscyphaceae;g__Cistella	21	380	31	0	7	7	262	0	100	0	6	0	0	5	0	0	15
k__Fungi;p__Ascomycota;c__Leotiomycetes;o__Helotiales;f__Hyaloscyphaceae;g__Phialea	0	0	0	0	0	0	0	0	0	0	0	0	0	0	0	0	2
k__Fungi;p__Ascomycota;c__Leotiomycetes;o__Helotiales;f__Hyaloscyphaceae;g__Trichopezizella	0	0	0	0	0	0	0	0	0	4	0	0	0	0	0	0	0
k__Fungi;p__Ascomycota;c__Leotiomycetes;o__Helotiales;f__Hyaloscyphaceae;g__unidentified	0	0	0	0	0	0	0	0	2	0	0	0	0	0	0	0	0
k__Fungi;p__Ascomycota;c__Leotiomycetes;o__Helotiales;f__Rutstroemiaceae;g__Lambertella	0	0	0	0	0	0	0	0	0	0	0	0	0	0	0	0	0
k__Fungi;p__Ascomycota;c__Leotiomycetes;o__Helotiales;f__Rutstroemiaceae;g__unidentified	83	89	77	3	19	335	8	830	15	0	0	0	0	0	0	0	0
k__Fungi;p__Ascomycota;c__Leotiomycetes;o__Helotiales;f__Sclerotiniaceae;g__unidentified	6	0	0	15	1	0	0	0	0	2	5	0	53	6	8	19	0
k__Fungi;p__Ascomycota;c__Leotiomycetes;o__Helotiales;f__unidentified;g__unidentified	17	194	11	0	270	67	30	205	36	51	13	135	4	39	44	20	49
k__Fungi;p__Ascomycota;c__Leotiomycetes;o__Thelebolales;f__Pseudeurotiaceae;g__Geomyces	2	1	0	0	9	0	3	0	0	94	159	139	51	243	164	65	76
k__Fungi;p__Ascomycota;c__Leotiomycetes;o__Thelebolales;f__Pseudeurotiaceae;g__Pseudeurotium	0	5	0	6	25	5	4	43	7	0	14	19	0	4	8	8	19
k__Fungi;p__Ascomycota;c__Leotiomycetes;o__Thelebolales;f__Pseudeurotiaceae;g__Pseudogymnoascus	0	0	0	0	0	0	0	0	0	0	0	0	0	2	0	0	0
k__Fungi;p__Ascomycota;c__Leotiomycetes;o__unidentified;f__unidentified;g__unidentified	79	4	21	8	21	9	8	19	22	202	529	258	294	160	202	140	344
k__Fungi;p__Ascomycota;c__Orbiliomycetes;o__Orbiliales;f__Orbiliaceae;g__Arthrobotrys	0	0	0	0	0	0	0	0	0	0	0	0	0	0	1	1	0
k__Fungi;p__Ascomycota;c__Orbiliomycetes;o__Orbiliales;f__Orbiliaceae;g__Dactylaria	3	0	0	0	0	0	0	0	0	0	0	0	0	0	0	0	0
k__Fungi;p__Ascomycota;c__Orbiliomycetes;o__Orbiliales;f__Orbiliaceae;g__Orbilia	61	23	278	11	266	12	37	315	19	68	12	62	14	36	13	138	6
k__Fungi;p__Ascomycota;c__Orbiliomycetes;o__Orbiliales;f__Orbiliaceae;g__Retiarius	2	3	5	3	4	2	4	125	0	126	25	23	136	65	2	61	75
k__Fungi;p__Ascomycota;c__Orbiliomycetes;o__Orbiliales;f__Orbiliaceae;g__unidentified	0	14	72	1	10	0	22	14	35	13	68	25	10	25	61	19	28
k__Fungi;p__Ascomycota;c__Orbiliomycetes;o__Orbiliales;f__Orbiliales_fam_Incertae_sedis;g__Vermispora	0	0	0	0	0	0	0	0	0	0	0	0	2	0	0	0	0
k__Fungi;p__Ascomycota;c__Orbiliomycetes;o__Orbiliales;f__unidentified;g__unidentified	0	53	1	0	0	0	4	28	1	0	0	0	0	0	0	0	0
k__Fungi;p__Ascomycota;c__Orbiliomycetes;o__unidentified;f__unidentified;g__unidentified	0	102	152	0	0	0	7	0	2	2	0	167	0	0	0	14	16
k__Fungi;p__Ascomycota;c__Pezizomycetes;o__Pezizales;f__Ascobolaceae;g__Ascobolus	39	11	13	1	4	4	31	7	25	7	0	0	1	10	0	0	0
k__Fungi;p__Ascomycota;c__Pezizomycetes;o__Pezizales;f__Ascobolaceae;g__unidentified	20	27	32	4	14	5	17	32	2	2	0	0	0	2	2	0	2
k__Fungi;p__Ascomycota;c__Pezizomycetes;o__Pezizales;f__Pezizaceae;g__Peziza	0	0	2	0	0	0	2	0	0	0	0	0	0	0	0	0	0
k__Fungi;p__Ascomycota;c__Pezizomycetes;o__Pezizales;f__Pezizaceae;g__unidentified	0	0	0	0	0	0	0	0	0	0	0	0	0	0	3	0	0
k__Fungi;p__Ascomycota;c__Pezizomycetes;o__Pezizales;f__Pyronemataceae;g__Pseudaleuria	0	0	0	0	0	0	0	4	0	0	0	0	0	0	0	0	0
k__Fungi;p__Ascomycota;c__Pezizomycetes;o__Pezizales;f__Pyronemataceae;g__Pulvinula	0	0	0	0	0	0	17	0	0	0	0	0	0	0	0	0	0
k__Fungi;p__Ascomycota;c__Pezizomycetes;o__Pezizales;f__Pyronemataceae;g__unidentified	15	0	22	0	36	0	3	249	0	40	117	196	0	0	31	0	103
k__Fungi;p__Ascomycota;c__Pezizomycetes;o__Pezizales;f__unidentified;g__unidentified	0	0	0	0	0	0	0	0	0	0	0	3	0	0	0	0	0
k__Fungi;p__Ascomycota;c__Pezizomycetes;o__unidentified;f__unidentified;g__unidentified	3	8	0	0	2	1	0	18	0	1	0	2	0	0	1	3	0
k__Fungi;p__Ascomycota;c__Saccharomycetes;o__Saccharomycetales;f__Debaryomycetaceae;g__Debaryomyces	0	0	0	0	0	0	0	0	1	6	0	0	0	0	0	2	4
k__Fungi;p__Ascomycota;c__Saccharomycetes;o__Saccharomycetales;f__Debaryomycetaceae;g__Meyerozyma	0	0	0	0	0	0	0	0	0	0	5	0	11	0	0	0	0
k__Fungi;p__Ascomycota;c__Saccharomycetes;o__Saccharomycetales;f__Debaryomycetaceae;g__Spathaspora	66	72	67	10	44	14	16	45	76	654	46	221	46	59	72	111	41
k__Fungi;p__Ascomycota;c__Saccharomycetes;o__Saccharomycetales;f__Lipomycetaceae;g__Lipomyces	1	0	0	0	0	0	0	0	0	0	0	0	0	0	0	0	0
k__Fungi;p__Ascomycota;c__Saccharomycetes;o__Saccharomycetales;f__Saccharomycetaceae;g__Saccharomyces	0	0	0	0	0	0	0	0	0	0	0	0	0	0	0	10	0
k__Fungi;p__Ascomycota;c__Saccharomycetes;o__Saccharomycetales;f__Saccharomycetales_fam_Incertae_sedis;g__Candida	0	1	1	0	0	5	5	7	0	0	0	1	4	0	0	0	0
k__Fungi;p__Ascomycota;c__Saccharomycetes;o__Saccharomycetales;f__Saccharomycodaceae;g__Hanseniaspora	0	0	0	0	0	0	0	0	0	0	0	3	0	0	0	0	1
k__Fungi;p__Ascomycota;c__Saccharomycetes;o__Saccharomycetales;f__Trichomonascaceae;g__Blastobotrys	2	0	0	3	40	0	6	0	3	5	27	23	17	336	33	33	31
k__Fungi;p__Ascomycota;c__Sordariomycetes;o__Glomerellales;f__Plectosphaerellaceae;g__Plectosphaerella	1	2	1	0	0	0	0	0	0	0	0	0	0	0	1	0	0
k__Fungi;p__Ascomycota;c__Sordariomycetes;o__Glomerellales;f__Plectosphaerellaceae;g__Verticillium	1	0	0	0	0	0	0	0	0	0	0	0	0	0	0	0	0
k__Fungi;p__Ascomycota;c__Sordariomycetes;o__Hypocreales;f__Bionectriaceae;g__Clonostachys	2	1	20	0	0	1	2	1	0	0	0	0	0	1	3	0	0
k__Fungi;p__Ascomycota;c__Sordariomycetes;o__Hypocreales;f__Clavicipitaceae;g__Metacordyceps	0	0	0	0	0	0	0	0	0	1	1	4	0	0	0	2	0
k__Fungi;p__Ascomycota;c__Sordariomycetes;o__Hypocreales;f__Clavicipitaceae;g__Metarhizium	0	0	0	1	0	1	1	0	0	0	0	2	1	1	1	1	0
k__Fungi;p__Ascomycota;c__Sordariomycetes;o__Hypocreales;f__Hypocreales_fam_Incertae_sedis;g__Acremonium	0	0	0	0	0	0	1	0	0	0	0	0	4	1	1	1	1
k__Fungi;p__Ascomycota;c__Sordariomycetes;o__Hypocreales;f__Nectriaceae;g__Fusarium	207	317	105	61	58	65	174	82	89	69	29	37	37	86	81	35	73
k__Fungi;p__Ascomycota;c__Sordariomycetes;o__Hypocreales;f__Nectriaceae;g__Nectria	0	1	0	0	0	0	7	0	0	0	0	4	0	0	2	0	1
k__Fungi;p__Ascomycota;c__Sordariomycetes;o__Hypocreales;f__Nectriaceae;g__unidentified	0	5	1	0	1	1	1	4	1	2	2	4	0	1	5	0	1
k__Fungi;p__Ascomycota;c__Sordariomycetes;o__Hypocreales;f__Stachybotryaceae;g__Paramyrothecium	1	0	2	0	0	0	0	0	0	0	0	0	2	0	0	0	1
k__Fungi;p__Ascomycota;c__Sordariomycetes;o__Hypocreales;f__unidentified;g__unidentified	0	3	0	1	1	0	1	1	9	7	13	9	5	7	1	4	2
k__Fungi;p__Ascomycota;c__Sordariomycetes;o__Magnaporthales;f__Magnaporthaceae;g__Gaeumannomyces	0	2	0	0	0	0	0	0	0	0	0	0	0	0	0	0	0
k__Fungi;p__Ascomycota;c__Sordariomycetes;o__Magnaporthales;f__Magnaporthaceae;g__unidentified	0	0	0	0	0	0	0	0	0	0	0	0	1	0	0	0	0
k__Fungi;p__Ascomycota;c__Sordariomycetes;o__Microascales;f__Microascaceae;g__Pithoascus	0	0	0	0	0	0	0	0	0	1	1	0	0	0	1	0	0
k__Fungi;p__Ascomycota;c__Sordariomycetes;o__Sordariales;f__Chaetomiaceae;g__Chaetomium	1	0	0	0	0	0	0	0	0	2	2	4	0	0	1	2	0
k__Fungi;p__Ascomycota;c__Sordariomycetes;o__Sordariales;f__Chaetomiaceae;g__Humicola	1	0	15	0	0	1	1	0	0	0	1	1	1	3	0	0	1
k__Fungi;p__Ascomycota;c__Sordariomycetes;o__Sordariales;f__Chaetomiaceae;g__Trichocladium	0	0	0	0	0	0	0	0	2	0	0	0	0	0	0	0	0
k__Fungi;p__Ascomycota;c__Sordariomycetes;o__Sordariales;f__Chaetomiaceae;g__unidentified	0	0	0	0	0	0	1	0	0	0	0	0	0	0	0	0	0
k__Fungi;p__Ascomycota;c__Sordariomycetes;o__Sordariales;f__Lasiosphaeriaceae;g__Cercophora	1	0	0	0	0	0	0	0	0	0	0	0	0	0	0	0	0
k__Fungi;p__Ascomycota;c__Sordariomycetes;o__Sordariales;f__Lasiosphaeriaceae;g__Cladorrhinum	1	1	0	0	0	1	0	3	0	0	0	0	0	0	0	0	0
k__Fungi;p__Ascomycota;c__Sordariomycetes;o__Sordariales;f__Lasiosphaeriaceae;g__unidentified	2	9	10	0	1	0	1	8	0	0	0	0	2	2	0	2	0
k__Fungi;p__Ascomycota;c__Sordariomycetes;o__Sordariales;f__unidentified;g__unidentified	0	0	0	0	0	0	0	0	0	1	2	2	0	1	0	0	0
k__Fungi;p__Ascomycota;c__Sordariomycetes;o__Trichosphaeriales;f__Trichosphaeriaceae;g__Nigrospora	0	0	0	0	0	0	0	0	0	0	0	0	0	2	0	0	0
k__Fungi;p__Ascomycota;c__Sordariomycetes;o__Xylariales;f__Coniocessiaceae;g__Coniocessia	0	0	0	0	0	0	0	0	0	0	1	0	0	1	0	0	0
k__Fungi;p__Ascomycota;c__Sordariomycetes;o__Xylariales;f__Diatrypaceae;g__Monosporascus	4	0	2	0	0	1	1	1	2	0	0	0	0	1	0	0	0
k__Fungi;p__Ascomycota;c__Sordariomycetes;o__Xylariales;f__Hyponectriaceae;g__Monographella	2	13	30	0	0	0	0	0	0	0	0	0	0	0	0	0	8
k__Fungi;p__Ascomycota;c__Sordariomycetes;o__Xylariales;f__Xylariaceae;g__Annulohypoxylon	3	0	1	0	0	0	0	0	0	74	12	25	72	35	23	16	22
k__Fungi;p__Ascomycota;c__Sordariomycetes;o__Xylariales;f__Xylariaceae;g__Stromatoneurospora	0	0	0	0	0	0	0	0	0	0	1	1	0	0	1	0	0
k__Fungi;p__Ascomycota;c__Sordariomycetes;o__Xylariales;f__unidentified;g__unidentified	58	151	94	4	37	22	130	25	29	28	31	32	22	19	15	26	8
k__Fungi;p__Ascomycota;c__Sordariomycetes;o__unidentified;f__unidentified;g__unidentified	104	23	6	10	416	17	12	140	61	19	5	35	3	3	152	12	51
k__Fungi;p__Ascomycota;c__Taphrinomycetes;o__Taphrinales;f__Taphrinaceae;g__Taphrina	0	0	0	0	0	0	0	0	0	0	0	0	0	0	0	0	8
k__Fungi;p__Ascomycota;c__unidentified;o__unidentified;f__unidentified;g__unidentified	78	5870	405	35	2418	701	205	1632	287	512	283	528	113	157	306	205	354
k__Fungi;p__Basidiomycota;c__Agaricomycetes;o__Agaricales;f__Agaricaceae;g__Agaricus	0	0	0	0	0	0	0	0	0	0	0	0	0	0	0	0	4
k__Fungi;p__Basidiomycota;c__Agaricomycetes;o__Agaricales;f__Agaricaceae;g__Lepiota	0	0	0	0	0	0	31	0	0	0	0	0	0	0	0	0	0
k__Fungi;p__Basidiomycota;c__Agaricomycetes;o__Agaricales;f__Agaricaceae;g__Leucoagaricus	0	0	4	0	0	0	0	0	0	1	1	0	0	0	2	0	0
k__Fungi;p__Basidiomycota;c__Agaricomycetes;o__Agaricales;f__Agaricaceae;g__Melanophyllum	0	2	0	0	0	0	98	0	70	0	0	81	0	0	0	0	0
k__Fungi;p__Basidiomycota;c__Agaricomycetes;o__Agaricales;f__Agaricaceae;g__Tulostoma	0	0	0	0	0	0	0	0	0	0	0	0	0	0	0	6	0
k__Fungi;p__Basidiomycota;c__Agaricomycetes;o__Agaricales;f__Agaricaceae;g__unidentified	0	0	0	0	0	0	0	0	0	0	0	0	0	0	6	0	0
k__Fungi;p__Basidiomycota;c__Agaricomycetes;o__Agaricales;f__Amanitaceae;g__Amanita	9	7	34	16	51	16	107	443	132	95	21	100	33	52	221	57	136
k__Fungi;p__Basidiomycota;c__Agaricomycetes;o__Agaricales;f__Bolbitiaceae;g__Agrocybe	0	3	1620	30	11	0	0	0	0	0	0	0	0	0	0	0	0
k__Fungi;p__Basidiomycota;c__Agaricomycetes;o__Agaricales;f__Bolbitiaceae;g__Conocybe	745	127	13	29	916	0	329	0	6	31	4	57	10	13	8	13	22
k__Fungi;p__Basidiomycota;c__Agaricomycetes;o__Agaricales;f__Bolbitiaceae;g__Panaeolus	24	0	3	0	0	0	0	0	0	0	0	0	0	0	0	0	0
k__Fungi;p__Basidiomycota;c__Agaricomycetes;o__Agaricales;f__Bolbitiaceae;g__unidentified	0	33	0	0	0	0	1	0	0	0	0	0	0	0	0	0	0
k__Fungi;p__Basidiomycota;c__Agaricomycetes;o__Agaricales;f__Crepidotaceae;g__Crepidotus	0	0	0	0	0	0	0	0	0	0	0	0	0	7	0	14	0
k__Fungi;p__Basidiomycota;c__Agaricomycetes;o__Agaricales;f__Entolomataceae;g__Clitopilus	0	2	0	0	5	13	0	0	2	0	0	0	0	0	0	0	0
k__Fungi;p__Basidiomycota;c__Agaricomycetes;o__Agaricales;f__Entolomataceae;g__Entoloma	4	3	0	3	15	0	6	37	9	16	29	97	12	54	68	161	9
k__Fungi;p__Basidiomycota;c__Agaricomycetes;o__Agaricales;f__Hygrophoraceae;g__Cora	1	12	0	2	21	2	1	1	25	1	3	9	0	7	9	0	1
k__Fungi;p__Basidiomycota;c__Agaricomycetes;o__Agaricales;f__Lycoperdaceae;g__Calvatia	0	0	0	0	0	0	0	0	0	0	0	0	15	0	0	0	0
k__Fungi;p__Basidiomycota;c__Agaricomycetes;o__Agaricales;f__Marasmiaceae;g__Marasmius	50	7	15	2	43	18	31	273	31	529	140	166	575	95	277	1083	73
k__Fungi;p__Basidiomycota;c__Agaricomycetes;o__Agaricales;f__Omphalotaceae;g__Marasmiellus	0	0	0	0	0	0	0	7	0	0	0	0	0	0	0	0	0
k__Fungi;p__Basidiomycota;c__Agaricomycetes;o__Agaricales;f__Physalacriaceae;g__Armillaria	0	0	0	0	0	0	0	12	0	0	0	0	0	0	0	0	0
k__Fungi;p__Basidiomycota;c__Agaricomycetes;o__Agaricales;f__Physalacriaceae;g__Cryptomarasmius	0	0	0	0	0	0	0	0	0	0	0	0	4	0	0	0	7
k__Fungi;p__Basidiomycota;c__Agaricomycetes;o__Agaricales;f__Physalacriaceae;g__Strobilurus	0	0	0	0	0	0	0	0	0	0	0	0	0	0	0	9	0
k__Fungi;p__Basidiomycota;c__Agaricomycetes;o__Agaricales;f__Pleurotaceae;g__unidentified	0	0	27	0	0	0	0	0	0	0	0	0	0	0	0	0	0
k__Fungi;p__Basidiomycota;c__Agaricomycetes;o__Agaricales;f__Psathyrellaceae;g__Coprinellus	107	0	3	0	0	0	0	0	0	0	0	8	1	0	0	4	0
k__Fungi;p__Basidiomycota;c__Agaricomycetes;o__Agaricales;f__Psathyrellaceae;g__Coprinopsis	0	0	0	0	0	21	0	147	0	40	39	34	11	81	100	22	47
k__Fungi;p__Basidiomycota;c__Agaricomycetes;o__Agaricales;f__Psathyrellaceae;g__Psathyrella	0	0	0	1	0	0	1	0	0	7	0	0	0	0	7	0	957
k__Fungi;p__Basidiomycota;c__Agaricomycetes;o__Agaricales;f__Psathyrellaceae;g__unidentified	124	0	0	0	0	7	1	6	0	31	0	0	0	0	0	0	0
k__Fungi;p__Basidiomycota;c__Agaricomycetes;o__Agaricales;f__Stephanosporaceae;g__Cristinia	1	0	0	0	2	0	2	0	33	0	0	0	0	0	0	0	0
k__Fungi;p__Basidiomycota;c__Agaricomycetes;o__Agaricales;f__Stephanosporaceae;g__unidentified	0	0	0	0	0	0	0	0	0	11	0	0	0	1	0	0	0
k__Fungi;p__Basidiomycota;c__Agaricomycetes;o__Agaricales;f__Strophariaceae;g__Hypholoma	0	0	0	0	0	0	0	0	0	0	0	0	0	0	0	0	11
k__Fungi;p__Basidiomycota;c__Agaricomycetes;o__Agaricales;f__Strophariaceae;g__Pholiota	0	0	0	0	0	0	0	0	0	0	0	4	0	0	0	0	0
k__Fungi;p__Basidiomycota;c__Agaricomycetes;o__Agaricales;f__Strophariaceae;g__Tubaria	0	0	0	0	2	0	0	0	0	0	0	0	0	0	0	0	0
k__Fungi;p__Basidiomycota;c__Agaricomycetes;o__Agaricales;f__Strophariaceae;g__unidentified	0	0	0	0	0	0	0	0	0	5	0	6	0	9	0	0	0
k__Fungi;p__Basidiomycota;c__Agaricomycetes;o__Agaricales;f__Tricholomataceae;g__Calyptella	0	0	17	0	0	0	0	0	0	0	0	0	0	0	0	0	0
k__Fungi;p__Basidiomycota;c__Agaricomycetes;o__Agaricales;f__Tricholomataceae;g__Flagelloscypha	0	0	0	0	0	0	0	0	0	15	0	0	0	1	0	0	0
k__Fungi;p__Basidiomycota;c__Agaricomycetes;o__Agaricales;f__Tricholomataceae;g__Lachnella	0	0	0	0	0	0	0	0	0	10	0	0	0	1	5	0	0
k__Fungi;p__Basidiomycota;c__Agaricomycetes;o__Agaricales;f__Tricholomataceae;g__Melanoleuca	0	0	0	0	0	0	0	0	3	0	2	3	0	1	0	2	0
k__Fungi;p__Basidiomycota;c__Agaricomycetes;o__Agaricales;f__Tricholomataceae;g__Mycena	0	0	0	0	0	0	0	0	0	0	0	4	0	0	0	7	25
k__Fungi;p__Basidiomycota;c__Agaricomycetes;o__Agaricales;f__Tricholomataceae;g__Tricholoma	0	0	0	0	0	0	0	0	0	0	0	0	0	5	0	0	0
k__Fungi;p__Basidiomycota;c__Agaricomycetes;o__Agaricales;f__Typhulaceae;g__Typhula	0	1	1	0	17	0	0	0	0	0	0	0	0	0	0	0	0
k__Fungi;p__Basidiomycota;c__Agaricomycetes;o__Agaricales;f__unidentified;g__unidentified	48	343	9	15	12325	54	7	0	4	18	29	52	2	14	23	6	5
k__Fungi;p__Basidiomycota;c__Agaricomycetes;o__Auriculariales;f__Auriculariaceae;g__Auricularia	0	0	0	0	0	0	0	0	0	0	7	0	2	0	0	40	12
k__Fungi;p__Basidiomycota;c__Agaricomycetes;o__Auriculariales;f__Exidiaceae;g__Exidia	0	0	0	0	0	0	0	0	0	0	0	0	9	0	0	0	0
k__Fungi;p__Basidiomycota;c__Agaricomycetes;o__Auriculariales;f__unidentified;g__unidentified	0	127	1050	0	0	304	908	0	1	239	14	363	0	22	0	191	1
k__Fungi;p__Basidiomycota;c__Agaricomycetes;o__Boletales;f__Coniophoraceae;g__Coniophora	0	0	0	0	0	0	0	0	0	4	8	0	0	0	0	0	0
k__Fungi;p__Basidiomycota;c__Agaricomycetes;o__Boletales;f__Pisolithaceae;g__Pisolithus	0	0	0	0	0	0	0	0	2	0	0	0	0	0	0	0	0
k__Fungi;p__Basidiomycota;c__Agaricomycetes;o__Boletales;f__Suillaceae;g__Suillus	4	0	16	0	13	1	2	1	0	19	99	7	0	69	27	46	15
k__Fungi;p__Basidiomycota;c__Agaricomycetes;o__Cantharellales;f__Cantharellaceae;g__unidentified	0	0	0	0	0	0	0	0	0	0	0	0	0	0	0	0	4
k__Fungi;p__Basidiomycota;c__Agaricomycetes;o__Cantharellales;f__Cantharellales_fam_Incertae_sedis;g__Minimedusa	7	0	4	1	0	0	3	0	0	300	171	145	39	87	124	228	110
k__Fungi;p__Basidiomycota;c__Agaricomycetes;o__Cantharellales;f__Cantharellales_fam_Incertae_sedis;g__unidentified	0	0	0	0	0	0	0	0	0	22	0	0	0	0	0	0	0
k__Fungi;p__Basidiomycota;c__Agaricomycetes;o__Cantharellales;f__Ceratobasidiaceae;g__Ceratobasidium	0	0	0	0	0	3	0	0	0	0	0	0	0	0	0	0	0
k__Fungi;p__Basidiomycota;c__Agaricomycetes;o__Cantharellales;f__Ceratobasidiaceae;g__Rhizoctonia	0	302	10	0	0	0	2	11	0	6	2	10	0	0	0	19	0
k__Fungi;p__Basidiomycota;c__Agaricomycetes;o__Cantharellales;f__Ceratobasidiaceae;g__Thanatephorus	88	0	0	0	0	0	0	0	0	5	0	0	0	0	0	0	0
k__Fungi;p__Basidiomycota;c__Agaricomycetes;o__Cantharellales;f__Ceratobasidiaceae;g__unidentified	65	53	277	12	103	40	7	53	28	357	70	11	1	207	50	37	7
k__Fungi;p__Basidiomycota;c__Agaricomycetes;o__Cantharellales;f__unidentified;g__unidentified	0	0	0	0	0	0	0	0	1	175	178	117	9	0	129	40	284
k__Fungi;p__Basidiomycota;c__Agaricomycetes;o__Corticiales;f__Corticiaceae;g__Laetisaria	48	237	1541	0	0	0	0	0	0	11	0	16	11	41	56	8	0
k__Fungi;p__Basidiomycota;c__Agaricomycetes;o__Corticiales;f__Corticiaceae;g__unidentified	0	17	0	0	0	0	0	0	0	0	0	0	0	0	0	0	0
k__Fungi;p__Basidiomycota;c__Agaricomycetes;o__Geastrales;f__Geastraceae;g__unidentified	0	0	0	0	0	0	0	0	0	2	0	0	0	0	0	0	0
k__Fungi;p__Basidiomycota;c__Agaricomycetes;o__Hymenochaetales;f__Schizoporaceae;g__Xylodon	0	0	0	0	0	0	0	0	0	0	0	0	0	0	0	0	5
k__Fungi;p__Basidiomycota;c__Agaricomycetes;o__Polyporales;f__Fomitopsidaceae;g__Skeletocutis	0	0	0	0	0	1	0	0	0	0	0	0	0	0	1	0	6
k__Fungi;p__Basidiomycota;c__Agaricomycetes;o__Polyporales;f__Ganodermataceae;g__Ganoderma	0	0	0	0	0	0	0	0	1	8	0	0	0	0	0	0	0
k__Fungi;p__Basidiomycota;c__Agaricomycetes;o__Polyporales;f__Ganodermataceae;g__unidentified	0	30	0	0	0	0	0	0	0	0	0	0	0	0	0	0	0
k__Fungi;p__Basidiomycota;c__Agaricomycetes;o__Polyporales;f__Meruliaceae;g__Bjerkandera	0	0	0	0	0	0	0	0	0	3	0	0	0	0	0	0	0
k__Fungi;p__Basidiomycota;c__Agaricomycetes;o__Polyporales;f__Meruliaceae;g__Hyphodermella	0	0	0	0	0	0	3	57	7	7	0	0	0	0	0	25	7
k__Fungi;p__Basidiomycota;c__Agaricomycetes;o__Polyporales;f__Meruliaceae;g__Megasporoporiella	0	0	0	0	0	0	0	0	50	8	0	0	4	0	0	0	0
k__Fungi;p__Basidiomycota;c__Agaricomycetes;o__Polyporales;f__Meruliaceae;g__Phaeophlebiopsis	2	0	0	0	0	0	0	0	0	0	0	0	1	0	0	0	0
k__Fungi;p__Basidiomycota;c__Agaricomycetes;o__Polyporales;f__unidentified;g__unidentified	0	4	0	0	0	0	0	0	0	0	0	0	0	8	0	0	0
k__Fungi;p__Basidiomycota;c__Agaricomycetes;o__Russulales;f__Peniophoraceae;g__Peniophora	0	0	0	0	0	0	0	0	0	0	0	0	4	0	0	0	0
k__Fungi;p__Basidiomycota;c__Agaricomycetes;o__Russulales;f__unidentified;g__unidentified	0	0	0	0	0	0	0	0	0	12	0	8	0	0	0	46	0
k__Fungi;p__Basidiomycota;c__Agaricomycetes;o__unidentified;f__unidentified;g__unidentified	1	25	62	4	26	37	0	0	0	21	0	0	21	28	11	9	15
k__Fungi;p__Basidiomycota;c__Agaricostilbomycetes;o__Agaricostilbales;f__Chionosphaeraceae;g__Kurtzmanomyces	0	0	0	0	0	0	35	2	0	0	0	0	0	0	0	0	0
k__Fungi;p__Basidiomycota;c__Cystobasidiomycetes;o__Cystobasidiales;f__Cystobasidiaceae;g__Cystobasidium	2	21	0	0	62	5	4	100	9	1	14	0	12	0	63	0	0
k__Fungi;p__Basidiomycota;c__Cystobasidiomycetes;o__Cystobasidiales;f__Cystobasidiaceae;g__Occultifur	0	0	0	0	0	0	5	0	0	0	0	0	0	0	1	0	0
k__Fungi;p__Basidiomycota;c__Cystobasidiomycetes;o__Cystobasidiomycetes_ord_Incertae_sedis;f__Buckleyzymaceae;g__Buckleyzyma	0	0	0	0	0	0	0	0	0	0	0	0	6	0	0	0	0
k__Fungi;p__Basidiomycota;c__Cystobasidiomycetes;o__Cystobasidiomycetes_ord_Incertae_sedis;f__Symmetrosporaceae;g__Symmetrospora	0	0	0	0	0	0	0	0	0	27	0	0	0	0	0	0	0
k__Fungi;p__Basidiomycota;c__Cystobasidiomycetes;o__unidentified;f__unidentified;g__unidentified	0	0	0	0	0	0	4	0	4	0	0	0	0	0	0	0	0
k__Fungi;p__Basidiomycota;c__Geminibasidiomycetes;o__Geminibasidiales;f__Geminibasidiaceae;g__Geminibasidium	1	0	3	0	0	0	0	0	0	3	12	0	11	0	23	38	14
k__Fungi;p__Basidiomycota;c__Microbotryomycetes;o__Leucosporidiales;f__Leucosporidiaceae;g__Leucosporidium	0	1	1	0	0	1	0	15	1	1	0	0	0	0	0	0	0
k__Fungi;p__Basidiomycota;c__Microbotryomycetes;o__Leucosporidiales;f__Leucosporidiaceae;g__unidentified	0	0	0	0	0	0	0	0	2	1	0	0	0	0	0	0	0
k__Fungi;p__Basidiomycota;c__Microbotryomycetes;o__Microbotryomycetes_ord_Incertae_sedis;f__Chrysozymaceae;g__Sampaiozyma	30	680	55	0	147	9	0	0	0	43	0	0	21	0	19	64	0
k__Fungi;p__Basidiomycota;c__Microbotryomycetes;o__Microbotryomycetes_ord_Incertae_sedis;f__Chrysozymaceae;g__Udeniozyma	0	0	0	0	0	0	0	0	0	28	74	59	50	180	147	82	80
k__Fungi;p__Basidiomycota;c__Microbotryomycetes;o__Sporidiobolales;f__Sporidiobolaceae;g__Rhodosporidiobolus	0	0	0	0	32	0	0	68	0	0	0	0	0	0	0	0	0
k__Fungi;p__Basidiomycota;c__Microbotryomycetes;o__Sporidiobolales;f__Sporidiobolaceae;g__Rhodotorula	0	11	0	2	0	0	0	0	0	0	0	0	0	0	0	0	0
k__Fungi;p__Basidiomycota;c__Microbotryomycetes;o__Sporidiobolales;f__Sporidiobolaceae;g__Sporobolomyces	45	70	115	0	45	37	43	130	60	83	154	41	145	29	38	186	19
k__Fungi;p__Basidiomycota;c__Microbotryomycetes;o__Sporidiobolales;f__unidentified;g__unidentified	0	0	0	0	0	0	0	0	0	0	14	0	0	0	14	0	0
k__Fungi;p__Basidiomycota;c__Tremellomycetes;o__Cystofilobasidiales;f__Cystofilobasidiaceae;g__Cystofilobasidium	606	563	613	58	284	288	79	319	110	240	17	34	638	92	95	50	257
k__Fungi;p__Basidiomycota;c__Tremellomycetes;o__Cystofilobasidiales;f__Cystofilobasidiaceae;g__Guehomyces	1	0	0	0	0	0	0	0	0	0	0	0	0	0	0	0	0
k__Fungi;p__Basidiomycota;c__Tremellomycetes;o__Cystofilobasidiales;f__Mrakiaceae;g__Itersonilia	0	0	0	0	0	0	0	0	0	0	0	0	0	0	0	10	0
k__Fungi;p__Basidiomycota;c__Tremellomycetes;o__Filobasidiales;f__Filobasidiaceae;g__Filobasidium	117	458	67	19	192	133	67	278	56	328	31	46	274	35	25	225	175
k__Fungi;p__Basidiomycota;c__Tremellomycetes;o__Filobasidiales;f__Filobasidiaceae;g__Naganishia	36	181	78	22	58	92	7	158	57	26	2	0	6	0	168	9	0
k__Fungi;p__Basidiomycota;c__Tremellomycetes;o__Tremellales;f__Bulleraceae;g__Bullera	7	13	12	0	92	26	137	0	28	139	66	365	11	133	199	25	142
k__Fungi;p__Basidiomycota;c__Tremellomycetes;o__Tremellales;f__Bulleribasidiaceae;g__Derxomyces	23	118	161	10	145	63	52	173	42	6	0	7	0	56	8	0	17
k__Fungi;p__Basidiomycota;c__Tremellomycetes;o__Tremellales;f__Bulleribasidiaceae;g__Dioszegia	5	0	20	0	0	0	11	0	0	10	2	0	18	0	0	30	21
k__Fungi;p__Basidiomycota;c__Tremellomycetes;o__Tremellales;f__Bulleribasidiaceae;g__Hannaella	0	0	17	0	0	0	0	0	0	0	0	0	0	0	0	0	0
k__Fungi;p__Basidiomycota;c__Tremellomycetes;o__Tremellales;f__Bulleribasidiaceae;g__Vishniacozyma	17	264	24	18	41	35	13	77	13	19	3	0	39	0	4	10	10
k__Fungi;p__Basidiomycota;c__Tremellomycetes;o__Tremellales;f__Cryptococcaceae;g__Cryptococcus	0	8	0	0	0	3	0	0	0	0	0	0	0	0	0	0	0
k__Fungi;p__Basidiomycota;c__Tremellomycetes;o__Tremellales;f__Rhynchogastremataceae;g__Papiliotrema	4	3	22	2	0	27	0	0	7	0	81	0	0	0	0	0	0
k__Fungi;p__Basidiomycota;c__Tremellomycetes;o__Tremellales;f__Tremellaceae;g__Cryptococcus	29	18	327	20	906	9	84	225	541	15	55	0	0	0	2	0	67
k__Fungi;p__Basidiomycota;c__Tremellomycetes;o__Tremellales;f__Trimorphomycetaceae;g__Saitozyma	19	2742	112	17	250	22	9	286	52	54	18	22	23	4	38	25	17
k__Fungi;p__Basidiomycota;c__Tremellomycetes;o__Tremellales;f__unidentified;g__unidentified	45	238	6	0	1576	0	1	3	0	3	0	0	30	22	87	24	0
k__Fungi;p__Basidiomycota;c__Tremellomycetes;o__Trichosporonales;f__Trichosporonaceae;g__Cutaneotrichosporon	0	3	0	0	0	0	0	0	0	0	0	0	0	0	0	0	0
k__Fungi;p__Basidiomycota;c__Tremellomycetes;o__unidentified;f__unidentified;g__unidentified	0	0	0	0	0	8	0	0	0	0	0	0	0	0	0	0	0
k__Fungi;p__Basidiomycota;c__Tritirachiomycetes;o__Tritirachiales;f__Tritirachiaceae;g__Tritirachium	0	0	0	0	0	0	0	0	0	0	1	2	0	0	21	5	2
k__Fungi;p__Basidiomycota;c__Wallemiomycetes;o__Wallemiales;f__Wallemiaceae;g__Wallemia	1	0	0	0	0	0	0	0	0	0	0	0	0	2	0	0	0
k__Fungi;p__Basidiomycota;c__unidentified;o__unidentified;f__unidentified;g__unidentified	553	592	1546	20	51	116	108	548	234	93	17	13	48	43	49	71	41
k__Fungi;p__Chytridiomycota;c__Chytridiomycetes;o__unidentified;f__unidentified;g__unidentified	0	20	1	0	2	1	0	0	0	1	0	0	0	0	0	0	0
k__Fungi;p__Chytridiomycota;c__Rhizophlyctidomycetes;o__Rhizophlyctidales;f__Rhizophlyctidaceae;g__Rhizophlyctis	0	1	0	8	25	11	2	17	1	20	4	5	23	10	4	9	9
k__Fungi;p__Chytridiomycota;c__Rhizophydiomycetes;o__Rhizophydiales;f__Rhizophydiales_fam_Incertae_sedis;g__Operculomyces	0	0	0	1	0	0	0	0	0	0	0	0	0	0	0	0	0
k__Fungi;p__Chytridiomycota;c__Spizellomycetes;o__Spizellomycetales;f__Powellomycetaceae;g__Powellomyces	0	0	0	0	0	1	0	0	0	0	0	0	2	0	1	1	0
k__Fungi;p__Chytridiomycota;c__Spizellomycetes;o__Spizellomycetales;f__Spizellomycetaceae;g__Spizellomyces	0	0	2	0	0	0	0	0	0	2	1	0	2	2	0	5	6
k__Fungi;p__Chytridiomycota;c__Spizellomycetes;o__Spizellomycetales;f__unidentified;g__unidentified	0	0	0	0	0	0	0	0	0	0	0	2	0	1	1	0	0
k__Fungi;p__Chytridiomycota;c__unidentified;o__unidentified;f__unidentified;g__unidentified	23	14	17	3	9	16	5	22	2	3	0	1	0	0	0	0	0
k__Fungi;p__Entomophthoromycota;c__Basidiobolomycetes;o__Basidiobolales;f__Basidiobolaceae;g__Basidiobolus	7	9	0	0	0	5	0	150	0	0	0	0	6	0	0	0	0
k__Fungi;p__Glomeromycota;c__Glomeromycetes;o__Diversisporales;f__Diversisporaceae;g__Diversispora	1	0	0	0	0	0	0	0	0	1	8	6	0	9	17	0	0
k__Fungi;p__Glomeromycota;c__Glomeromycetes;o__Gigasporales;f__Gigasporaceae;g__unidentified	0	0	11	0	0	0	7	0	71	5	89	56	2	0	15	4	6
k__Fungi;p__Glomeromycota;c__Glomeromycetes;o__Glomerales;f__Claroideoglomeraceae;g__Claroideoglomus	0	0	0	0	15	0	0	0	37	2	0	69	0	17	8	8	11
k__Fungi;p__Glomeromycota;c__Glomeromycetes;o__Glomerales;f__Claroideoglomeraceae;g__unidentified	0	0	0	0	6	0	4	0	5	13	2	20	0	0	0	1	0
k__Fungi;p__Glomeromycota;c__Glomeromycetes;o__Glomerales;f__Glomeraceae;g__Dominikia	0	0	1	0	0	0	1	0	0	0	0	0	0	0	0	0	0
k__Fungi;p__Glomeromycota;c__Glomeromycetes;o__Glomerales;f__Glomeraceae;g__Funneliformis	5	66	98	15	147	2	6	64	58	872	13	243	2	16	11	109	12
k__Fungi;p__Glomeromycota;c__Glomeromycetes;o__Glomerales;f__Glomeraceae;g__Glomus	0	0	11	0	10	0	1	0	16	0	0	7	0	0	0	0	0
k__Fungi;p__Glomeromycota;c__Glomeromycetes;o__Glomerales;f__Glomeraceae;g__Septoglomus	0	0	0	0	0	0	0	0	0	0	0	0	0	0	0	0	0
k__Fungi;p__Glomeromycota;c__Glomeromycetes;o__Glomerales;f__Glomeraceae;g__unidentified	363	17	4016	0	199	71	266	174	458	107	520	2340	394	194	131	164	69
k__Fungi;p__Glomeromycota;c__unidentified;o__unidentified;f__unidentified;g__unidentified	0	106	0	0	0	38	6	0	0	0	0	0	0	0	0	0	0
k__Fungi;p__Mortierellomycota;c__Mortierellomycetes;o__Mortierellales;f__Mortierellaceae;g__Mortierella	33314	21258	34266	5261	38154	8843	44580	33304	37504	49843	50586	47349	52942	55748	53091	50341	52255
k__Fungi;p__Mortierellomycota;c__Mortierellomycetes;o__Mortierellales;f__Mortierellaceae;g__unidentified	0	6	0	0	0	0	0	0	0	0	74	0	0	3	0	0	3
k__Fungi;p__Mortierellomycota;c__Mortierellomycetes;o__Mortierellales;f__unidentified;g__unidentified	339	719	879	426	131	4024	4	310	84	207	4	11	92	61	37	0	81
k__Fungi;p__Mucoromycota;c__Mucoromycetes;o__Mucorales;f__Mucoraceae;g__Actinomucor	0	0	0	0	0	0	0	0	0	5	0	14	1	20	13	2	10
k__Fungi;p__Mucoromycota;c__Mucoromycetes;o__Mucorales;f__Mucoraceae;g__Mucor	2	4	0	0	10	1	7	73	0	2	0	0	0	0	0	0	0
k__Fungi;p__Mucoromycota;c__Mucoromycetes;o__Mucorales;f__Rhizopodaceae;g__Rhizopus	3	3	3	0	0	8	1	0	7	100	7	35	16	119	61	24	29
k__Fungi;p__Olpidiomycota;c__Olpidiomycetes;o__Olpidiales;f__Olpidiaceae;g__Olpidium	8596	212	2236	59693	1496	42125	1966	10318	2825	704	772	934	3716	467	825	1122	402
k__Fungi;p__Olpidiomycota;c__Olpidiomycetes;o__Olpidiales;f__unidentified;g__unidentified	0	0	0	38	0	0	0	0	0	33	582	0	76	0	0	141	0
k__Fungi;p__Rozellomycota;c__Rozellomycotina_cls_Incertae_sedis;o__GS05;f__unidentified;g__unidentified	0	9	0	6	0	0	0	0	0	0	0	0	0	0	0	0	0
k__Fungi;p__Rozellomycota;c__unidentified;o__unidentified;f__unidentified;g__unidentified	0	8	0	0	4	2	0	8	9	0	12	0	0	0	0	0	0
k__Fungi;p__unidentified;c__unidentified;o__unidentified;f__unidentified;g__unidentified	2984	2723	2774	349	1338	2477	2771	3292	2203	3829	8198	7045	3394	3655	4108	3339	6321
k__Rhizaria;p__Cercozoa;c__unidentified;o__unidentified;f__unidentified;g__unidentified	0	0	0	0	0	0	0	0	0	0	1	0	0	2	0	0	0
