# Supplementary material for: How Tillage and Crop Rotation Change the Distribution Pattern of Fungi
Source: Front Microbiol. 2021 Jun 17;12:634325. doi: 10.3389/fmicb.2021.634325 (PMC8247931; doi:10.3389/fmicb.2021.634325)
Supplement: Supplementary file 4 [file Table_3.XLSX]

## Sheet: Shannon index
Sample	Condition	arbuscolar_mycorrhizal	endomycorrhizal	dung_saprotroph	ectomycorrhizal	endophite	Animal_pathogen	leaf_saprotroph	lichenized	plant_pathogens	plant_saprotroph	undefined_saprotroph	wood_saprotroph	Litter_saprotroph	total_saprotroph	unidentified	total_mycorrhiza	Fungal_parasite	Soil_saprotroph
LT2S.01	NT/R	0.946443	0.32296	1.83133	0.0644532	2.21585	0.592457	0.741808	0.146145	1.90044	0.0652144	0.601223	0.712119	1.32349	1.81747	3.86809	0.650968	0.664417	0
LT2S.02	NT/R	1.38052	1.03379	0.9989	0.0165179	0.75866	1.71393	0.929536	1.38959	2.00476	0	2.00673	1.69574	1.35591	1.9816	3.63998	0.11635	1.42747	0
LT2S.03	NT/R	0.508663	0.226367	0.655064	0.146046	1.84205	0.870809	0.638712	0	0.801731	0	0.761528	1.71469	1.40617	1.94057	4.33481	1.16959	1.56606	0
LT2S.04	NT/R	0.392674	0.721464	0.657637	1.01032	2.0484	2.3741	0.928045	0.336496	0.556647	0	2.15074	1.5607	1.31964	1.60258	4.34465	1.71865	0.712654	0
LT2S.05	NT/R	1.86833	0.0957633	1.47329	0.837601	1.89168	1.9187	0.575823	1.1329	1.72755	0	2.03175	0.228429	1.40757	1.71634	2.1756	2.18687	1.98768	0
LT2S.06	NT/NR	1.74591	1.38532	1.44266	0.13628	2.40104	2.55188	0.937484	0.352294	1.18588	0.102206	0.521784	1.33166	1.01365	1.71277	2.56991	0.989365	0.78327	0
LT2S.07	NT/NR	1.9318	0	1.53483	1.37371	2.34622	2.61959	0.886284	0.271189	1.64255	0	0.708027	1.91121	1.16481	1.57137	2.62285	2.41937	1.52761	0.298436
LT2S.09	NT/NR	1.10155	0	1.39757	0.589669	1.30838	2.52583	1.16927	0.528098	1.3022	0.0239313	0.943091	1.65415	1.338	1.94422	3.8377	0.993852	1.28999	0
LT2S.10	NT/NR	2.21271	0.154076	0.815889	1.25236	2.21701	2.64818	0.862315	0.965029	1.99119	0.362211	0.228955	1.14581	1.14279	1.50224	4.22939	2.58951	1.7561	0
LT2S.11	T/NR	0.535091	0.781681	0.838797	1.3757	1.87496	2.21946	1.02607	0.425324	1.6686	0.585953	2.52507	1.33939	1.02069	1.34484	3.84044	1.62836	1.7608	0
LT2S.13	T/NR	0.734121	0.410116	1.0478	1.47663	2.01444	2.11945	0.362211	0.620145	0.352248	0	3.25978	1.29156	1.15063	1.30787	2.5778	1.57092	1.87446	0.0668574
LT2S.14	T/NR	1.12177	0.907535	1.75432	2.01567	2.24515	2.61476	0.824659	1.06798	0.251544	0	3.20363	1.87461	1.27191	1.46242	3.41604	1.47521	1.72857	0.102392
LT2S.15	T/NR	0.348155	0	0.813355	1.53985	1.41723	1.97052	0.504115	0.680223	1.64906	0	2.6175	0.603181	1.0552	1.24215	3.02106	0.923337	0.896185	0.81676
LT2S.16	T/R	1.41069	0.273373	0.877937	1.81203	2.01868	0.833278	0.523586	0.813111	1.644	0	2.4626	1.63504	1.18875	1.36723	3.11443	2.2426	1.63384	0.374022
LT2S.17	T/R	1.56466	0.825846	1.33282	1.97501	1.68029	0.746387	0.668512	0.636514	1.59448	0	2.31545	1.34165	1.19927	1.37759	3.6253	2.61607	2.21167	0.291683
LT2S.18	T/R	0.884582	0.765423	0.868406	1.56732	1.40812	2.46348	1.13224	0.177246	2.13673	0	2.89268	1.2397	0.996995	1.18842	3.41188	2.08559	1.37944	0.407281
LT2S.19	T/R	1.53895	0	1.5022	1.61568	2.02918	0.997755	0.922629	0.356225	0.255328	0	2.48758	0.561881	1.04239	1.29872	2.84723	2.30869	2.35569	0.0700543
