# Supplementary material for: How Tillage and Crop Rotation Change the Distribution Pattern of Fungi
Source: Front Microbiol. 2021 Jun 17;12:634325. doi: 10.3389/fmicb.2021.634325 (PMC8247931; doi:10.3389/fmicb.2021.634325)
Supplement: Supplementary file 5 [file Table_4.XLSX]

## Sheet: Tukey's HSD
Tukey's HSD post-hoc test				95% Confidence Interval
GUILD	Comparison	Mean difference	P value	Lower Bound	Upper Bound
Saprotroph	NT/NR - NT/R	0.129	0.54	-0.14	0.4
	NT/NR - T/NR	-0.343	0.02	-0.63	-0.049
	NT/R - T/NR	-0.472	0.001	-0.75	-0.193
	NT/NR - T/R	-0.374	0.01	-0.66	-0.08
	NT/R - T/R	-0.503	0.0007	-0.78	-0.22
	T/NR - T/R	-0.031	0.98	-0.32	0.26
