# Supplementary material for: How Tillage and Crop Rotation Change the Distribution Pattern of Fungi
Source: Front Microbiol. 2021 Jun 17;12:634325. doi: 10.3389/fmicb.2021.634325 (PMC8247931; doi:10.3389/fmicb.2021.634325)
Supplement: Supplementary file 6 [file Table_5.XLSX]

## Sheet: continuous_NT_vs_conv
					No Tillage (Continuous)				Conventional Tillage (Continuous)
ID	logFC	PValue	FDR	Taxa	LT2S.06	LT2S.07	LT2S.09	LT2S.10	LT2S.11	LT2S.13	LT2S.14	LT2S.15
OTU101	13.5852	9.58762e-07	0.000535014	k__Fungi;p__Ascomycota;c__Dothideomycetes;o__unidentified;f__unidentified;g__unidentified;s__unidentified	3543	11395	312	65	0	0	0	1
OTU99	13.3857	1.78349e-11	3.48138e-08	k__Fungi;p__Ascomycota;c__Dothideomycetes;o__Pleosporales;f__Lophiostomataceae;g__Lophiostoma;s__Lophiostoma_multiseptatum	8557	16274	7385	33259	1	1	3	2
OTU1	12.3398	7.03585e-06	0.00160591	k__Fungi;p__Ascomycota;c__Leotiomycetes;o__Helotiales;f__Rutstroemiaceae;g__unidentified;s__unidentified	859	22	1340	22	0	0	0	0
OTU68	11.8217	1.18266e-07	0.000115428	k__Fungi;p__Olpidiomycota;c__Olpidiomycetes;o__Olpidiales;f__Olpidiaceae;g__Olpidium;s__Olpidium_brassicae	47824	1294	3508	2569	2	6	9	4
OTU116	10.6596	1.04791e-05	0.00171324	k__Fungi;p__Ascomycota;c__Dothideomycetes;o__Pleosporales;f__unidentified;g__unidentified;s__unidentified	54	35	609	57	0	0	0	0
OTU14	10.3019	1.09634e-06	0.000535014	k__Fungi;p__Glomeromycota;c__Glomeromycetes;o__Glomerales;f__Glomeraceae;g__unidentified;s__unidentified	134	107	224	96	0	0	0	0
OTU201	10.0212	2.4099e-05	0.00276713	k__Fungi;p__Basidiomycota;c__Tremellomycetes;o__Tremellales;f__Trimorphomycetaceae;g__Saitozyma;s__Saitozyma_podzolica	27	17	378	66	0	0	0	0
NCROTU685	9.74708	0.000822354	0.0314752	k__Fungi;p__Basidiomycota;c__Tremellomycetes;o__Tremellales;f__Bulleraceae;g__Bullera;s__unidentified	55	313	0	5	0	0	0	0
OTU31	9.7324	5.24229e-06	0.00160591	k__Fungi;p__Basidiomycota;c__Tremellomycetes;o__Tremellales;f__Bulleribasidiaceae;g__Derxomyces;s__unidentified	152	51	105	55	0	0	0	0
OTU93	9.48678	0.000460838	0.021418	k__Fungi;p__unidentified;c__unidentified;o__unidentified;f__unidentified;g__unidentified;s__unidentified	127	48	651	0	0	0	1	0
NCROTU2248	9.39095	1.14099e-05	0.00171324	k__Fungi;p__Mortierellomycota;c__Mortierellomycetes;o__Mortierellales;f__Mortierellaceae;g__Mortierella;s__Mortierella_microzygospora	19	61	160	72	0	0	0	0
NCROTU1262	8.95696	0.00161615	0.0438155	k__Fungi;p__unidentified;c__unidentified;o__unidentified;f__unidentified;g__unidentified;s__unidentified	1	106	0	125	0	0	0	0
NCROTU1308	8.89876	0.00131708	0.0377643	k__Fungi;p__Ascomycota;c__unidentified;o__unidentified;f__unidentified;g__unidentified;s__unidentified	38	0	176	3	0	0	0	0
NCROTU1752	8.83843	7.79967e-05	0.00679469	k__Fungi;p__Ascomycota;c__Eurotiomycetes;o__Eurotiales;f__Thermoascaceae;g__Byssochlamys;s__Byssochlamys_spectabilis	4	48	129	33	0	0	0	0
SH1613468	8.74997	0.000270655	0.0155388	k__Fungi;p__Basidiomycota;c__Cystobasidiomycetes;o__Cystobasidiales;f__Cystobasidiaceae;g__Cystobasidium;s__Cystobasidium_lysinophilum	10	4	174	14	0	0	0	0
NCROTU1389	8.74643	0.000193189	0.0125701	k__Fungi;p__Ascomycota;c__Orbiliomycetes;o__Orbiliales;f__Orbiliaceae;g__Orbilia;s__unidentified	10	10	170	11	0	0	0	0
OTU118	8.71274	0.00118637	0.0360087	k__Fungi;p__Ascomycota;c__Leotiomycetes;o__Helotiales;f__Hyaloscyphaceae;g__Cistella;s__unidentified	12	13	0	175	0	0	0	0
NCROTU1858	8.69655	0.000493279	0.0222894	k__Fungi;p__Basidiomycota;c__Tremellomycetes;o__Tremellales;f__Bulleribasidiaceae;g__Derxomyces;s__unidentified	1	15	171	9	0	0	0	0
OTU111	8.63255	0.00133491	0.0377643	k__Fungi;p__Ascomycota;c__Leotiomycetes;o__Helotiales;f__unidentified;g__unidentified;s__unidentified	10	13	162	0	0	0	0	0
NCROTU1331	8.51315	0.00115684	0.0360087	k__Fungi;p__Ascomycota;c__Orbiliomycetes;o__Orbiliales;f__Orbiliaceae;g__Orbilia;s__unidentified	22	0	137	9	0	0	0	0
NCROTU2344	8.44879	0.000255388	0.0155388	k__Fungi;p__unidentified;c__unidentified;o__unidentified;f__unidentified;g__unidentified;s__unidentified	55	10	84	2	0	0	0	0
OTU129	8.28649	0.000812998	0.0314752	k__Fungi;p__Ascomycota;c__Dothideomycetes;o__Pleosporales;f__unidentified;g__unidentified;s__unidentified	62	21	0	49	0	0	0	0
NCROTU740	8.27917	0.00187355	0.0481206	k__Fungi;p__Glomeromycota;c__Glomeromycetes;o__Glomerales;f__Glomeraceae;g__unidentified;s__unidentified	2	101	0	38	0	0	0	0
NCROTU272	8.23996	0.000176565	0.0118847	k__Fungi;p__unidentified;c__unidentified;o__unidentified;f__unidentified;g__unidentified;s__unidentified	33	4	84	14	0	0	0	0
OTU193	8.23929	0.00100675	0.0344767	No blast hit;NA;NA;NA;NA;NA;NA	18	25	94	0	0	0	0	0
NCROTU23	8.06037	0.00111161	0.0360087	k__Fungi;p__Mucoromycota;c__Mucoromycetes;o__Mucorales;f__Mucoraceae;g__Mucor;s__Mucor_hiemalis	3	12	109	1	0	0	0	0
NCROTU253	8.04313	0.000457197	0.021418	k__Fungi;p__unidentified;c__unidentified;o__unidentified;f__unidentified;g__unidentified;s__unidentified	75	12	16	2	0	0	0	0
OTU57	7.99251	0.00095982	0.033524	k__Fungi;p__Ascomycota;c__Leotiomycetes;o__Helotiales;f__Helotiaceae;g__Articulospora;s__unidentified	42	28	38	0	0	0	0	0
NCROTU2260	7.95058	7.05222e-05	0.00655521	k__Fungi;p__unidentified;c__unidentified;o__unidentified;f__unidentified;g__unidentified;s__unidentified	110	65	147	9	0	1	0	0
NCROTU1295	7.92718	6.52205e-05	0.00655521	k__Fungi;p__Ascomycota;c__unidentified;o__unidentified;f__unidentified;g__unidentified;s__unidentified	19	28	45	17	0	0	0	0
NCROTU822	7.9239	0.000108748	0.00884486	k__Fungi;p__unidentified;c__unidentified;o__unidentified;f__unidentified;g__unidentified;s__unidentified	10	16	63	23	0	0	0	0
NCROTU72	7.82808	0.00180035	0.0468571	k__Fungi;p__unidentified;c__unidentified;o__unidentified;f__unidentified;g__unidentified;s__unidentified	8	0	83	15	0	0	0	0
NCROTU1166	7.80821	0.00121751	0.0360087	k__Fungi;p__Ascomycota;c__Dothideomycetes;o__Pleosporales;f__unidentified;g__unidentified;s__unidentified	5	1	92	7	0	0	0	0
NCROTU674	7.76425	0.000281273	0.015687	k__Fungi;p__Glomeromycota;c__Glomeromycetes;o__Glomerales;f__Glomeraceae;g__unidentified;s__unidentified	9	4	27	62	0	0	0	0
NCROTU296	7.76416	0.0014331	0.0394003	k__Fungi;p__Ascomycota;c__Dothideomycetes;o__Pleosporales;f__Pleosporaceae;g__Neocamarosporium;s__unidentified	43	13	0	36	0	0	0	0
NCROTU694	7.69766	0.000173574	0.0118847	k__Fungi;p__Ascomycota;c__Saccharomycetes;o__Saccharomycetales;f__Debaryomycetaceae;g__Spathaspora;s__unidentified	8	12	53	23	0	0	0	0
NCROTU493	7.61277	0.00120477	0.0360087	k__Fungi;p__unidentified;c__unidentified;o__unidentified;f__unidentified;g__unidentified;s__unidentified	40	36	3	1	0	0	0	0
OTU91	7.61013	0.000921843	0.033524	k__Fungi;p__Ascomycota;c__Sordariomycetes;o__unidentified;f__unidentified;g__unidentified;s__unidentified	22	6	1	59	0	0	0	0
NCROTU975	7.49735	0.000340989	0.0175161	k__Fungi;p__Basidiomycota;c__Tremellomycetes;o__Cystofilobasidiales;f__Cystofilobasidiaceae;g__Cystofilobasidium;s__Cystofilobasidium_macerans	25	5	40	9	0	0	0	0
NCROTU840	6.69646	0.000736766	0.0299618	k__Fungi;p__Ascomycota;c__Eurotiomycetes;o__Chaetothyriales;f__Herpotrichiellaceae;g__Exophiala;s__unidentified	6	6	30	5	0	0	0	0
SH1544133	6.39417	0.000502425	0.0222894	k__Fungi;p__Basidiomycota;c__Tremellomycetes;o__Tremellales;f__Bulleribasidiaceae;g__Vishniacozyma;s__Vishniacozyma_dimennae	62	23	77	12	2	0	0	0
NCROTU1081	6.00318	0.000949608	0.033524	k__Fungi;p__unidentified;c__unidentified;o__unidentified;f__unidentified;g__unidentified;s__unidentified	26	45	123	61	4	0	0	0
SH1528282	5.5523	0.000798183	0.0314752	k__Fungi;p__Olpidiomycota;c__Olpidiomycetes;o__Olpidiales;f__Olpidiaceae;g__Olpidium;s__Olpidium_brassicae	59946	3028	11633	1984	484	414	591	715
SH1170574	4.61429	0.00166396	0.0444938	k__Fungi;p__Ascomycota;c__Sordariomycetes;o__Hypocreales;f__Nectriaceae;g__Fusarium;s__unidentified	33	28	15	9	2	0	1	1
OTU141	-4.21624	0.00129769	0.0377643	k__Fungi;p__Ascomycota;c__Leotiomycetes;o__unidentified;f__unidentified;g__unidentified;s__unidentified	19	19	35	44	289	967	555	541
NCROTU1430	-5.54118	0.00175918	0.0464042	k__Fungi;p__unidentified;c__unidentified;o__unidentified;f__unidentified;g__unidentified;s__unidentified	4	4	0	0	84	110	360	21
OTU28	-6.20055	0.00109281	0.0360087	k__Fungi;p__Basidiomycota;c__Agaricomycetes;o__Agaricales;f__Marasmiaceae;g__Marasmius;s__unidentified	0	1	0	0	49	1	72	25
NCROTU2329	-6.26615	0.00141515	0.0394003	k__Fungi;p__Ascomycota;c__Eurotiomycetes;o__Eurotiales;f__Aspergillaceae;g__Aspergillus;s__Aspergillus_crustosus	0	0	0	0	3	7	12	19
NCROTU851	-6.45978	0.000536411	0.0232683	k__Fungi;p__Basidiomycota;c__Tremellomycetes;o__Tremellales;f__Bulleraceae;g__Bullera;s__unidentified	0	0	0	2	66	18	210	12
NCROTU325	-6.52084	0.0012025	0.0360087	k__Fungi;p__Basidiomycota;c__Tremellomycetes;o__Tremellales;f__Trimorphomycetaceae;g__Saitozyma;s__Saitozyma_podzolica	0	0	0	0	3	21	10	10
NCROTU260	-6.53026	0.0004075	0.019886	k__Fungi;p__Basidiomycota;c__Tremellomycetes;o__Tremellales;f__Trimorphomycetaceae;g__Saitozyma;s__Saitozyma_podzolica	0	0	0	0	11	6	17	17
OTU104	-6.57387	0.000702062	0.029158	k__Fungi;p__Glomeromycota;c__Glomeromycetes;o__Glomerales;f__Glomeraceae;g__unidentified;s__unidentified	10	1	0	36	163	994	4458	681
OTU132	-6.89699	0.000143522	0.0103761	k__Fungi;p__Ascomycota;c__Leotiomycetes;o__Thelebolales;f__Pseudeurotiaceae;g__Geomyces;s__unidentified	0	5	0	1	169	319	300	96
NCROTU1623	-7.14243	0.000269547	0.0155388	k__Fungi;p__Ascomycota;c__Orbiliomycetes;o__Orbiliales;f__Orbiliaceae;g__Orbilia;s__unidentified	0	0	0	0	25	23	10	11
OTU157	-7.19862	0.000380552	0.0190471	k__Fungi;p__Ascomycota;c__Eurotiomycetes;o__Chaetothyriales;f__Herpotrichiellaceae;g__unidentified;s__unidentified	0	0	0	0	10	26	8	26
NCROTU821	-7.56297	1.96617e-05	0.00259129	k__Fungi;p__Basidiomycota;c__Agaricomycetes;o__Cantharellales;f__Cantharellales_fam_Incertae_sedis;g__Minimedusa;s__Minimedusa_polyspora	0	1	0	2	243	221	224	53
NCROTU348	-7.75853	0.000314818	0.0166088	k__Fungi;p__Ascomycota;c__Eurotiomycetes;o__Onygenales;f__Onygenales_fam_Incertae_sedis;g__Chrysosporium;s__unidentified	0	0	0	0	11	56	9	21
NCROTU1369	-7.76527	0.00088239	0.0331236	k__Fungi;p__unidentified;c__unidentified;o__unidentified;f__unidentified;g__unidentified;s__unidentified	0	0	0	0	50	44	4	2
NCROTU2120	-8.15203	0.00105135	0.0353834	k__Fungi;p__Ascomycota;c__Orbiliomycetes;o__Orbiliales;f__Orbiliaceae;g__Orbilia;s__unidentified	0	0	0	0	80	0	88	9
NCROTU1287	-8.27402	0.00116198	0.0360087	k__Fungi;p__unidentified;c__unidentified;o__unidentified;f__unidentified;g__unidentified;s__unidentified	0	0	0	0	13	84	55	0
OTU56	-8.34264	2.40529e-05	0.00276713	k__Fungi;p__Ascomycota;c__Eurotiomycetes;o__Verrucariales;f__Verrucariaceae;g__Normandina;s__unidentified	0	0	0	0	41	39	53	40
SH1508488	-8.43616	0.000128924	0.00967921	k__Fungi;p__Basidiomycota;c__Agaricomycetes;o__Agaricales;f__unidentified;g__unidentified;s__unidentified	0	0	0	0	22	58	116	4
NCROTU510	-8.43735	0.000693831	0.029158	k__Fungi;p__Ascomycota;c__Dothideomycetes;o__Pleosporales;f__Sporormiaceae;g__unidentified;s__unidentified	0	0	0	0	0	70	64	44
NCROTU530	-8.65725	1.99126e-05	0.00259129	k__Fungi;p__Basidiomycota;c__Agaricomycetes;o__Agaricales;f__Psathyrellaceae;g__Coprinopsis;s__Coprinopsis_gonophylla	0	0	0	0	67	47	86	23
NCROTU1876	-8.83165	6.448e-05	0.00655521	k__Fungi;p__Basidiomycota;c__Agaricomycetes;o__Cantharellales;f__Cantharellales_fam_Incertae_sedis;g__Minimedusa;s__Minimedusa_polyspora	0	0	0	0	82	94	15	20
OTU63	-8.89338	0.000961754	0.033524	k__Fungi;p__Ascomycota;c__Leotiomycetes;o__Helotiales;f__unidentified;g__unidentified;s__unidentified	0	0	0	0	67	0	264	5
OTU84	-9.14501	8.00603e-05	0.00679469	k__Fungi;p__Ascomycota;c__Dothideomycetes;o__Pleosporales;f__unidentified;g__unidentified;s__unidentified	0	1	0	0	98	253	786	2
NCROTU1707	-9.35799	1.00812e-05	0.00171324	k__Fungi;p__Ascomycota;c__Sordariomycetes;o__Xylariales;f__Xylariaceae;g__Annulohypoxylon;s__Annulohypoxylon_stygium	0	0	0	0	121	31	58	138
OTU156	-9.57173	6.43255e-06	0.00160591	k__Fungi;p__Basidiomycota;c__Microbotryomycetes;o__Microbotryomycetes_ord_Incertae_sedis;f__Chrysozymaceae;g__Udeniozyma;s__Udeniozyma_ferulica	0	0	0	0	35	135	139	88
NCROTU1041	-9.73009	7.06414e-06	0.00160591	k__Fungi;p__Basidiomycota;c__Agaricomycetes;o__Agaricales;f__Marasmiaceae;g__Marasmius;s__unidentified	0	0	0	0	129	21	133	193
NCROTU1150	-10.0478	6.8304e-05	0.00655521	k__Fungi;p__Ascomycota;c__Saccharomycetes;o__Saccharomycetales;f__Debaryomycetaceae;g__Spathaspora;s__unidentified	0	0	0	0	450	17	109	6
NCROTU1473	-10.1286	0.000291356	0.0157979	k__Fungi;p__Basidiomycota;c__Agaricomycetes;o__Cantharellales;f__Ceratobasidiaceae;g__unidentified;s__unidentified	0	0	0	0	431	111	5	1
NCROTU345	-10.5312	1.08261e-05	0.00171324	k__Fungi;p__Ascomycota;c__Saccharomycetes;o__Saccharomycetales;f__Debaryomycetaceae;g__Spathaspora;s__unidentified	0	0	0	0	534	64	204	16
OTU162	-10.7973	0.000126322	0.00967921	k__Fungi;p__Basidiomycota;c__Agaricomycetes;o__Cantharellales;f__unidentified;g__unidentified;s__unidentified	0	0	0	0	293	349	257	0
OTU188	-11.5147	7.40429e-06	0.00160591	k__Fungi;p__Mortierellomycota;c__Mortierellomycetes;o__Mortierellales;f__Mortierellaceae;g__Mortierella;s__unidentified	0	0	0	0	24	324	1549	43
OTU107	-11.6618	0.000200373	0.012617	k__Fungi;p__Olpidiomycota;c__Olpidiomycetes;o__Olpidiales;f__unidentified;g__unidentified;s__unidentified	0	0	0	0	60	1127	0	128

## Sheet: rotation_NT_vs_conv
						No Tillage (Rotation)					Conventional Tillage (Rotation)
ID	logFC	logCPM	PValue	FDR	Taxa	LT2S.01	LT2S.02	LT2S.03	LT2S.04	LT2S.05	LT2S.16	LT2S.17	LT2S.18	LT2S.19
OTU201	12.6321	11.6363	1.35689e-05	0.00181125	k__Fungi;p__Basidiomycota;c__Tremellomycetes;o__Tremellales;f__Trimorphomycetaceae;g__Saitozyma;s__Saitozyma_podzolica	19	4108	70	59	489	0	0	0	0
OTU68	12.2288	16.2676	3.09305e-06	0.000603764	k__Fungi;p__Olpidiomycota;c__Olpidiomycetes;o__Olpidiales;f__Olpidiaceae;g__Olpidium;s__Olpidium_brassicae	20005	82	1912	55452	403	1	8	5	3
OTU76	11.883	13.2519	2.00894e-05	0.00245091	k__Fungi;p__Ascomycota;c__unidentified;o__unidentified;f__unidentified;g__unidentified;s__unidentified	83	8471	102	11	4502	1	0	1	0
OTU89	11.4896	10.5004	0.000854227	0.0347973	k__Fungi;p__Basidiomycota;c__Agaricomycetes;o__Agaricales;f__Bolbitiaceae;g__Agrocybe;s__Agrocybe_vervacti	0	3	1620	87	13	0	0	0	0
OTU181	10.8331	9.8504	0.000654946	0.0284101	k__Fungi;p__Basidiomycota;c__Agaricomycetes;o__Agaricales;f__unidentified;g__unidentified;s__unidentified	0	222	9	10	788	0	0	0	0
OTU182	10.1408	9.17493	9.13918e-05	0.00849509	k__Fungi;p__Ascomycota;c__Dothideomycetes;o__Pleosporales;f__Sporormiaceae;g__Preussia;s__unidentified	5	369	310	4	75	0	0	0	0
OTU31	10.0219	9.05592	6.95806e-06	0.00123474	k__Fungi;p__Basidiomycota;c__Tremellomycetes;o__Tremellales;f__Bulleribasidiaceae;g__Derxomyces;s__unidentified	59	137	148	26	253	0	0	0	0
OTU1	9.49638	8.55096	1.39184e-05	0.00181125	k__Fungi;p__Ascomycota;c__Leotiomycetes;o__Helotiales;f__Rutstroemiaceae;g__unidentified;s__unidentified	227	135	77	14	41	0	0	0	0
OTU86	9.49492	8.54755	1.05459e-05	0.00158351	k__Fungi;p__Ascomycota;c__Dothideomycetes;o__Pleosporales;f__Didymosphaeriaceae;g__Pseudopithomyces;s__Pseudopithomyces_chartarum	86	127	163	14	75	0	0	0	0
OTU124	9.47019	8.52926	0.000855671	0.0347973	k__Fungi;p__unidentified;c__unidentified;o__unidentified;f__unidentified;g__unidentified;s__unidentified	338	159	21	2	0	0	0	0	0
SH1558908	9.40662	8.46644	4.242e-05	0.0043581	k__Fungi;p__unidentified;c__unidentified;o__unidentified;f__unidentified;g__unidentified;s__unidentified	94	270	87	4	30	0	0	0	0
OTU85	9.06809	9.68611	0.000228425	0.0161119	k__Fungi;p__Ascomycota;c__Sordariomycetes;o__unidentified;f__unidentified;g__unidentified;s__unidentified	253	24	5	20	620	0	0	0	1
NCROTU2248	8.97546	8.05773	0.000440935	0.0215176	k__Fungi;p__Mortierellomycota;c__Mortierellomycetes;o__Mortierellales;f__Mortierellaceae;g__Mortierella;s__Mortierella_microzygospora	114	198	46	9	0	0	0	0	0
OTU55	8.95008	8.03444	0.000217926	0.0161119	k__Fungi;p__Ascomycota;c__Dothideomycetes;o__Pleosporales;f__Phaeosphaeriaceae;g__Setophaeosphaeria;s__Setophaeosphaeria_badalingensis	167	172	19	3	4	0	0	0	0
NCROTU1308	8.45825	7.55097	0.0010997	0.0390664	;k__Fungi;p__Ascomycota;c__unidentified;o__unidentified;f__unidentified;g__unidentified;s__unidentified	3	6	1	40	129	0	0	0	0
OTU57	8.08588	7.22987	0.000642772	0.0284101	k__Fungi;p__Ascomycota;c__Leotiomycetes;o__Helotiales;f__Helotiaceae;g__Articulospora;s__unidentified	74	60	37	14	0	0	0	0	0
OTU173	7.8993	8.45681	0.00122159	0.0410377	k__Fungi;p__Ascomycota;c__Leotiomycetes;o__Erysiphales;f__Erysiphaceae;g__Microidium;s__Microidium	44	202	81	2	0	0	0	0	0
OTU146	6.6184	14.4848	0.00114331	0.0391533	k__Fungi;p__Ascomycota;c__Leotiomycetes;o__Helotiales;f__Helotiaceae;g__unidentified;s__unidentified	6848	24783	2235	115	588	3	173	81	3
NCROTU1120	-5.06221	6.77233	0.00124038	0.0410377	k__Fungi;p__Mortierellomycota;c__Mortierellomycetes;o__Mortierellales;f__Mortierellaceae;g__Mortierella;s__Mortierella_gemmifera	4	0	0	0	0	49	11	24	26
NCROTU936	-5.15243	5.68382	0.00104544	0.038957	k__Fungi;p__Ascomycota;c__Dothideomycetes;o__Pleosporales;f__unidentified;g__unidentified;s__unidentified	1	0	0	0	0	5	25	4	14
NCROTU1707	-5.18657	7.83034	0.00105775	0.038957	k__Fungi;p__Ascomycota;c__Sordariomycetes;o__Xylariales;f__Xylariaceae;g__Annulohypoxylon;s__Annulohypoxylon_stygium	8	0	1	0	0	80	56	37	82
SH1145920	-5.21644	8.70445	0.000250511	0.0161119	k__Fungi;p__Mucoromycota;c__Mucoromycetes;o__Mucorales;f__Rhizopodaceae;g__Rhizopus;s__Rhizopus_arrhizus	10	3	3	1	0	221	125	46	86
NCROTU821	-5.37082	9.10218	0.000542517	0.0252141	k__Fungi;p__Basidiomycota;c__Agaricomycetes;o__Cantharellales;f__Cantharellales_fam_Incertae_sedis;g__Minimedusa;s__Minimedusa_polyspora	13	0	2	4	0	110	158	216	172
OTU39	-5.39172	10.1651	0.00110074	0.0390664	k__Fungi;p__Ascomycota;c__Dothideomycetes;o__Pleosporales;f__Sporormiaceae;g__Preussia;s__unidentified	32	13	2	0	0	462	355	399	155
NCROTU1503	-5.56654	8.10924	0.000378405	0.019438	k__Fungi;p__unidentified;c__unidentified;o__unidentified;f__unidentified;g__unidentified;s__unidentified	4	5	0	0	0	22	159	46	113
OTU132	-5.6593	9.92139	0.000897821	0.0350509	k__Fungi;p__Ascomycota;c__Leotiomycetes;o__Thelebolales;f__Pseudeurotiaceae;g__Geomyces;s__unidentified	7	1	0	0	18	417	358	136	254
NCROTU202	-5.77104	6.14068	0.000133894	0.01188	k__Fungi;p__Chytridiomycota;c__Rhizophlyctidomycetes;o__Rhizophlyctidales;f__Rhizophlyctidaceae;g__Rhizophlyctis;s__Rhizophlyctis_rosea	1	0	0	0	0	15	9	17	27
NCROTU441	-6.04629	5.33646	0.000605571	0.0274901	k__Fungi;p__Glomeromycota;c__Glomeromycetes;o__Glomerales;f__Claroideoglomeraceae;g__Claroideoglomus;s__unidentified	0	0	0	0	0	9	5	13	5
NCROTU1876	-6.05227	8.49007	0.000287167	0.0175172	k__Fungi;p__Basidiomycota;c__Agaricomycetes;o__Cantharellales;f__Cantharellales_fam_Incertae_sedis;g__Minimedusa;s__Minimedusa_polyspora	7	0	1	0	0	60	82	228	57
NCROTU1736	-6.2287	5.46358	0.000496154	0.0236218	k__Fungi;p__Basidiomycota;c__Tremellomycetes;o__Tremellales;f__Bulleraceae;g__Bullera;s__unidentified	0	0	0	0	0	11	16	3	8
OTU195	-6.32147	5.52275	0.000296196	0.0175204	k__Fungi;p__unidentified;c__unidentified;o__unidentified;f__unidentified;g__unidentified;s__unidentified	0	0	0	0	0	9	7	8	15
NCROTU1578	-6.3705	5.56514	0.000255876	0.0161119	k__Fungi;p__Basidiomycota;c__Agaricomycetes;o__Agaricales;f__Marasmiaceae;g__Marasmius;s__unidentified	0	0	0	0	0	7	20	9	7
OTU70	-6.41374	11.525	2.68911e-05	0.00308773	k__Fungi;p__Ascomycota;c__Dothideomycetes;o__Pleosporales;f__unidentified;g__unidentified;s__unidentified	4	27	16	8	0	644	921	978	1106
NCROTU1127	-6.4737	5.63774	0.000231162	0.0161119	;No blast hit;NA;NA;NA;NA;NA;NA	0	0	0	0	0	8	20	14	4
NCROTU2329	-6.56585	5.70142	0.000420815	0.0210624	k__Fungi;p__Ascomycota;c__Eurotiomycetes;o__Eurotiales;f__Aspergillaceae;g__Aspergillus;s__Aspergillus_crustosus	0	0	0	0	0	12	17	18	1
OTU157	-6.68667	5.79705	0.00015398	0.0125237	k__Fungi;p__Ascomycota;c__Eurotiomycetes;o__Chaetothyriales;f__Herpotrichiellaceae;g__unidentified;s__unidentified	0	0	0	0	0	8	32	6	9
NCROTU2441	-6.69308	7.76255	0.000243456	0.0161119	k__Fungi;p__Ascomycota;c__Saccharomycetes;o__Saccharomycetales;f__Trichomonascaceae;g__Blastobotrys;s__Blastobotrys_proliferans	0	0	0	2	0	145	38	38	17
OTU59	-6.8872	10.7683	0.000892392	0.0350509	k__Fungi;p__Mortierellomycota;c__Mortierellomycetes;o__Mortierellales;f__Mortierellaceae;g__Mortierella;s__Mortierella_lignicola	25	0	0	0	0	920	236	386	501
NCROTU549	-7.01251	6.05696	0.0010565	0.038957	k__Fungi;p__Basidiomycota;c__Tritirachiomycetes;o__Tritirachiales;f__Tritirachiaceae;g__Tritirachium;s__Tritirachium_dependens	0	0	0	0	0	0	60	7	7
NCROTU1371	-7.29589	6.25964	0.000842518	0.0347973	;k__Fungi;p__Ascomycota;c__Leotiomycetes;o__Thelebolales;f__Pseudeurotiaceae;g__Geomyces;s__Geomyces_asperulatus	0	0	0	0	0	48	25	0	3
NCROTU90	-7.2991	6.28429	0.00114283	0.0391533	k__Fungi;p__unidentified;c__unidentified;o__unidentified;f__unidentified;g__unidentified;s__unidentified	0	0	0	0	0	7	33	1	0	41
OTU56	-7.65696	6.55863	0.000310697	0.0178377	k__Fungi;p__Ascomycota;c__Eurotiomycetes;o__Verrucariales;f__Verrucariaceae;g__Normandina;s__unidentified	0	0	0	0	0	40	0	25	29
NCROTU2438	-7.66464	6.57061	5.07571e-05	0.00495389	k__Fungi;p__Mucoromycota;c__Mucoromycetes;o__Mucorales;f__Mucoraceae;g__Actinomucor;s__Actinomucor_elegans	0	0	0	0	0	44	32	3	21
NCROTU502	-7.77777	6.66591	0.000371733	0.019438	k__Fungi;p__Basidiomycota;c__Agaricomycetes;o__Agaricales;f__Bolbitiaceae;g__Conocybe;s__Conocybe_dunensis	0	0	0	0	0	31	16	0	59
NCROTU9	-8.24429	7.07268	0.000345007	0.0192209	k__Fungi;p__Basidiomycota;c__Tremellomycetes;o__Tremellales;f__Bulleribasidiaceae;g__Derxomyces;s__unidentified	0	0	0	0	0	101	22	0	18
NCROTU530	-8.73745	8.81072	1.51904e-06	0.000494194	k__Fungi;p__Basidiomycota;c__Agaricomycetes;o__Agaricales;f__Psathyrellaceae;g__Coprinopsis;s__Coprinopsis_gonophylla	1	0	0	0	0	170	203	44	134
OTU176	-9.09632	10.9889	0.000212706	0.0161119	No blast hit;NA;NA;NA;NA;NA;NA	0	0	5	0	0	24	4	2137	323
OTU84	-9.14175	9.19843	2.65151e-06	0.000575084	k__Fungi;p__Ascomycota;c__Dothideomycetes;o__Pleosporales;f__unidentified;g__unidentified;s__unidentified	1	0	0	0	0	321	36	245	74
NCROTU1041	-9.4288	8.18083	2.2195e-06	0.000575084	;k__Fungi;p__Basidiomycota;c__Agaricomycetes;o__Agaricales;f__Marasmiaceae;g__Marasmius;s__unidentified	0	0	0	0	0	27	239	75	39
OTU0	-9.79928	8.53338	1.45564e-06	0.000494194	k__Fungi;p__Basidiomycota;c__Agaricomycetes;o__Agaricales;f__Amanitaceae;g__Amanita;s__unidentified	0	0	0	0	0	60	262	24	132
OTU28	-9.8887	8.61724	2.45698e-06	0.000575084	k__Fungi;p__Basidiomycota;c__Agaricomycetes;o__Agaricales;f__Marasmiaceae;g__Marasmius;s__unidentified	0	0	0	0	0	39	49	337	47
OTU148	-9.89934	12.7949	6.55544e-07	0.00042654	k__Fungi;p__unidentified;c__unidentified;o__unidentified;f__unidentified;g__unidentified;s__unidentified	4	1	3	0	3	106	1082	252	7361
NCROTU1473	-9.93283	8.6567	0.000144007	0.0122218	k__Fungi;p__Basidiomycota;c__Agaricomycetes;o__Cantharellales;f__Ceratobasidiaceae;g__unidentified;s__unidentified	0	0	0	0	0	370	70	11	0
OTU188	-10.0343	11.7695	9.38099e-06	0.00152597	k__Fungi;p__Mortierellomycota;c__Mortierellomycetes;o__Mortierellales;f__Mortierellaceae;g__Mortierella;s__unidentified	5	0	0	0	0	432	169	3566	116
OTU170	-10.5574	10.7046	9.7541e-07	0.000476	k__Fungi;p__Ascomycota;c__Leotiomycetes;o__Erysiphales;f__Erysiphaceae;g__Microidium;s__Microidium	0	0	0	0	0	48	138	26	596
OTU104	-10.8357	9.53854	1.12017e-07	0.000109328	k__Fungi;p__Glomeromycota;c__Glomeromycetes;o__Glomerales;f__Glomeraceae;g__unidentified;s__unidentified	0	0	0	0	0	271	184	324	123
OTU156	-11.052	9.75128	6.9313e-08	0.000109328	k__Fungi;p__Basidiomycota;c__Microbotryomycetes;o__Microbotryomycetes_ord_Incertae_sedis;f__Chrysozymaceae;g__Udeniozyma;s__Udeniozyma_ferulica	0	0	0	0	0	354	361	167	187
OTU162	-11.1129	9.81165	2.8511e-05	0.00309186	k__Fungi;p__Basidiomycota;c__Agaricomycetes;o__Cantharellales;f__unidentified;g__unidentified;s__unidentified	0	0	0	0	0	0	324	63	751
OTU5	-12.2715	10.9571	0.000354483	0.0192209	No blast hit;NA;NA;NA;NA;NA;NA	0	0	0	0	0	0	0	2374	72
