# Supplementary material for: How Tillage and Crop Rotation Change the Distribution Pattern of Fungi
Source: Front Microbiol. 2021 Jun 17;12:634325. doi: 10.3389/fmicb.2021.634325 (PMC8247931; doi:10.3389/fmicb.2021.634325)
Supplement: Supplementary file 7 [file Table_6.XLSX]

## Sheet: continuous_CTvsNT
								Indicator species		Relative abundance			Continuous No_Tillage				Continuous Conventional Tillage
OTU_ID	Kingdom	Phylum	Class	Order	Family	Genus	Species	CT	NT	CT	NT	P value	LT2S.06	LT2S.07	LT2S.09	LT2S.10	LT2S.11	LT2S.13	LT2S.14	LT2S.15
NCROTU1150	k__Fungi	p__Ascomycota	c__Saccharomycetes	o__Saccharomycetales	f__Debaryomycetaceae	g__Spathaspora	s__unidentified	1	0	1	0	0.017	0	0	0	0	264	8	58	4
OTU9	No blast hit	NA	NA	NA	NA	NA	NA	0.649351	0.350649	0.649351	0.350649	0.02	4	7	7	9	18	10	12	10
NCROTU822	k__Fungi	p__unidentified	c__unidentified	o__unidentified	f__unidentified	g__unidentified	s__unidentified	0	1	0	1	0.02	4	5	40	14	0	0	0	0
NCROTU1041	k__Fungi	p__Basidiomycota	c__Agaricomycetes	o__Agaricales	f__Marasmiaceae	g__Marasmius	s__unidentified	1	0	1	0	0.02	0	0	0	0	65	11	52	100
NCROTU2344	k__Fungi	p__unidentified	c__unidentified	o__unidentified	f__unidentified	g__unidentified	s__unidentified	0	1	0	1	0.02	25	5	52	2	0	0	0	0
NCROTU2260	k__Fungi	p__unidentified	c__unidentified	o__unidentified	f__unidentified	g__unidentified	s__unidentified	0.00132979	0.994681	0.00531915	0.994681	0.021	56	28	96	7	0	1	0	0
OTU70	k__Fungi	p__Ascomycota	c__Dothideomycetes	o__Pleosporales	f__unidentified	g__unidentified	s__unidentified	0.981685	0.00915751	0.981685	0.018315	0.022	0	18	0	22	393	441	1116	194
NCROTU1081	k__Fungi	p__unidentified	c__unidentified	o__unidentified	f__unidentified	g__unidentified	s__unidentified	0.00178571	0.992857	0.00714286	0.992857	0.022	11	20	73	35	1	0	0	0
SH1528282								0.0333626	0.966637	0.0333626	0.966637	0.023	23281	1360	7277	1083	279	224	257	379
NCROTU821	k__Fungi	p__Basidiomycota	c__Agaricomycetes	o__Cantharellales	f__Cantharellales_fam_Incertae_sedis	g__Minimedusa	s__Minimedusa_polyspora	1	0	1	0	0.023	0	0	0	0	143	115	105	22
NCROTU1295	k__Fungi	p__Ascomycota	c__unidentified	o__unidentified	f__unidentified	g__unidentified	s__unidentified	0	1	0	1	0.023	11	12	26	10	0	0	0	0
SH1613468	k__Fungi	p__Basidiomycota	c__Cystobasidiomycetes	o__Cystobasidiales	f__Cystobasidiaceae	g__Cystobasidium	s__Cystobasidium_lysinophilum	0	1	0	1	0.024	4	2	100	9	0	0	0	0
OTU17	k__Fungi	p__Mortierellomycota	c__Mortierellomycetes	o__Mortierellales	f__Mortierellaceae	g__Mortierella	s__unidentified	0.658453	0.341547	0.658453	0.341547	0.024	5559	25183	14804	24685	36133	33503	30406	35353
NCROTU202	k__Fungi	p__Chytridiomycota	c__Rhizophlyctidomycetes	o__Rhizophlyctidales	f__Rhizophlyctidaceae	g__Rhizophlyctis	s__Rhizophlyctis_rosea	0.896552	0.0775862	0.896552	0.103448	0.024	3	2	1	0	20	4	5	23
NCROTU1389	k__Fungi	p__Ascomycota	c__Orbiliomycetes	o__Orbiliales	f__Orbiliaceae	g__Orbilia	s__unidentified	0	1	0	1	0.024	5	6	111	10	0	0	0	0
NCROTU1707	k__Fungi	p__Ascomycota	c__Sordariomycetes	o__Xylariales	f__Xylariaceae	g__Annulohypoxylon	s__Annulohypoxylon_stygium	1	0	1	0	0.024	0	0	0	0	74	12	25	72
OTU31	k__Fungi	p__Basidiomycota	c__Tremellomycetes	o__Tremellales	f__Bulleribasidiaceae	g__Derxomyces	s__unidentified	0	1	0	1	0.025	57	24	67	34	0	0	0	0
NCROTU126	k__Fungi	p__Glomeromycota	c__Glomeromycetes	o__Glomerales	f__Glomeraceae	g__unidentified	s__unidentified	0	1	0	1	0.026	1	1	21	5	0	0	0	0
NCROTU276	No blast hit	NA	NA	NA	NA	NA	NA	0.692308	0.307692	0.692308	0.307692	0.026	3	3	3	3	6	9	7	5
SH1508488	k__Fungi	p__Basidiomycota	c__Agaricomycetes	o__Agaricales	f__unidentified	g__unidentified	s__unidentified	1	0	1	0	0.027	0	0	0	0	11	23	52	2
OTU99	k__Fungi	p__Ascomycota	c__Dothideomycetes	o__Pleosporales	f__Lophiostomataceae	g__Lophiostoma	s__Lophiostoma_multiseptatum	2.97628e-05	0.99994	5.95256e-05	0.99994	0.027	3359	7228	4497	18513	0	0	1	1
OTU156	k__Fungi	p__Basidiomycota	c__Microbotryomycetes	o__Microbotryomycetes_ord_Incertae_sedis	f__Chrysozymaceae	g__Udeniozyma	s__Udeniozyma_ferulica	1	0	1	0	0.027	0	0	0	0	28	74	59	50
NCROTU840	k__Fungi	p__Ascomycota	c__Eurotiomycetes	o__Chaetothyriales	f__Herpotrichiellaceae	g__Exophiala	s__unidentified	0	1	0	1	0.027	2	1	21	2	0	0	0	0
NCROTU975	k__Fungi	p__Basidiomycota	c__Tremellomycetes	o__Cystofilobasidiales	f__Cystofilobasidiaceae	g__Cystofilobasidium	s__Cystofilobasidium_macerans	0	1	0	1	0.027	8	3	21	3	0	0	0	0
NCROTU1473	k__Fungi	p__Basidiomycota	c__Agaricomycetes	o__Cantharellales	f__Ceratobasidiaceae	g__unidentified	s__unidentified	1	0	1	0	0.027	0	0	0	0	250	60	2	1
OTU113	k__Fungi	p__Ascomycota	c__Dothideomycetes	o__Pleosporales	f__unidentified	g__unidentified	s__unidentified	0.739837	0.260163	0.739837	0.260163	0.028	10	13	25	48	77	87	53	56
OTU14	k__Fungi	p__Glomeromycota	c__Glomeromycetes	o__Glomerales	f__Glomeraceae	g__unidentified	s__unidentified	0	1	0	1	0.028	45	45	136	60	0	0	0	0
OTU91	k__Fungi	p__Ascomycota	c__Sordariomycetes	o__unidentified	f__unidentified	g__unidentified	s__unidentified	0	1	0	1	0.028	8	1	1	26	0	0	0	0
OTU104	k__Fungi	p__Glomeromycota	c__Glomeromycetes	o__Glomerales	f__Glomeraceae	g__unidentified	s__unidentified	0.992946	0.00352704	0.992946	0.00705408	0.028	3	0	0	18	93	503	1999	361
NCROTU260	k__Fungi	p__Basidiomycota	c__Tremellomycetes	o__Tremellales	f__Trimorphomycetaceae	g__Saitozyma	s__Saitozyma_podzolica	1	0	1	0	0.028	0	0	0	0	9	5	10	7
NCROTU348	k__Fungi	p__Ascomycota	c__Eurotiomycetes	o__Onygenales	f__Onygenales_fam_Incertae_sedis	g__Chrysosporium	s__unidentified	1	0	1	0	0.028	0	0	0	0	6	28	2	11
NCROTU493	k__Fungi	p__unidentified	c__unidentified	o__unidentified	f__unidentified	g__unidentified	s__unidentified	0	1	0	1	0.028	12	15	2	1	0	0	0	0
NCROTU851	k__Fungi	p__Basidiomycota	c__Tremellomycetes	o__Tremellales	f__Bulleraceae	g__Bullera	s__unidentified	0.993151	0.00171233	0.993151	0.00684932	0.028	0	0	0	1	33	10	96	6
NCROTU2329	k__Fungi	p__Ascomycota	c__Eurotiomycetes	o__Eurotiales	f__Aspergillaceae	g__Aspergillus	s__Aspergillus_crustosus	1	0	1	0	0.028	0	0	0	0	1	4	5	13
OTU201	k__Fungi	p__Basidiomycota	c__Tremellomycetes	o__Tremellales	f__Trimorphomycetaceae	g__Saitozyma	s__Saitozyma_podzolica	0	1	0	1	0.029	11	9	228	34	0	0	0	0
OTU68	k__Fungi	p__Olpidiomycota	c__Olpidiomycetes	o__Olpidiales	f__Olpidiaceae	g__Olpidium	s__Olpidium_brassicae	0.000131903	0.999824	0.000175871	0.999824	0.029	18587	579	2176	1398	0	1	2	1
OTU32	k__Fungi	p__Ascomycota	c__Sordariomycetes	o__Hypocreales	f__Nectriaceae	g__unidentified	s__unidentified	0	1	0	1	0.029	1	1	4	1	0	0	0	0
NCROTU530	k__Fungi	p__Basidiomycota	c__Agaricomycetes	o__Agaricales	f__Psathyrellaceae	g__Coprinopsis	s__Coprinopsis_gonophylla	1	0	1	0	0.029	0	0	0	0	40	24	34	11
NCROTU936	k__Fungi	p__Ascomycota	c__Dothideomycetes	o__Pleosporales	f__unidentified	g__unidentified	s__unidentified	1	0	1	0	0.029	0	0	0	0	3	2	5	3
NCROTU1623	k__Fungi	p__Ascomycota	c__Orbiliomycetes	o__Orbiliales	f__Orbiliaceae	g__Orbilia	s__unidentified	1	0	1	0	0.029	0	0	0	0	11	11	8	7
NCROTU1736	k__Fungi	p__Basidiomycota	c__Tremellomycetes	o__Tremellales	f__Bulleraceae	g__Bullera	s__unidentified	1	0	1	0	0.029	0	0	0	0	2	2	1	2
NCROTU1823	k__Fungi	p__Ascomycota	c__Dothideomycetes	o__Pleosporales	f__unidentified	g__unidentified	s__unidentified	0.941176	0.0294118	0.941176	0.0588235	0.029	1	2	0	0	9	12	20	7
NCROTU2488	k__Fungi	p__Ascomycota	c__Eurotiomycetes	o__Eurotiales	f__Thermoascaceae	g__Byssochlamys	s__Byssochlamys_spectabilis	0.970588	0.0147059	0.970588	0.0294118	0.029	0	1	0	1	11	20	22	13
OTU69	k__Fungi	p__Mortierellomycota	c__Mortierellomycetes	o__Mortierellales	f__Mortierellaceae	g__Mortierella	s__unidentified	0.973415	0.00664622	0.973415	0.0265849	0.03	0	13	0	0	108	40	313	15
OTU141	k__Fungi	p__Ascomycota	c__Leotiomycetes	o__unidentified	f__unidentified	g__unidentified	s__unidentified	0.955894	0.0441065	0.955894	0.0441065	0.03	9	8	19	22	176	529	258	294
NCROTU694	k__Fungi	p__Ascomycota	c__Saccharomycetes	o__Saccharomycetales	f__Debaryomycetaceae	g__Spathaspora	s__unidentified	0	1	0	1	0.03	4	5	35	15	0	0	0	0
NCROTU2257	k__Fungi	p__Ascomycota	c__Dothideomycetes	o__Pleosporales	f__unidentified	g__unidentified	s__unidentified	0.0206897	0.958621	0.0413793	0.958621	0.03	22	18	66	33	0	2	4	0
SH1544133	k__Fungi	p__Basidiomycota	c__Tremellomycetes	o__Tremellales	f__Bulleribasidiaceae	g__Vishniacozyma	s__Vishniacozyma_dimennae	0.00543478	0.978261	0.0217391	0.978261	0.031	24	8	50	8	2	0	0	0
OTU1	k__Fungi	p__Ascomycota	c__Leotiomycetes	o__Helotiales	f__Rutstroemiaceae	g__unidentified	s__unidentified	0	1	0	1	0.031	329	8	827	15	0	0	0	0
NCROTU1846	k__Fungi	p__Basidiomycota	c__Agaricomycetes	o__Agaricales	f__Marasmiaceae	g__Marasmius	s__unidentified	0.973214	0.00669643	0.973214	0.0267857	0.031	0	0	0	3	9	45	32	23
NCROTU1876	k__Fungi	p__Basidiomycota	c__Agaricomycetes	o__Cantharellales	f__Cantharellales_fam_Incertae_sedis	g__Minimedusa	s__Minimedusa_polyspora	1	0	1	0	0.031	0	0	0	0	57	54	4	13
OTU56	k__Fungi	p__Ascomycota	c__Eurotiomycetes	o__Verrucariales	f__Verrucariaceae	g__Normandina	s__unidentified	1	0	1	0	0.032	0	0	0	0	27	16	23	22
OTU101	k__Fungi	p__Ascomycota	c__Dothideomycetes	o__unidentified	f__unidentified	g__unidentified	s__unidentified	0	1	0	1	0.032	1377	5028	209	37	0	0	0	0
NCROTU193	No blast hit	NA	NA	NA	NA	NA	NA	0.761905	0.238095	0.761905	0.238095	0.032	2	1	1	1	7	3	3	3
OTU116	k__Fungi	p__Ascomycota	c__Dothideomycetes	o__Pleosporales	f__unidentified	g__unidentified	s__unidentified	0	1	0	1	0.033	17	19	363	32	0	0	0	0
OTU132	k__Fungi	p__Ascomycota	c__Leotiomycetes	o__Thelebolales	f__Pseudeurotiaceae	g__Geomyces	s__unidentified	0.993243	0.00168919	0.993243	0.00675676	0.033	0	3	0	0	94	159	139	49
OTU96	k__Fungi	p__unidentified	c__unidentified	o__unidentified	f__unidentified	g__unidentified	s__unidentified	0.728317	0.271683	0.728317	0.271683	0.033	424	748	1040	1171	2566	1772	1668	3063
OTU59	k__Fungi	p__Mortierellomycota	c__Mortierellomycetes	o__Mortierellales	f__Mortierellaceae	g__Mortierella	s__Mortierella_lignicola	0.990143	0.00246416	0.990143	0.00985663	0.033	0	11	0	0	351	227	315	212
NCROTU1430	k__Fungi	p__unidentified	c__unidentified	o__unidentified	f__unidentified	g__unidentified	s__unidentified	0.992832	0.00179211	0.992832	0.00716846	0.033	0	2	0	0	49	58	160	10
SH1220325	k__Fungi	p__Ascomycota	c__Sordariomycetes	o__Hypocreales	f__Nectriaceae	g__Fusarium	s__unidentified	0.818182	0.0909091	0.818182	0.181818	0.034	0	0	2	2	3	3	8	4
SH1170574	k__Fungi	p__Ascomycota	c__Sordariomycetes	o__Hypocreales	f__Nectriaceae	g__Fusarium	s__unidentified	0.0375	0.925	0.075	0.925	0.034	6	13	13	5	2	0	0	1
OTU188	k__Fungi	p__Mortierellomycota	c__Mortierellomycetes	o__Mortierellales	f__Mortierellaceae	g__Mortierella	s__unidentified	1	0	1	0	0.034	0	0	0	0	12	162	689	22
OTU46	k__Fungi	p__Basidiomycota	c__Agaricomycetes	o__Agaricales	f__Amanitaceae	g__Amanita	s__unidentified	0.0143312	0.971338	0.0286624	0.971338	0.034	15	93	406	96	0	0	11	7
NCROTU650	No blast hit	NA	NA	NA	NA	NA	NA	1	0	1	0	0.034	0	0	0	0	1	2	1	2
NCROTU674	k__Fungi	p__Glomeromycota	c__Glomeromycetes	o__Glomerales	f__Glomeraceae	g__unidentified	s__unidentified	0	1	0	1	0.034	2	1	15	40	0	0	0	0
OTU157	k__Fungi	p__Ascomycota	c__Eurotiomycetes	o__Chaetothyriales	f__Herpotrichiellaceae	g__unidentified	s__unidentified	1	0	1	0	0.035	0	0	0	0	6	14	2	13
NCROTU325	k__Fungi	p__Basidiomycota	c__Tremellomycetes	o__Tremellales	f__Trimorphomycetaceae	g__Saitozyma	s__Saitozyma_podzolica	1	0	1	0	0.035	0	0	0	0	2	11	3	4
NCROTU2079	k__Fungi	p__Ascomycota	c__Dothideomycetes	o__unidentified	f__unidentified	g__unidentified	s__unidentified	0.00881612	0.982368	0.0176322	0.982368	0.036	23	10	302	55	6	0	1	0
NCROTU2163	k__Fungi	p__Ascomycota	c__Dothideomycetes	o__Tubeufiales	f__Tubeufiaceae	g__Chlamydotubeufia	s__unidentified	0	1	0	1	0.036	2	29	18	2	0	0	0	0
OTU39	k__Fungi	p__Ascomycota	c__Dothideomycetes	o__Pleosporales	f__Sporormiaceae	g__Preussia	s__unidentified	0.927303	0.0363483	0.927303	0.0726965	0.037	31	55	0	0	493	410	97	97
NCROTU272	k__Fungi	p__unidentified	c__unidentified	o__unidentified	f__unidentified	g__unidentified	s__unidentified	0	1	0	1	0.037	13	3	50	7	0	0	0	0
NCROTU345	k__Fungi	p__Ascomycota	c__Saccharomycetes	o__Saccharomycetales	f__Debaryomycetaceae	g__Spathaspora	s__unidentified	1	0	1	0	0.037	0	0	0	0	303	27	93	10
NCROTU1120	k__Fungi	p__Mortierellomycota	c__Mortierellomycetes	o__Mortierellales	f__Mortierellaceae	g__Mortierella	s__Mortierella_gemmifera	0.960784	0.00980392	0.960784	0.0392157	0.038	0	2	0	0	15	9	13	12
NCROTU1752	k__Fungi	p__Ascomycota	c__Eurotiomycetes	o__Eurotiales	f__Thermoascaceae	g__Byssochlamys	s__Byssochlamys_spectabilis	0	1	0	1	0.039	1	21	72	17	0	0	0	0
NCROTU2449	k__Fungi	p__Ascomycota	c__Dothideomycetes	o__Capnodiales	f__Cladosporiaceae	g__Cladosporium	s__Cladosporium_delicatulum	0.0765306	0.897959	0.102041	0.897959	0.039	20	7	52	9	3	2	0	5
NCROTU1035	k__Fungi	p__Chytridiomycota	c__unidentified	o__unidentified	f__unidentified	g__unidentified	s__unidentified	0	1	0	1	0.04	6	2	11	1	0	0	0	0
NCROTU2248	k__Fungi	p__Mortierellomycota	c__Mortierellomycetes	o__Mortierellales	f__Mortierellaceae	g__Mortierella	s__Mortierella_microzygospora	0	1	0	1	0.041	5	28	95	38	0	0	0	0
NCROTU993	No blast hit	NA	NA	NA	NA	NA	NA	0.692308	0.230769	0.692308	0.307692	0.049	0	3	4	5	6	7	5	9
OTU103	k__Fungi	p__Ascomycota	c__Dothideomycetes	o__Pleosporales	f__unidentified	g__unidentified	s__unidentified	0.994382	0.00140449	0.994382	0.00561798	0.05	2	0	0	0	17	319	1	17
NCROTU2339	k__Fungi	p__Basidiomycota	c__Agaricomycetes	o__Cantharellales	f__Cantharellales_fam_Incertae_sedis	g__Minimedusa	s__Minimedusa_polyspora	0.97931	0.00517241	0.97931	0.0206897	0.051	0	3	0	0	100	2	36	4
OTU44	k__Fungi	p__Mortierellomycota	c__Mortierellomycetes	o__Mortierellales	f__Mortierellaceae	g__Mortierella	s__Mortierella_alpina	0.790146	0.209854	0.790146	0.209854	0.052	71	672	672	3760	4359	6745	5538	2843
NCROTU1870	No blast hit	NA	NA	NA	NA	NA	NA	0.708333	0.291667	0.708333	0.291667	0.052	3	3	6	2	5	7	15	7
OTU84	k__Fungi	p__Ascomycota	c__Dothideomycetes	o__Pleosporales	f__unidentified	g__unidentified	s__unidentified	0.998201	0.00044964	0.998201	0.00179856	0.053	0	1	0	0	52	136	366	1
NCROTU2194	k__Fungi	p__unidentified	c__unidentified	o__unidentified	f__unidentified	g__unidentified	s__unidentified	0.888889	0.0277778	0.888889	0.111111	0.055	0	0	0	2	1	3	6	6
SH1145920	k__Fungi	p__Mucoromycota	c__Mucoromycetes	o__Mucorales	f__Rhizopodaceae	g__Rhizopus	s__Rhizopus_arrhizus	0.909639	0.0677711	0.909639	0.0903614	0.056	8	1	0	6	96	7	33	15
OTU133	k__Fungi	p__Ascomycota	c__Sordariomycetes	o__Hypocreales	f__Nectriaceae	g__Fusarium	s__unidentified	0.181208	0.818792	0.181208	0.818792	0.057	19	57	18	28	18	5	3	1
OTU20	k__Fungi	p__unidentified	c__unidentified	o__unidentified	f__unidentified	g__unidentified	s__unidentified	0.966767	0.0249245	0.966767	0.0332326	0.057	1	3	0	7	164	95	7	54
OTU28	k__Fungi	p__Basidiomycota	c__Agaricomycetes	o__Agaricales	f__Marasmiaceae	g__Marasmius	s__unidentified	0.986842	0.00328947	0.986842	0.0131579	0.057	0	1	0	0	32	1	29	13
NCROTU150	k__Fungi	p__Basidiomycota	c__Tremellomycetes	o__Tremellales	f__Bulleribasidiaceae	g__Vishniacozyma	s__Vishniacozyma_dimennae	0.0166667	0.933333	0.0666667	0.933333	0.058	8	3	16	1	0	2	0	0
OTU146	k__Fungi	p__Ascomycota	c__Leotiomycetes	o__Helotiales	f__Helotiaceae	g__unidentified	s__unidentified	0.0448598	0.95514	0.0448598	0.95514	0.059	679	73	2131	183	109	1	16	18
NCROTU1935	No blast hit	NA	NA	NA	NA	NA	NA	0.62	0.38	0.62	0.38	0.06	4	6	4	5	10	6	8	7
OTU145	k__Fungi	p__Basidiomycota	c__Tremellomycetes	o__Filobasidiales	f__Filobasidiaceae	g__Naganishia	s__Naganishia_albida	0.0747508	0.900332	0.0996678	0.900332	0.062	50	7	157	57	26	2	0	2
SH1243538	k__Fungi	p__Ascomycota	c__Sordariomycetes	o__Hypocreales	f__Nectriaceae	g__Fusarium	s__unidentified	0.141026	0.858974	0.141026	0.858974	0.063	13	39	8	7	8	1	1	1
OTU27	k__Fungi	p__unidentified	c__unidentified	o__unidentified	f__unidentified	g__unidentified	s__unidentified	0.0745399	0.900613	0.0993865	0.900613	0.063	20	90	168	456	18	49	14	0
SH1187571	k__Fungi	p__Ascomycota	c__Sordariomycetes	o__Hypocreales	f__Nectriaceae	g__Fusarium	s__unidentified	0.158451	0.788732	0.211268	0.788732	0.065	4	24	13	15	11	3	1	0
NCROTU357	k__Fungi	p__unidentified	c__unidentified	o__unidentified	f__unidentified	g__unidentified	s__unidentified	0.0211268	0.915493	0.084507	0.915493	0.065	15	13	32	5	6	0	0	0
OTU117	k__Fungi	p__Basidiomycota	c__Tremellomycetes	o__Tremellales	f__Bulleraceae	g__Bullera	s__unidentified	0.963585	0.00910364	0.963585	0.0364146	0.066	0	0	0	13	79	38	225	2
NCROTU820	k__Fungi	p__unidentified	c__unidentified	o__unidentified	f__unidentified	g__unidentified	s__unidentified	0.904059	0.0479705	0.904059	0.095941	0.066	5	0	0	21	93	39	20	93
SH1585528	k__Fungi	p__Ascomycota	c__Sordariomycetes	o__unidentified	f__unidentified	g__unidentified	s__unidentified	0.909091	0.0227273	0.909091	0.0909091	0.072	0	0	0	1	1	1	5	3
NCROTU1597	No blast hit	NA	NA	NA	NA	NA	NA	0.875	0.03125	0.875	0.125	0.075	0	0	0	1	2	1	3	1
NCROTU51	k__Fungi	p__Ascomycota	c__Sordariomycetes	o__Hypocreales	f__unidentified	g__unidentified	s__unidentified	0.75	0.1875	0.75	0.25	0.077	0	1	1	6	6	9	7	2
NCROTU2564	No blast hit	NA	NA	NA	NA	NA	NA	0.703125	0.296875	0.703125	0.296875	0.078	2	3	3	11	10	8	15	12
NCROTU130	No blast hit	NA	NA	NA	NA	NA	NA	0.764706	0.117647	0.764706	0.235294	0.079	0	2	0	2	4	3	4	2
NCROTU2071	No blast hit	NA	NA	NA	NA	NA	NA	0.769231	0.115385	0.769231	0.230769	0.079	1	0	0	2	2	2	3	3
OTU85	k__Fungi	p__Ascomycota	c__Sordariomycetes	o__unidentified	f__unidentified	g__unidentified	s__unidentified	0.0261194	0.895522	0.104478	0.895522	0.08	5	7	135	33	0	0	21	0
NCROTU148	k__Fungi	p__Basidiomycota	c__Tremellomycetes	o__Tremellales	f__Bulleraceae	g__Bullera	s__unidentified	0.95122	0.0121951	0.95122	0.0487805	0.08	0	0	0	2	7	2	29	1
SH1646334	k__Fungi	p__Ascomycota	c__Dothideomycetes	o__Pleosporales	f__Massarinaceae	g__Stagonospora	s__unidentified	0.0251938	0.899225	0.100775	0.899225	0.083	51	3	54	8	13	0	0	0
OTU6	k__Fungi	p__Ascomycota	c__unidentified	o__unidentified	f__unidentified	g__unidentified	s__unidentified	0.0357143	0.857143	0.142857	0.857143	0.083	26	8	44	12	15	0	0	0
OTU49	k__Fungi	p__Basidiomycota	c__Tremellomycetes	o__Tremellales	f__Tremellaceae	g__Cryptococcus	s__unidentified	0.0376749	0.92465	0.0753498	0.92465	0.085	9	84	225	541	15	55	0	0
NCROTU1118	No blast hit	NA	NA	NA	NA	NA	NA	0.730769	0.201923	0.730769	0.269231	0.087	0	2	1	4	6	3	4	6
OTU144	k__Fungi	p__Mortierellomycota	c__Mortierellomycetes	o__Mortierellales	f__Mortierellaceae	g__Mortierella	s__Mortierella_exigua	0.716543	0.283457	0.716543	0.283457	0.088	89	712	1379	296	1645	921	1358	2335
NCROTU1234	No blast hit	NA	NA	NA	NA	NA	NA	0.666667	0.333333	0.666667	0.333333	0.089	1	1	3	2	3	4	3	4
SH1242568	k__Fungi	p__Ascomycota	c__Sordariomycetes	o__Hypocreales	f__Nectriaceae	g__Fusarium	s__unidentified	0.173077	0.769231	0.230769	0.769231	0.09	6	4	15	5	6	1	2	0
NCROTU1532	k__Fungi	p__Ascomycota	c__Pezizomycetes	o__Pezizales	f__Ascobolaceae	g__unidentified	s__unidentified	0.0131579	0.947368	0.0526316	0.947368	0.09	2	17	15	2	2	0	0	0
NCROTU2403	k__Fungi	p__Ascomycota	c__Pezizomycetes	o__Pezizales	f__Ascobolaceae	g__Ascobolus	s__unidentified	0.0533333	0.893333	0.106667	0.893333	0.09	4	31	7	25	7	0	0	1
SH1610175	k__Fungi	p__Ascomycota	c__Sordariomycetes	o__Hypocreales	f__Nectriaceae	g__Fusarium	s__unidentified	0.6875	0.3125	0.6875	0.3125	0.093	5	1	7	7	7	9	11	17
OTU120	k__Fungi	p__Basidiomycota	c__unidentified	o__unidentified	f__unidentified	g__unidentified	s__unidentified	0.155109	0.844891	0.155109	0.844891	0.093	116	28	548	234	93	17	12	48
NCROTU223	No blast hit	NA	NA	NA	NA	NA	NA	0.8	0.1	0.8	0.2	0.095	0	0	1	2	3	2	2	5
NCROTU895	No blast hit	NA	NA	NA	NA	NA	NA	0.608696	0.391304	0.608696	0.391304	0.095	6	7	6	8	12	7	13	10
OTU76	k__Fungi	p__Ascomycota	c__unidentified	o__unidentified	f__unidentified	g__unidentified	s__unidentified	0.0103475	0.95861	0.0413899	0.95861	0.098	602	41	1201	32	81	0	0	0
NCROTU1075	k__Fungi	p__Ascomycota	c__Leotiomycetes	o__Helotiales	f__unidentified	g__unidentified	s__unidentified	0.710526	0.0723684	0.710526	0.289474	0.099	0	0	0	11	5	9	12	1
OTU50	k__Fungi	p__Mortierellomycota	c__Mortierellomycetes	o__Mortierellales	f__Mortierellaceae	g__Mortierella	s__Mortierella_alpina	0.292915	0.707085	0.292915	0.707085	0.102	1039	5167	2844	2257	1497	1369	849	969
OTU171	k__Fungi	p__Ascomycota	c__Dothideomycetes	o__Pleosporales	f__Massarinaceae	g__Stagonospora	s__unidentified	0.0263158	0.894737	0.105263	0.894737	0.103	20	2	9	3	4	0	0	0
NCROTU312	No blast hit	NA	NA	NA	NA	NA	NA	0.72	0.21	0.72	0.28	0.104	1	5	1	0	5	3	6	4
NCROTU653	No blast hit	NA	NA	NA	NA	NA	NA	0.612245	0.387755	0.612245	0.387755	0.109	4	5	5	5	7	11	7	5
OTU66	k__Fungi	p__Mortierellomycota	c__Mortierellomycetes	o__Mortierellales	f__Mortierellaceae	g__Mortierella	s__Mortierella_dichotoma	0.00848896	0.966044	0.0339559	0.966044	0.112	1	9	553	6	20	0	0	0
NCROTU501	k__Fungi	p__Ascomycota	c__Dothideomycetes	o__Pleosporales	f__unidentified	g__unidentified	s__unidentified	0.810631	0.142027	0.810631	0.189369	0.112	3	9	0	45	131	61	30	22
OTU21	k__Fungi	p__Ascomycota	c__Orbiliomycetes	o__Orbiliales	f__Orbiliaceae	g__Retiarius	s__unidentified	0.703704	0.148148	0.703704	0.296296	0.113	2	0	118	0	122	5	22	136
NCROTU724	k__Fungi	p__Ascomycota	c__unidentified	o__unidentified	f__unidentified	g__unidentified	s__unidentified	0.85	0.1125	0.85	0.15	0.113	0	1	5	3	21	16	13	1
NCROTU279	No blast hit	NA	NA	NA	NA	NA	NA	0.666667	0.333333	0.666667	0.333333	0.114	2	6	1	2	5	4	8	5
NCROTU863	No blast hit	NA	NA	NA	NA	NA	NA	0.0769231	0.692308	0.307692	0.692308	0.115	1	1	5	2	4	0	0	0
NCROTU1128	No blast hit	NA	NA	NA	NA	NA	NA	0.642857	0.357143	0.642857	0.357143	0.115	1	1	2	1	3	2	2	2
NCROTU1086	No blast hit	NA	NA	NA	NA	NA	NA	0.642857	0.357143	0.642857	0.357143	0.117	6	5	3	6	13	5	9	9
OTU55	k__Fungi	p__Ascomycota	c__Dothideomycetes	o__Pleosporales	f__Phaeosphaeriaceae	g__Setophaeosphaeria	s__Setophaeosphaeria_badalingensis	0.0441176	0.823529	0.176471	0.823529	0.119	2	1	9	2	3	0	0	0
OTU182	k__Fungi	p__Ascomycota	c__Dothideomycetes	o__Pleosporales	f__Sporormiaceae	g__Preussia	s__unidentified	0.0431416	0.942478	0.0575221	0.942478	0.12	61	9	342	14	2	10	14	0
NCROTU2072	k__Fungi	p__Olpidiomycota	c__Olpidiomycetes	o__Olpidiales	f__Olpidiaceae	g__Olpidium	s__Olpidium_brassicae	0.833333	0.0416667	0.833333	0.166667	0.121	0	0	0	2	7	1	1	1
NCROTU2487	No blast hit	NA	NA	NA	NA	NA	NA	0.832	0.126	0.832	0.168	0.121	9	9	0	3	38	25	38	3
NCROTU2547	k__Fungi	p__Ascomycota	c__Eurotiomycetes	o__Chaetothyriales	f__Herpotrichiellaceae	g__unidentified	s__unidentified	0.723837	0.00872093	0.965116	0.0348837	0.122	0	0	0	3	46	0	5	32
NCROTU1042	No blast hit	NA	NA	NA	NA	NA	NA	0.692308	0.307692	0.692308	0.307692	0.123	1	1	1	1	4	2	2	1
NCROTU2241	k__Fungi	p__Basidiomycota	c__Agaricomycetes	o__Agaricales	f__Amanitaceae	g__Amanita	s__unidentified	0.0284091	0.886364	0.113636	0.886364	0.124	1	1	33	4	5	0	0	0
OTU90	k__Fungi	p__unidentified	c__unidentified	o__unidentified	f__unidentified	g__unidentified	s__unidentified	0.0327681	0.934464	0.0655362	0.934464	0.125	1724	211	81	23	76	67	0	0
NCROTU160	No blast hit	NA	NA	NA	NA	NA	NA	0.69697	0.30303	0.69697	0.30303	0.125	3	3	1	3	3	4	7	9
OTU57	k__Fungi	p__Ascomycota	c__Leotiomycetes	o__Helotiales	f__Helotiaceae	g__Articulospora	s__unidentified	0	0.75	0	1	0.128	14	9	20	0	0	0	0	0
NCROTU135	No blast hit	NA	NA	NA	NA	NA	NA	0.8	0.15	0.8	0.2	0.128	0	1	1	1	4	1	4	3
NCROTU408	No blast hit	NA	NA	NA	NA	NA	NA	0.75	0	1	0	0.128	0	0	0	0	2	2	1	0
SH1650097	k__Fungi	p__Basidiomycota	c__Tremellomycetes	o__Cystofilobasidiales	f__Cystofilobasidiaceae	g__Cystofilobasidium	s__Cystofilobasidium_macerans	0.274448	0.725552	0.274448	0.725552	0.129	192	56	139	73	84	15	26	49
NCROTU1777	k__Fungi	p__Ascomycota	c__Leotiomycetes	o__Helotiales	f__unidentified	g__unidentified	s__unidentified	0	0.75	0	1	0.129	2	0	42	6	0	0	0	0
NCROTU2235	k__Fungi	p__Ascomycota	c__Orbiliomycetes	o__Orbiliales	f__unidentified	g__unidentified	s__unidentified	0	0.75	0	1	0.129	0	4	3	1	0	0	0	0
OTU199	No blast hit	NA	NA	NA	NA	NA	NA	0.70448	0.0151734	0.939306	0.0606936	0.13	0	0	0	21	115	75	135	0
NCROTU23	k__Fungi	p__Mucoromycota	c__Mucoromycetes	o__Mucorales	f__Mucoraceae	g__Mucor	s__Mucor_hiemalis	0	0.75	0	1	0.13	1	4	73	0	0	0	0	0
NCROTU2438	k__Fungi	p__Mucoromycota	c__Mucoromycetes	o__Mucorales	f__Mucoraceae	g__Actinomucor	s__Actinomucor_elegans	0.75	0	1	0	0.13	0	0	0	0	5	0	14	1
NCROTU1584	k__Fungi	p__unidentified	c__unidentified	o__unidentified	f__unidentified	g__unidentified	s__unidentified	0	0.75	0	1	0.131	2	0	1	1	0	0	0	0
NCROTU2313	k__Eukaryota_kgd_Incertae_sedis	p__unidentified	c__unidentified	o__unidentified	f__unidentified	g__unidentified	s__unidentified	0	0.75	0	1	0.131	4	0	6	1	0	0	0	0
NCROTU2445	k__Fungi	p__Ascomycota	c__Eurotiomycetes	o__Eurotiales	f__Thermoascaceae	g__Byssochlamys	s__Byssochlamys_spectabilis	0.75	0	1	0	0.132	0	0	0	0	1	1	0	1
NCROTU621	k__Fungi	p__Basidiomycota	c__Tremellomycetes	o__Tremellales	f__Bulleraceae	g__Bullera	s__unidentified	0.75	0	1	0	0.133	0	0	0	0	2	2	2	0
NCROTU809	k__Fungi	p__Ascomycota	c__Sordariomycetes	o__Sordariales	f__Chaetomiaceae	g__Chaetomium	s__Chaetomium_globosum	0.75	0	1	0	0.133	0	0	0	0	2	2	2	0
NCROTU685	k__Fungi	p__Basidiomycota	c__Tremellomycetes	o__Tremellales	f__Bulleraceae	g__Bullera	s__unidentified	0	0.75	0	1	0.134	26	137	0	3	0	0	0	0
NCROTU1262	k__Fungi	p__unidentified	c__unidentified	o__unidentified	f__unidentified	g__unidentified	s__unidentified	0	0.75	0	1	0.134	1	34	0	66	0	0	0	0
NCROTU1996	k__Fungi	p__Glomeromycota	c__Glomeromycetes	o__Glomerales	f__Glomeraceae	g__unidentified	s__unidentified	0.75	0	1	0	0.134	0	0	0	0	11	11	20	0
OTU41	k__Fungi	p__Ascomycota	c__Leotiomycetes	o__Helotiales	f__Sclerotiniaceae	g__unidentified	s__unidentified	0.75	0	1	0	0.135	0	0	0	0	2	5	0	53
NCROTU1287	k__Fungi	p__unidentified	c__unidentified	o__unidentified	f__unidentified	g__unidentified	s__unidentified	0.75	0	1	0	0.135	0	0	0	0	5	42	25	0
NCROTU502	k__Fungi	p__Basidiomycota	c__Agaricomycetes	o__Agaricales	f__Bolbitiaceae	g__Conocybe	s__Conocybe_dunensis	0.75	0	1	0	0.136	0	0	0	0	10	4	36	0
OTU150	k__Fungi	p__Mortierellomycota	c__Mortierellomycetes	o__Mortierellales	f__Mortierellaceae	g__Mortierella	s__Mortierella_elongata	0.624758	0.375242	0.624758	0.375242	0.137	21	177	63	127	164	148	153	181
NCROTU942	k__Fungi	p__Basidiomycota	c__Cystobasidiomycetes	o__Cystobasidiales	f__Cystobasidiaceae	g__Cystobasidium	s__Cystobasidium_oligophagum	0.75	0	1	0	0.137	0	0	0	0	1	14	0	12
SH1506682	k__Fungi	p__Ascomycota	c__Sordariomycetes	o__Hypocreales	f__unidentified	g__unidentified	s__unidentified	0.75	0	1	0	0.138	0	0	0	0	1	1	0	1
OTU61	No blast hit	NA	NA	NA	NA	NA	NA	0.608434	0.391566	0.608434	0.391566	0.138	10	17	19	19	30	22	33	16
NCROTU593	No blast hit	NA	NA	NA	NA	NA	NA	0.75	0	1	0	0.138	0	0	0	0	0	1	1	6
NCROTU689	k__Fungi	p__Mortierellomycota	c__Mortierellomycetes	o__Mortierellales	f__Mortierellaceae	g__Mortierella	s__unidentified	0.690909	0.309091	0.690909	0.309091	0.138	1	6	6	4	11	8	3	16
NCROTU848	No blast hit	NA	NA	NA	NA	NA	NA	0.75	0.125	0.75	0.25	0.138	2	0	1	0	3	1	2	3
NCROTU1551	No blast hit	NA	NA	NA	NA	NA	NA	0	0.75	0	1	0.139	6	0	14	3	0	0	0	0
OTU111	k__Fungi	p__Ascomycota	c__Leotiomycetes	o__Helotiales	f__unidentified	g__unidentified	s__unidentified	0	0.75	0	1	0.141	4	7	98	0	0	0	0	0
OTU159	No blast hit	NA	NA	NA	NA	NA	NA	0.635135	0.364865	0.635135	0.364865	0.141	5	4	7	11	7	10	16	14
NCROTU614	k__Fungi	p__Ascomycota	c__Sordariomycetes	o__Xylariales	f__Diatrypaceae	g__Monosporascus	s__unidentified	0	0.75	0	1	0.141	1	0	1	1	0	0	0	0
NCROTU1619	k__Fungi	p__Ascomycota	c__Saccharomycetes	o__Saccharomycetales	f__Saccharomycetales_fam_Incertae_sedis	g__Candida	s__unidentified	0	0.75	0	1	0.141	5	5	7	0	0	0	0	0
NCROTU2121	k__Fungi	p__Ascomycota	c__Dothideomycetes	o__Pleosporales	f__Pleosporaceae	g__Neocamarosporium	s__unidentified	0	0.75	0	1	0.141	3	4	0	5	0	0	0	0
OTU53	k__Fungi	p__Basidiomycota	c__Agaricomycetes	o__Agaricales	f__Psathyrellaceae	g__unidentified	s__unidentified	0	0.75	0	1	0.142	5	1	6	0	0	0	0	0
NCROTU72	k__Fungi	p__unidentified	c__unidentified	o__unidentified	f__unidentified	g__unidentified	s__unidentified	0	0.75	0	1	0.142	3	0	52	6	0	0	0	0
NCROTU296	k__Fungi	p__Ascomycota	c__Dothideomycetes	o__Pleosporales	f__Pleosporaceae	g__Neocamarosporium	s__unidentified	0	0.75	0	1	0.142	14	4	0	21	0	0	0	0
NCROTU536	k__Fungi	p__Chytridiomycota	c__unidentified	o__unidentified	f__unidentified	g__unidentified	s__unidentified	0	0.75	0	1	0.142	1	0	1	1	0	0	0	0
NCROTU1166	k__Fungi	p__Ascomycota	c__Dothideomycetes	o__Pleosporales	f__unidentified	g__unidentified	s__unidentified	0	0.75	0	1	0.142	5	0	56	4	0	0	0	0
NCROTU1475	k__Fungi	p__Ascomycota	c__Leotiomycetes	o__Helotiales	f__Helotiaceae	g__unidentified	s__unidentified	0	0.75	0	1	0.143	1	0	2	1	0	0	0	0
SH1232509	k__Fungi	p__Ascomycota	c__unidentified	o__unidentified	f__unidentified	g__unidentified	s__unidentified	0.75	0	1	0	0.144	0	0	0	0	15	12	9	0
NCROTU45	k__Fungi	p__Ascomycota	c__Dothideomycetes	o__Pleosporales	f__unidentified	g__unidentified	s__unidentified	0	0.75	0	1	0.144	3	4	0	8	0	0	0	0
NCROTU508	k__Fungi	p__Ascomycota	c__unidentified	o__unidentified	f__unidentified	g__unidentified	s__unidentified	0	0.75	0	1	0.144	5	0	29	1	0	0	0	0
NCROTU253	k__Fungi	p__unidentified	c__unidentified	o__unidentified	f__unidentified	g__unidentified	s__unidentified	0	0.75	0	1	0.145	30	4	12	0	0	0	0	0
NCROTU510	k__Fungi	p__Ascomycota	c__Dothideomycetes	o__Pleosporales	f__Sporormiaceae	g__unidentified	s__unidentified	0.75	0	1	0	0.145	0	0	0	0	0	40	31	23
NCROTU1779	k__Fungi	p__Ascomycota	c__Dothideomycetes	o__Pleosporales	f__Leptosphaeriaceae	g__unidentified	s__unidentified	0	0.75	0	1	0.145	0	2	2	7	0	0	0	0
NCROTU2052	k__Fungi	p__Basidiomycota	c__Agaricomycetes	o__Cantharellales	f__Ceratobasidiaceae	g__unidentified	s__unidentified	0	0.75	0	1	0.145	9	7	0	27	0	0	0	0
NCROTU2159	k__Fungi	p__Ascomycota	c__Sordariomycetes	o__unidentified	f__unidentified	g__unidentified	s__unidentified	0.7	0.0166667	0.933333	0.0666667	0.145	0	2	0	0	16	3	9	0
NCROTU1213	k__Fungi	p__unidentified	c__unidentified	o__unidentified	f__unidentified	g__unidentified	s__unidentified	0.75	0	1	0	0.146	0	0	0	0	4	37	4	0
NCROTU740	k__Fungi	p__Glomeromycota	c__Glomeromycetes	o__Glomerales	f__Glomeraceae	g__unidentified	s__unidentified	0	0.75	0	1	0.148	1	50	0	21	0	0	0	0
NCROTU1369	k__Fungi	p__unidentified	c__unidentified	o__unidentified	f__unidentified	g__unidentified	s__unidentified	0.75	0	1	0	0.148	0	0	0	0	30	26	0	1
NCROTU2282	k__Fungi	p__Chytridiomycota	c__Rhizophlyctidomycetes	o__Rhizophlyctidales	f__Rhizophlyctidaceae	g__Rhizophlyctis	s__Rhizophlyctis_rosea	0	0.75	0	1	0.148	5	0	13	1	0	0	0	0
NCROTU207	k__Fungi	p__Ascomycota	c__Dothideomycetes	o__unidentified	f__unidentified	g__unidentified	s__unidentified	0	0.75	0	1	0.149	1	1	62	0	0	0	0	0
OTU162	k__Fungi	p__Basidiomycota	c__Agaricomycetes	o__Cantharellales	f__unidentified	g__unidentified	s__unidentified	0.75	0	1	0	0.15	0	0	0	0	175	178	117	0
NCROTU589	k__Fungi	p__Basidiomycota	c__Tremellomycetes	o__Tremellales	f__Bulleribasidiaceae	g__Dioszegia	s__Dioszegia_hungarica	0.75	0	1	0	0.15	0	0	0	0	10	2	0	7
NCROTU1858	k__Fungi	p__Basidiomycota	c__Tremellomycetes	o__Tremellales	f__Bulleribasidiaceae	g__Derxomyces	s__unidentified	0	0.75	0	1	0.15	0	9	106	6	0	0	0	0
NCROTU2120	k__Fungi	p__Ascomycota	c__Orbiliomycetes	o__Orbiliales	f__Orbiliaceae	g__Orbilia	s__unidentified	0.75	0	1	0	0.15	0	0	0	0	56	0	40	6
NCROTU1829	No blast hit	NA	NA	NA	NA	NA	NA	0.75	0	1	0	0.152	0	0	0	0	1	0	1	1
NCROTU529	k__Fungi	p__Basidiomycota	c__Agaricomycetes	o__Agaricales	f__Entolomataceae	g__Entoloma	s__unidentified	0.75	0	1	0	0.153	0	0	0	0	0	11	18	11
NCROTU1331	k__Fungi	p__Ascomycota	c__Orbiliomycetes	o__Orbiliales	f__Orbiliaceae	g__Orbilia	s__unidentified	0	0.75	0	1	0.153	7	0	81	2	0	0	0	0
NCROTU1135	No blast hit	NA	NA	NA	NA	NA	NA	0.7	0.075	0.7	0.3	0.154	0	0	0	3	1	1	2	3
NCROTU1887	k__Fungi	p__Basidiomycota	c__Tremellomycetes	o__Filobasidiales	f__Filobasidiaceae	g__Filobasidium	s__Filobasidium_sp	0.0887097	0.88172	0.11828	0.88172	0.154	21	5	126	12	15	0	4	3
OTU63	k__Fungi	p__Ascomycota	c__Leotiomycetes	o__Helotiales	f__unidentified	g__unidentified	s__unidentified	0.75	0	1	0	0.155	0	0	0	0	37	0	117	2
NCROTU1231	k__Fungi	p__Mortierellomycota	c__Mortierellomycetes	o__Mortierellales	f__Mortierellaceae	g__Mortierella	s__unidentified	0.75	0	1	0	0.155	0	0	0	0	1	2	0	1
OTU189	k__Fungi	p__Basidiomycota	c__Agaricomycetes	o__Corticiales	f__Corticiaceae	g__Laetisaria	s__Laetisaria_arvalis	0.75	0	1	0	0.156	0	0	0	0	11	0	16	11
NCROTU1569	k__Fungi	p__Basidiomycota	c__Agaricomycetes	o__Agaricales	f__Marasmiaceae	g__Marasmius	s__unidentified	0.75	0	1	0	0.156	0	0	0	0	7	1	0	5
NCROTU87	k__Fungi	p__Chytridiomycota	c__unidentified	o__unidentified	f__unidentified	g__unidentified	s__unidentified	0	0.75	0	1	0.157	7	1	5	0	0	0	0	0
NCROTU734	k__Fungi	p__Basidiomycota	c__Geminibasidiomycetes	o__Geminibasidiales	f__Geminibasidiaceae	g__Geminibasidium	s__Geminibasidium_hirsutum	0.75	0	1	0	0.157	0	0	0	0	3	12	0	8
NCROTU1498	k__Fungi	p__Ascomycota	c__Eurotiomycetes	o__Eurotiales	f__Aspergillaceae	g__Aspergillus	s__Aspergillus_intermedius	0.75	0	1	0	0.157	0	0	0	0	2	0	3	1
NCROTU2568	k__Fungi	p__Ascomycota	c__Sordariomycetes	o__Hypocreales	f__Clavicipitaceae	g__Metacordyceps	s__Metacordyceps_chlamydosporia	0.75	0	1	0	0.157	0	0	0	0	1	1	4	0
OTU93	k__Fungi	p__unidentified	c__unidentified	o__unidentified	f__unidentified	g__unidentified	s__unidentified	0	0.75	0	1	0.158	52	22	395	0	0	0	0	0
OTU34	k__Fungi	p__Ascomycota	c__Dothideomycetes	o__Pleosporales	f__Phaeosphaeriaceae	g__unidentified	s__unidentified	0.734283	0.265717	0.734283	0.265717	0.159	127	174	193	271	1113	400	543	58
NCROTU1902	No blast hit	NA	NA	NA	NA	NA	NA	0.369565	0.630435	0.369565	0.630435	0.16	6	5	5	13	3	5	5	4
OTU198	No blast hit	NA	NA	NA	NA	NA	NA	0.705882	0.294118	0.705882	0.294118	0.161	1	2	3	4	8	3	9	4
OTU107	k__Fungi	p__Olpidiomycota	c__Olpidiomycetes	o__Olpidiales	f__unidentified	g__unidentified	s__unidentified	0.75	0	1	0	0.161	0	0	0	0	33	582	0	76
NCROTU1308	k__Fungi	p__Ascomycota	c__unidentified	o__unidentified	f__unidentified	g__unidentified	s__unidentified	0	0.75	0	1	0.161	15	0	115	1	0	0	0	0
NCROTU1653	k__Fungi	p__Ascomycota	c__Eurotiomycetes	o__Verrucariales	f__Verrucariaceae	g__Normandina	s__unidentified	0.75	0	1	0	0.161	0	0	0	0	1	0	3	2
NCROTU2090	k__Fungi	p__Glomeromycota	c__Glomeromycetes	o__Diversisporales	f__Diversisporaceae	g__Diversispora	s__unidentified	0.75	0	1	0	0.161	0	0	0	0	1	8	4	0
NCROTU626	No blast hit	NA	NA	NA	NA	NA	NA	0.777778	0.111111	0.777778	0.222222	0.162	1	1	0	0	3	2	1	1
NCROTU1186	k__Fungi	p__Ascomycota	c__Dothideomycetes	o__Pleosporales	f__Pleosporaceae	g__Neocamarosporium	s__unidentified	0.75	0	1	0	0.162	0	0	0	0	1	6	5	0
OTU193	No blast hit	NA	NA	NA	NA	NA	NA	0	0.75	0	1	0.163	5	9	60	0	0	0	0	0
OTU170	k__Fungi	p__Ascomycota	c__Leotiomycetes	o__Erysiphales	f__Erysiphaceae	g__Microidium	s__Microidium_phyllanthi	0.739594	0.00693703	0.986126	0.0138741	0.163	0	10	0	3	132	260	532	0
NCROTU538	k__Fungi	p__Basidiomycota	c__Tremellomycetes	o__Tremellales	f__Bulleraceae	g__Bullera	s__unidentified	0.666667	0.0277778	0.888889	0.111111	0.165	0	0	0	3	10	8	6	0
OTU118	k__Fungi	p__Ascomycota	c__Leotiomycetes	o__Helotiales	f__Hyaloscyphaceae	g__Cistella	s__unidentified	0	0.75	0	1	0.166	7	6	0	100	0	0	0	0
NCROTU1869	k__Fungi	p__Ascomycota	c__Leotiomycetes	o__Helotiales	f__unidentified	g__unidentified	s__unidentified	0.00961538	0.721154	0.0384615	0.961538	0.167	21	0	47	7	0	0	3	0
OTU136	k__Fungi	p__Basidiomycota	c__Agaricomycetes	o__Agaricales	f__Marasmiaceae	g__Marasmius	s__unidentified	0.743789	0.256211	0.743789	0.256211	0.17	15	14	273	28	410	76	49	423
OTU178	k__Fungi	p__unidentified	c__unidentified	o__unidentified	f__unidentified	g__unidentified	s__unidentified	0.816239	0.183761	0.816239	0.183761	0.171	7	8	50	21	96	28	236	22
NCROTU206	k__Fungi	p__Ascomycota	c__Dothideomycetes	o__Pleosporales	f__Didymellaceae	g__Xenodidymella	s__Xenodidymella_humicola	0	0.75	0	1	0.171	3	0	45	1	0	0	0	0
NCROTU566	No blast hit	NA	NA	NA	NA	NA	NA	0.72	0.21	0.72	0.28	0.171	0	3	1	3	5	2	8	3
NCROTU1123	No blast hit	NA	NA	NA	NA	NA	NA	0.8	0.1	0.8	0.2	0.171	0	1	0	1	1	2	4	1
OTU129	k__Fungi	p__Ascomycota	c__Dothideomycetes	o__Pleosporales	f__unidentified	g__unidentified	s__unidentified	0	0.75	0	1	0.172	24	10	0	28	0	0	0	0
NCROTU1709	k__Fungi	p__Ascomycota	c__Sordariomycetes	o__Hypocreales	f__Nectriaceae	g__Fusarium	s__unidentified	0.105263	0.789474	0.210526	0.789474	0.172	5	8	1	1	3	0	1	0
OTU195	k__Fungi	p__unidentified	c__unidentified	o__unidentified	f__unidentified	g__unidentified	s__unidentified	0.875	0.0625	0.875	0.125	0.173	0	0	1	1	1	1	7	5
NCROTU2552	k__Fungi	p__Chytridiomycota	c__unidentified	o__unidentified	f__unidentified	g__unidentified	s__unidentified	0	0.75	0	1	0.173	1	1	5	0	0	0	0	0
NCROTU2336	No blast hit	NA	NA	NA	NA	NA	NA	0.630435	0.369565	0.630435	0.369565	0.196	4	4	8	1	10	4	10	5
NCROTU186	No blast hit	NA	NA	NA	NA	NA	NA	0.7	0.15	0.7	0.3	0.203	0	3	0	3	4	3	6	1
NCROTU1997	No blast hit	NA	NA	NA	NA	NA	NA	0.609195	0.390805	0.609195	0.390805	0.203	4	9	9	12	13	9	21	10
NCROTU2441	k__Fungi	p__Ascomycota	c__Saccharomycetes	o__Saccharomycetales	f__Trichomonascaceae	g__Blastobotrys	s__Blastobotrys_proliferans	0.645833	0.0694444	0.861111	0.138889	0.209	0	4	0	1	5	9	0	17
OTU184	k__Fungi	p__Ascomycota	c__Dothideomycetes	o__Pleosporales	f__Pleosporaceae	g__Neocamarosporium	s__unidentified	0.0995935	0.867209	0.132791	0.867209	0.214	21	6	260	33	23	17	9	0
OTU127	k__Fungi	p__Ascomycota	c__Dothideomycetes	o__Pleosporales	f__Phaeosphaeriaceae	g__Ophiosphaerella	s__unidentified	0.690265	0.0597345	0.920354	0.079646	0.215	8	3	0	16	143	64	0	105
OTU8	No blast hit	NA	NA	NA	NA	NA	NA	0.578947	0.421053	0.578947	0.421053	0.217	4	8	9	11	11	8	13	12
OTU80	k__Fungi	p__Olpidiomycota	c__Olpidiomycetes	o__Olpidiales	f__Olpidiaceae	g__Olpidium	s__Olpidium_brassicae	0.781215	0.218785	0.781215	0.218785	0.223	207	19	846	300	380	528	666	3325
OTU13	No blast hit	NA	NA	NA	NA	NA	NA	0.609524	0.390476	0.609524	0.390476	0.226	7	7	7	20	17	15	20	12
OTU142	No blast hit	NA	NA	NA	NA	NA	NA	0.576087	0.423913	0.576087	0.423913	0.229	6	10	8	15	16	13	14	10
OTU38	k__Fungi	p__Ascomycota	c__unidentified	o__unidentified	f__unidentified	g__unidentified	s__unidentified	0.683119	0.316881	0.683119	0.316881	0.23	28	31	169	93	212	154	283	43
OTU36	No blast hit	NA	NA	NA	NA	NA	NA	0.632911	0.367089	0.632911	0.367089	0.236	4	7	5	13	20	6	11	13
NCROTU2459	k__Fungi	p__Ascomycota	c__Eurotiomycetes	o__Eurotiales	f__Thermoascaceae	g__Byssochlamys	s__Byssochlamys_spectabilis	0.0208333	0.6875	0.0833333	0.916667	0.243	14	1	0	7	0	2	0	0
SH1145921	k__Fungi	p__Mucoromycota	c__Mucoromycetes	o__Mucorales	f__Rhizopodaceae	g__Rhizopus	s__Rhizopus_arrhizus	0.65625	0.03125	0.875	0.125	0.244	0	0	0	1	4	0	2	1
NCROTU1253	k__Fungi	p__Ascomycota	c__Dothideomycetes	o__Pleosporales	f__Lentitheciaceae	g__Darksidea	s__Darksidea_delta	0.693694	0.22973	0.693694	0.306306	0.244	9	37	0	56	86	98	5	42
NCROTU735	No blast hit	NA	NA	NA	NA	NA	NA	0.727273	0.136364	0.727273	0.272727	0.246	1	0	2	0	4	2	1	1
NCROTU1211	k__Fungi	p__Ascomycota	c__unidentified	o__unidentified	f__unidentified	g__unidentified	s__unidentified	0.711796	0.0382038	0.949062	0.0509383	0.246	1	8	0	10	131	0	175	48
NCROTU1045	No blast hit	NA	NA	NA	NA	NA	NA	0.692308	0.153846	0.692308	0.307692	0.248	1	0	0	3	1	2	1	5
OTU37	k__Fungi	p__unidentified	c__unidentified	o__unidentified	f__unidentified	g__unidentified	s__unidentified	0.623288	0.188356	0.623288	0.376712	0.252	0	9	0	156	53	16	169	35
OTU18	k__Fungi	p__Basidiomycota	c__Microbotryomycetes	o__Sporidiobolales	f__Sporidiobolaceae	g__Sporobolomyces	s__Sporobolomyces_roseus	0.612156	0.387844	0.612156	0.387844	0.262	37	41	130	60	83	154	41	145
NCROTU147	No blast hit	NA	NA	NA	NA	NA	NA	0.611111	0.388889	0.611111	0.388889	0.262	1	1	3	2	3	3	3	2
NCROTU1148	k__Fungi	p__Ascomycota	c__Dothideomycetes	o__Pleosporales	f__unidentified	g__unidentified	s__unidentified	0.204545	0.727273	0.272727	0.727273	0.265	10	21	49	8	10	1	22	0
SH1646332	k__Fungi	p__Ascomycota	c__Dothideomycetes	o__Pleosporales	f__Phaeosphaeriaceae	g__unidentified	s__unidentified	0.00833333	0.725	0.0333333	0.966667	0.267	0	1	42	15	0	0	0	2
NCROTU2026	k__Fungi	p__Ascomycota	c__unidentified	o__unidentified	f__unidentified	g__unidentified	s__unidentified	0.0767045	0.897727	0.102273	0.897727	0.268	2	59	1	17	3	5	1	0
NCROTU356	No blast hit	NA	NA	NA	NA	NA	NA	0.6	0.05	0.8	0.2	0.271	0	0	0	2	3	0	2	3
NCROTU458	No blast hit	NA	NA	NA	NA	NA	NA	0.708333	0.21875	0.708333	0.291667	0.272	2	2	0	3	5	2	8	2
SH1173971	k__Fungi	p__unidentified	c__unidentified	o__unidentified	f__unidentified	g__unidentified	s__unidentified	0.195	0.74	0.26	0.74	0.274	14	1	20	2	4	0	3	6
NCROTU1664	No blast hit	NA	NA	NA	NA	NA	NA	0.62963	0.277778	0.62963	0.37037	0.274	3	2	5	0	6	4	3	4
NCROTU363	No blast hit	NA	NA	NA	NA	NA	NA	0.692308	0.230769	0.692308	0.307692	0.275	1	2	0	1	3	1	4	1
NCROTU759	No blast hit	NA	NA	NA	NA	NA	NA	0.642857	0.357143	0.642857	0.357143	0.282	4	5	8	8	14	2	11	18
NCROTU2402	No blast hit	NA	NA	NA	NA	NA	NA	0.25	0.666667	0.333333	0.666667	0.284	1	3	1	3	1	1	2	0
NCROTU2184	No blast hit	NA	NA	NA	NA	NA	NA	0.7	0.3	0.7	0.3	0.288	1	3	1	1	1	2	5	6
NCROTU2180	No blast hit	NA	NA	NA	NA	NA	NA	0.585366	0.414634	0.585366	0.414634	0.289	4	5	6	2	4	6	8	6
OTU12	No blast hit	NA	NA	NA	NA	NA	NA	0.615385	0.384615	0.615385	0.384615	0.292	3	7	8	22	14	13	24	13
OTU192	k__Fungi	p__Ascomycota	c__Leotiomycetes	o__Thelebolales	f__Pseudeurotiaceae	g__Pseudeurotium	s__unidentified	0.179348	0.641304	0.358696	0.641304	0.294	5	4	43	7	0	14	19	0
NCROTU448	No blast hit	NA	NA	NA	NA	NA	NA	0.619048	0.380952	0.619048	0.380952	0.294	2	2	2	2	5	1	3	4
NCROTU1217	No blast hit	NA	NA	NA	NA	NA	NA	0.631579	0.368421	0.631579	0.368421	0.294	1	3	7	3	10	5	4	5
NCROTU261	k__Fungi	p__unidentified	c__unidentified	o__unidentified	f__unidentified	g__unidentified	s__unidentified	0.812721	0.187279	0.812721	0.187279	0.298	1	5	44	3	47	6	175	2
NCROTU2412	k__Fungi	p__Olpidiomycota	c__Olpidiomycetes	o__Olpidiales	f__Olpidiaceae	g__Olpidium	s__Olpidium_brassicae	0.375	0.625	0.375	0.625	0.299	50	7	19	39	37	17	7	8
NCROTU1868	No blast hit	NA	NA	NA	NA	NA	NA	0.611111	0.388889	0.611111	0.388889	0.302	3	2	2	7	8	6	3	5
NCROTU2384	No blast hit	NA	NA	NA	NA	NA	NA	0.785714	0.160714	0.785714	0.214286	0.304	0	1	1	1	6	1	1	3
NCROTU957	No blast hit	NA	NA	NA	NA	NA	NA	0.267857	0.642857	0.357143	0.642857	0.31	2	3	6	7	4	0	4	2
NCROTU324	No blast hit	NA	NA	NA	NA	NA	NA	0.7	0.225	0.7	0.3	0.313	1	1	0	1	2	3	1	1
OTU131	k__Fungi	p__Glomeromycota	c__Glomeromycetes	o__Gigasporales	f__Gigasporaceae	g__unidentified	s__unidentified	0.640187	0.179907	0.640187	0.359813	0.316	0	6	0	71	5	89	41	2
OTU148	k__Fungi	p__unidentified	c__unidentified	o__unidentified	f__unidentified	g__unidentified	s__unidentified	0.662209	0.0877912	0.882945	0.117055	0.319	0	1228	1	27	262	5804	3408	0
NCROTU1503	k__Fungi	p__unidentified	c__unidentified	o__unidentified	f__unidentified	g__unidentified	s__unidentified	0.578512	0.210744	0.578512	0.421488	0.32	7	0	44	0	19	12	11	28
NCROTU2187	No blast hit	NA	NA	NA	NA	NA	NA	0.596154	0.403846	0.596154	0.403846	0.321	4	5	3	9	8	9	10	4
NCROTU564	No blast hit	NA	NA	NA	NA	NA	NA	0.630435	0.369565	0.630435	0.369565	0.323	2	2	5	8	5	5	8	11
NCROTU1170	No blast hit	NA	NA	NA	NA	NA	NA	0.666667	0.333333	0.666667	0.333333	0.328	1	3	2	3	4	1	9	4
NCROTU2230	No blast hit	NA	NA	NA	NA	NA	NA	0.642857	0.178571	0.642857	0.357143	0.335	0	0	1	4	1	3	4	1
OTU143	k__Fungi	p__Mortierellomycota	c__Mortierellomycetes	o__Mortierellales	f__unidentified	g__unidentified	s__unidentified	0.067094	0.932906	0.067094	0.932906	0.342	3968	4	310	84	207	4	11	92
NCROTU474	No blast hit	NA	NA	NA	NA	NA	NA	0.28125	0.625	0.375	0.625	0.342	2	2	2	4	4	0	1	1
NCROTU1391	No blast hit	NA	NA	NA	NA	NA	NA	0.607843	0.392157	0.607843	0.392157	0.345	5	3	2	10	9	4	9	9
NCROTU1437	No blast hit	NA	NA	NA	NA	NA	NA	0.625	0.28125	0.625	0.375	0.348	0	1	4	1	1	3	3	3
NCROTU115	No blast hit	NA	NA	NA	NA	NA	NA	0.588235	0.411765	0.588235	0.411765	0.354	3	5	7	6	6	3	10	11
NCROTU159	No blast hit	NA	NA	NA	NA	NA	NA	0.666667	0.166667	0.666667	0.333333	0.354	0	1	2	0	2	1	2	1
OTU109	k__Fungi	p__Basidiomycota	c__Agaricomycetes	o__Polyporales	f__Meruliaceae	g__Hyphodermella	s__Hyphodermella_rosae	0.0236486	0.679054	0.0945946	0.905405	0.355	0	3	57	7	7	0	0	0
NCROTU155	k__Fungi	p__Mortierellomycota	c__Mortierellomycetes	o__Mortierellales	f__Mortierellaceae	g__Mortierella	s__unidentified	0.681159	0.23913	0.681159	0.318841	0.355	2	16	0	4	2	6	27	12
NCROTU1627	k__Fungi	p__Ascomycota	c__Eurotiomycetes	o__Chaetothyriales	f__Herpotrichiellaceae	g__Coniosporium	s__Coniosporium_apollinis	0.615385	0.134615	0.820513	0.179487	0.357	3	0	1	3	20	8	4	0
NCROTU1500	k__Fungi	p__Mortierellomycota	c__Mortierellomycetes	o__Mortierellales	f__Mortierellaceae	g__Mortierella	s__Mortierella_amoeboidea	0.15	0.6	0.2	0.8	0.358	0	4	3	9	1	2	1	0
NCROTU2134	No blast hit	NA	NA	NA	NA	NA	NA	0.6	0.05	0.8	0.2	0.362	0	0	1	0	1	1	2	0
NCROTU1066	No blast hit	NA	NA	NA	NA	NA	NA	0.6	0.05	0.8	0.2	0.364	1	0	0	0	0	1	2	1
NCROTU1255	No blast hit	NA	NA	NA	NA	NA	NA	0.6	0.05	0.8	0.2	0.364	1	0	0	0	2	0	1	1
NCROTU1365	No blast hit	NA	NA	NA	NA	NA	NA	0.552632	0.447368	0.552632	0.447368	0.369	6	3	3	5	6	4	5	6
NCROTU1277	No blast hit	NA	NA	NA	NA	NA	NA	0.6	0.05	0.8	0.2	0.37	0	0	0	1	2	0	1	1
OTU168	k__Fungi	p__Ascomycota	c__unidentified	o__unidentified	f__unidentified	g__unidentified	s__unidentified	0.0789474	0.513158	0.315789	0.684211	0.372	2	8	0	3	0	6	0	0
NCROTU485	k__Fungi	p__Basidiomycota	c__Microbotryomycetes	o__Leucosporidiales	f__Leucosporidiaceae	g__Leucosporidium	s__Leucosporidium_yakuticum	0.0138889	0.708333	0.0555556	0.944444	0.377	1	0	15	1	1	0	0	0
NCROTU83	k__Fungi	p__Glomeromycota	c__Glomeromycetes	o__Glomerales	f__Claroideoglomeraceae	g__unidentified	s__unidentified	0.590909	0.106061	0.787879	0.212121	0.378	0	4	0	3	12	2	12	0
NCROTU90	k__Fungi	p__Ascomycota	c__Leotiomycetes	o__Erysiphales	f__Erysiphaceae	g__Microidium	s__Microidium_phyllanthi	0.6	0.05	0.8	0.2	0.381	0	0	0	3	8	1	3	0
NCROTU2359	k__Fungi	p__Ascomycota	c__Sordariomycetes	o__Hypocreales	f__Nectriaceae	g__Fusarium	s__unidentified	0.107143	0.589286	0.214286	0.785714	0.383	5	20	0	8	8	1	0	0
SH1212089	k__Fungi	p__Ascomycota	c__Sordariomycetes	o__Hypocreales	f__Nectriaceae	g__Fusarium	s__unidentified	0.625	0.375	0.625	0.375	0.386	2	1	4	5	1	5	7	7
NCROTU1093	k__Fungi	p__Basidiomycota	c__Tremellomycetes	o__Tremellales	f__Bulleribasidiaceae	g__Vishniacozyma	s__Vishniacozyma_carnescens	0.65	0.0666667	0.866667	0.133333	0.388	0	1	0	1	5	1	0	7
NCROTU852	No blast hit	NA	NA	NA	NA	NA	NA	0.555556	0.444444	0.555556	0.444444	0.39	6	4	7	3	7	6	6	6
OTU174	k__Fungi	p__Basidiomycota	c__Agaricomycetes	o__Russulales	f__unidentified	g__unidentified	s__unidentified	0.5	0	1	0	0.391	0	0	0	0	12	0	8	0
NCROTU919	No blast hit	NA	NA	NA	NA	NA	NA	0.65	0.2625	0.65	0.35	0.391	0	3	1	3	2	2	6	3
NCROTU1103	No blast hit	NA	NA	NA	NA	NA	NA	0.142857	0.535714	0.285714	0.714286	0.393	0	2	2	1	0	1	1	0
NCROTU1626	No blast hit	NA	NA	NA	NA	NA	NA	0.64	0.36	0.64	0.36	0.396	3	1	3	2	2	1	7	6
NCROTU2188	k__Fungi	p__Ascomycota	c__unidentified	o__unidentified	f__unidentified	g__unidentified	s__unidentified	0.5	0	1	0	0.396	0	0	0	0	1	0	0	10
NCROTU830	No blast hit	NA	NA	NA	NA	NA	NA	0.588158	0.107895	0.784211	0.215789	0.401	0	18	0	23	36	6	107	0
NCROTU401	k__Fungi	p__Ascomycota	c__Sordariomycetes	o__Xylariales	f__unidentified	g__unidentified	s__unidentified	0.5	0	1	0	0.402	0	0	0	0	1	0	1	0
NCROTU1543	k__Fungi	p__Ascomycota	c__Eurotiomycetes	o__Eurotiales	f__Thermoascaceae	g__Byssochlamys	s__Byssochlamys_spectabilis	0.0730769	0.353846	0.292308	0.707692	0.402	0	0	24	22	0	0	19	0
NCROTU522	No blast hit	NA	NA	NA	NA	NA	NA	0.435484	0.564516	0.435484	0.564516	0.403	6	8	11	10	3	5	9	10
OTU95	k__Fungi	p__Ascomycota	c__Saccharomycetes	o__Saccharomycetales	f__Debaryomycetaceae	g__Spathaspora	s__unidentified	0.5	0	1	0	0.404	0	0	0	0	76	0	34	0
NCROTU1325	No blast hit	NA	NA	NA	NA	NA	NA	0	0.5	0	1	0.404	1	0	1	0	0	0	0	0
NCROTU1699	No blast hit	NA	NA	NA	NA	NA	NA	0.596774	0.403226	0.596774	0.403226	0.404	4	7	5	9	5	9	7	16
NCROTU187	k__Fungi	p__Ascomycota	c__Eurotiomycetes	o__Onygenales	f__Onygenales_fam_Incertae_sedis	g__Chrysosporium	s__Chrysosporium_pilosum	0.5	0	1	0	0.405	0	0	0	0	0	2	1	0
NCROTU872	k__Fungi	p__Mortierellomycota	c__Mortierellomycetes	o__Mortierellales	f__Mortierellaceae	g__Mortierella	s__Mortierella_dichotoma	0	0.5	0	1	0.405	0	1	0	1	0	0	0	0
NCROTU467	k__Fungi	p__Basidiomycota	c__Tremellomycetes	o__Filobasidiales	f__Filobasidiaceae	g__Filobasidium	s__Filobasidium_oeirense	0.0961538	0.615385	0.384615	0.615385	0.406	1	1	5	1	5	0	0	0
NCROTU1535	k__Fungi	p__Ascomycota	c__Eurotiomycetes	o__Verrucariales	f__Verrucariaceae	g__unidentified	s__unidentified	0	0.5	0	1	0.406	2	0	10	0	0	0	0	0
NCROTU2537	k__Fungi	p__Basidiomycota	c__Agaricomycetes	o__Agaricales	f__Amanitaceae	g__Amanita	s__unidentified	0	0.5	0	1	0.406	0	9	0	1	0	0	0	0
NCROTU690	k__Fungi	p__Basidiomycota	c__Agaricomycetes	o__Boletales	f__Suillaceae	g__Suillus	s__Suillus_punctatipes	0	0.5	0	1	0.407	1	2	0	0	0	0	0	0
NCROTU2544	k__Fungi	p__Basidiomycota	c__Agaricomycetes	o__Agaricales	f__Bolbitiaceae	g__Conocybe	s__Conocybe_pallidospora	0	0.5	0	1	0.407	0	313	0	6	0	0	0	0
NCROTU958	k__Fungi	p__unidentified	c__unidentified	o__unidentified	f__unidentified	g__unidentified	s__unidentified	0.416667	0.0416667	0.833333	0.166667	0.408	0	0	2	0	5	5	0	0
NCROTU2103	k__Fungi	p__Ascomycota	c__Saccharomycetes	o__Saccharomycetales	f__Debaryomycetaceae	g__Spathaspora	s__unidentified	0.388889	0.611111	0.388889	0.611111	0.408	4	4	4	10	2	3	7	2
NCROTU2398	No blast hit	NA	NA	NA	NA	NA	NA	0	0.5	0	1	0.408	1	4	0	0	0	0	0	0
NCROTU361	k__Fungi	p__Ascomycota	c__Leotiomycetes	o__Helotiales	f__Helotiaceae	g__Articulospora	s__Articulospora_proliferata	0	0.5	0	1	0.409	5	1	0	0	0	0	0	0
NCROTU1143	k__Fungi	p__Mortierellomycota	c__Mortierellomycetes	o__Mortierellales	f__Mortierellaceae	g__Mortierella	s__unidentified	0	0.5	0	1	0.409	0	1	0	1	0	0	0	0
NCROTU1368	k__Fungi	p__Ascomycota	c__Eurotiomycetes	o__Eurotiales	f__Thermoascaceae	g__Byssochlamys	s__Byssochlamys_spectabilis	0.5	0	1	0	0.409	0	0	0	0	0	16	0	6
NCROTU2416	k__Fungi	p__unidentified	c__unidentified	o__unidentified	f__unidentified	g__unidentified	s__unidentified	0	0.5	0	1	0.409	0	0	259	20	0	0	0	0
NCROTU2512	k__Fungi	p__Basidiomycota	c__Agaricomycetes	o__Agaricales	f__Amanitaceae	g__Amanita	s__unidentified	0.5	0	1	0	0.41	0	0	0	0	2	0	21	0
OTU123	k__Fungi	p__Ascomycota	c__Saccharomycetes	o__Saccharomycetales	f__Trichomonascaceae	g__Blastobotrys	s__Blastobotrys_proliferans	0.455556	0.0444444	0.911111	0.0888889	0.412	0	2	0	2	0	18	23	0
NCROTU479	k__Fungi	p__Ascomycota	c__unidentified	o__unidentified	f__unidentified	g__unidentified	s__unidentified	0	0.5	0	1	0.412	0	5	0	1	0	0	0	0
NCROTU885	k__Fungi	p__Basidiomycota	c__Agaricomycetes	o__Agaricales	f__Amanitaceae	g__Amanita	s__unidentified	0.5	0	1	0	0.412	0	0	0	0	7	0	8	0
NCROTU1441	k__Fungi	p__Ascomycota	c__Dothideomycetes	o__Pleosporales	f__Pleosporaceae	g__Neocamarosporium	s__unidentified	0	0.5	0	1	0.412	0	1	0	2	0	0	0	0
NCROTU2576	k__Fungi	p__Basidiomycota	c__Tremellomycetes	o__Tremellales	f__Bulleribasidiaceae	g__Derxomyces	s__unidentified	0.5	0	1	0	0.412	0	0	0	0	2	0	2	0
OTU22	k__Fungi	p__Basidiomycota	c__Tremellomycetes	o__Filobasidiales	f__Filobasidiaceae	g__Filobasidium	s__Filobasidium_chernovii	0.676792	0.323208	0.676792	0.323208	0.413	68	51	114	33	274	22	11	250
OTU43	k__Fungi	p__unidentified	c__unidentified	o__unidentified	f__unidentified	g__unidentified	s__unidentified	0.0285714	0.442857	0.114286	0.885714	0.414	14	0	0	17	0	0	0	4
NCROTU8	k__Fungi	p__Ascomycota	c__Dothideomycetes	o__Pleosporales	f__unidentified	g__unidentified	s__unidentified	0.5	0	1	0	0.414	0	0	0	0	0	1	1	0
NCROTU1812	k__Fungi	p__Ascomycota	c__Dothideomycetes	o__Pleosporales	f__Pleosporaceae	g__Neocamarosporium	s__unidentified	0.5	0	1	0	0.414	0	0	0	0	2	0	5	0
NCROTU2133	k__Fungi	p__Ascomycota	c__Dothideomycetes	o__Pleosporales	f__Phaeosphaeriaceae	g__Phaeosphaeria	s__unidentified	0	0.5	0	1	0.414	0	2	286	0	0	0	0	0
SH1183052	k__Fungi	p__Ascomycota	c__Saccharomycetes	o__Saccharomycetales	f__Debaryomycetaceae	g__Meyerozyma	s__Meyerozyma_guilliermondii	0.5	0	1	0	0.415	0	0	0	0	0	4	0	9
OTU155	k__Fungi	p__Ascomycota	c__Dothideomycetes	o__Pleosporales	f__Phaeosphaeriaceae	g__Paraphoma	s__unidentified	0.493789	0.00310559	0.987578	0.0124224	0.415	0	2	0	0	33	0	0	126
NCROTU290	k__Fungi	p__unidentified	c__unidentified	o__unidentified	f__unidentified	g__unidentified	s__unidentified	0	0.5	0	1	0.415	2	2	0	0	0	0	0	0
NCROTU1264	k__Fungi	p__Basidiomycota	c__Tremellomycetes	o__Tremellales	f__Bulleraceae	g__Bullera	s__unidentified	0.5	0	1	0	0.415	0	0	0	0	1	0	1	0
NCROTU1431	k__Fungi	p__Ascomycota	c__Dothideomycetes	o__Pleosporales	f__Pleosporales_fam_Incertae_sedis	g__Chalastospora	s__Chalastospora_gossypii	0	0.5	0	1	0.415	1	0	2	0	0	0	0	0
NCROTU2444	k__Fungi	p__Ascomycota	c__Dothideomycetes	o__Pleosporales	f__unidentified	g__unidentified	s__unidentified	0	0.5	0	1	0.415	0	1	0	2	0	0	0	0
NCROTU749	k__Fungi	p__Ascomycota	c__Sordariomycetes	o__Xylariales	f__unidentified	g__unidentified	s__unidentified	0.5	0	1	0	0.416	0	0	0	0	1	0	2	0
NCROTU965	k__Fungi	p__Ascomycota	c__Dothideomycetes	o__Pleosporales	f__unidentified	g__unidentified	s__unidentified	0.5	0	1	0	0.416	0	0	0	0	0	13	11	0
NCROTU2580	No blast hit	NA	NA	NA	NA	NA	NA	0.05	0.4	0.2	0.8	0.416	2	0	0	2	1	0	0	0
NCROTU1376	No blast hit	NA	NA	NA	NA	NA	NA	0.588235	0.411765	0.588235	0.411765	0.417	7	7	6	8	5	8	17	10
NCROTU1792	k__Fungi	p__unidentified	c__unidentified	o__unidentified	f__unidentified	g__unidentified	s__unidentified	0	0.5	0	1	0.417	1	0	0	5	0	0	0	0
OTU138	k__Fungi	p__Ascomycota	c__Dothideomycetes	o__Pleosporales	f__unidentified	g__unidentified	s__unidentified	0	0.5	0	1	0.418	2	1	0	0	0	0	0	0
NCROTU331	No blast hit	NA	NA	NA	NA	NA	NA	0	0.5	0	1	0.418	0	1	2	0	0	0	0	0
NCROTU969	k__Fungi	p__Ascomycota	c__unidentified	o__unidentified	f__unidentified	g__unidentified	s__unidentified	0.447368	0.0263158	0.894737	0.105263	0.418	0	2	0	0	10	7	0	0
NCROTU2191	k__Fungi	p__Basidiomycota	c__Cystobasidiomycetes	o__unidentified	f__unidentified	g__unidentified	s__unidentified	0	0.5	0	1	0.418	0	4	0	4	0	0	0	0
OTU62	k__Fungi	p__Ascomycota	c__Leotiomycetes	o__Erysiphales	f__Erysiphaceae	g__Blumeria	s__Blumeria_graminis	0.5	0	1	0	0.419	0	0	0	0	5	0	0	67
NCROTU360	k__Fungi	p__Ascomycota	c__Sordariomycetes	o__Sordariales	f__unidentified	g__unidentified	s__unidentified	0.5	0	1	0	0.419	0	0	0	0	0	1	2	0
NCROTU1091	k__Fungi	p__Ascomycota	c__Sordariomycetes	o__Xylariales	f__Xylariaceae	g__Stromatoneurospora	s__Stromatoneurospora_phoenix	0.5	0	1	0	0.419	0	0	0	0	0	1	1	0
NCROTU1156	No blast hit	NA	NA	NA	NA	NA	NA	0.125	0.5625	0.25	0.75	0.419	0	2	1	3	1	0	1	0
NCROTU1656	No blast hit	NA	NA	NA	NA	NA	NA	0.5	0	1	0	0.419	0	0	0	0	0	2	0	2
NCROTU2001	k__Fungi	p__Mortierellomycota	c__Mortierellomycetes	o__Mortierellales	f__Mortierellaceae	g__Mortierella	s__unidentified	0.5	0	1	0	0.419	0	0	0	0	0	52	20	0
NCROTU2087	k__Fungi	p__unidentified	c__unidentified	o__unidentified	f__unidentified	g__unidentified	s__unidentified	0.5	0	1	0	0.419	0	0	0	0	3	0	4	0
NCROTU1039	k__Fungi	p__Ascomycota	c__unidentified	o__unidentified	f__unidentified	g__unidentified	s__unidentified	0.5	0	1	0	0.42	0	0	0	0	0	4	28	0
NCROTU1600	k__Fungi	p__Basidiomycota	c__Agaricomycetes	o__Agaricales	f__Hygrophoraceae	g__Cora	s__unidentified	0	0.5	0	1	0.42	1	0	0	1	0	0	0	0
NCROTU1685	No blast hit	NA	NA	NA	NA	NA	NA	0.5	0	1	0	0.42	0	0	0	0	0	3	2	0
NCROTU1822	No blast hit	NA	NA	NA	NA	NA	NA	0.608696	0.293478	0.608696	0.391304	0.42	3	2	0	4	5	1	5	3
NCROTU2042	k__Fungi	p__Ascomycota	c__Sordariomycetes	o__Hypocreales	f__Nectriaceae	g__unidentified	s__unidentified	0.5	0	1	0	0.42	0	0	0	0	2	1	0	0
OTU26	No blast hit	NA	NA	NA	NA	NA	NA	0.381579	0.0592105	0.763158	0.236842	0.421	0	0	0	9	0	0	17	12
NCROTU2349	k__Fungi	p__Ascomycota	c__Dothideomycetes	o__Pleosporales	f__Pleosporaceae	g__Stemphylium	s__Stemphylium_sp	0.5	0	1	0	0.421	0	0	0	0	1	0	0	1
NCROTU2351	No blast hit	NA	NA	NA	NA	NA	NA	0	0.5	0	1	0.421	0	0	3	1	0	0	0	0
NCROTU442	k__Fungi	p__Basidiomycota	c__Agaricomycetes	o__Agaricales	f__Entolomataceae	g__Clitopilus	s__unidentified	0	0.5	0	1	0.422	13	0	0	2	0	0	0	0
NCROTU908	k__Fungi	p__Basidiomycota	c__Agaricomycetes	o__Agaricales	f__Hygrophoraceae	g__Cora	s__unidentified	0	0.5	0	1	0.422	0	0	1	1	0	0	0	0
NCROTU1141	No blast hit	NA	NA	NA	NA	NA	NA	0	0.5	0	1	0.422	0	1	1	0	0	0	0	0
NCROTU1438	k__Fungi	p__Mortierellomycota	c__Mortierellomycetes	o__Mortierellales	f__Mortierellaceae	g__Mortierella	s__unidentified	0.5	0	1	0	0.422	0	0	0	0	0	82	12	0
NCROTU2417	k__Fungi	p__Glomeromycota	c__Glomeromycetes	o__Glomerales	f__Glomeraceae	g__unidentified	s__unidentified	0	0.5	0	1	0.422	0	3	0	14	0	0	0	0
NCROTU41	No blast hit	NA	NA	NA	NA	NA	NA	0.5	0	1	0	0.423	0	0	0	0	0	2	0	2
NCROTU1937	k__Fungi	p__Ascomycota	c__Eurotiomycetes	o__Onygenales	f__Onygenales_fam_Incertae_sedis	g__Chrysosporium	s__Chrysosporium_pseudomerdarium	0.5	0	1	0	0.423	0	0	0	0	17	0	0	5
NCROTU2025	k__Fungi	p__Basidiomycota	c__Agaricomycetes	o__Agaricales	f__Marasmiaceae	g__Marasmius	s__unidentified	0.5	0	1	0	0.423	0	0	0	0	2	0	0	2
SH1558908	k__Fungi	p__unidentified	c__unidentified	o__unidentified	f__unidentified	g__unidentified	s__unidentified	0	0.5	0	1	0.424	5	0	52	0	0	0	0	0
NCROTU970	k__Fungi	p__Ascomycota	c__Orbiliomycetes	o__Orbiliales	f__Orbiliaceae	g__Orbilia	s__unidentified	0	0.5	0	1	0.424	0	2	107	0	0	0	0	0
NCROTU1379	No blast hit	NA	NA	NA	NA	NA	NA	0	0.5	0	1	0.424	2	0	77	0	0	0	0	0
NCROTU1445	k__Fungi	p__Ascomycota	c__Dothideomycetes	o__Pleosporales	f__unidentified	g__unidentified	s__unidentified	0.5	0	1	0	0.424	0	0	0	0	0	0	15	3
NCROTU542	k__Fungi	p__Basidiomycota	c__Agaricomycetes	o__Boletales	f__Suillaceae	g__Suillus	s__Suillus_punctatipes	0.5	0	1	0	0.425	0	0	0	0	19	58	0	0
NCROTU560	k__Fungi	p__Mortierellomycota	c__Mortierellomycetes	o__Mortierellales	f__Mortierellaceae	g__Mortierella	s__Mortierella_acrotona	0	0.5	0	1	0.425	4	0	0	2	0	0	0	0
NCROTU620	No blast hit	NA	NA	NA	NA	NA	NA	0.5	0	1	0	0.425	0	0	0	0	0	1	4	0
NCROTU772	k__Fungi	p__Ascomycota	c__Eurotiomycetes	o__Eurotiales	f__Thermoascaceae	g__Byssochlamys	s__Byssochlamys_spectabilis	0	0.5	0	1	0.425	0	1	0	1	0	0	0	0
NCROTU2392	k__Fungi	p__Ascomycota	c__Eurotiomycetes	o__Eurotiales	f__Aspergillaceae	g__Aspergillus	s__Aspergillus_keveii	0.5	0	1	0	0.425	0	0	0	0	4	0	1	0
OTU0	k__Fungi	p__Basidiomycota	c__Agaricomycetes	o__Agaricales	f__Amanitaceae	g__Amanita	s__unidentified	0.5	0	1	0	0.426	0	0	0	0	0	0	25	21
OTU121	k__Fungi	p__unidentified	c__unidentified	o__unidentified	f__unidentified	g__unidentified	s__unidentified	0.5	0	1	0	0.426	0	0	0	0	0	13	1044	0
NCROTU99	k__Fungi	p__Ascomycota	c__Pezizomycetes	o__Pezizales	f__Ascobolaceae	g__unidentified	s__unidentified	0	0.5	0	1	0.426	3	0	15	0	0	0	0	0
NCROTU2007	k__Fungi	p__Glomeromycota	c__Glomeromycetes	o__Glomerales	f__Glomeraceae	g__Glomus	s__Glomus_macrocarpum	0	0.5	0	1	0.426	0	1	0	16	0	0	0	0
NCROTU2102	k__Fungi	p__Ascomycota	c__Saccharomycetes	o__Saccharomycetales	f__Debaryomycetaceae	g__Spathaspora	s__unidentified	0	0.5	0	1	0.426	0	1	0	3	0	0	0	0
NCROTU2352	k__Fungi	p__Ascomycota	c__Dothideomycetes	o__Pleosporales	f__Cucurbitariaceae	g__Pyrenochaetopsis	s__Pyrenochaetopsis_leptospora	0	0.5	0	1	0.426	6	0	0	6	0	0	0	0
OTU196	No blast hit	NA	NA	NA	NA	NA	NA	0.548077	0.451923	0.548077	0.451923	0.427	10	10	9	18	10	16	13	18
NCROTU132	k__Fungi	p__Mortierellomycota	c__Mortierellomycetes	o__Mortierellales	f__Mortierellaceae	g__Mortierella	s__Mortierella_alpina	0.5	0	1	0	0.427	0	0	0	0	0	1	0	1
NCROTU400	k__Fungi	p__unidentified	c__unidentified	o__unidentified	f__unidentified	g__unidentified	s__unidentified	0.5	0	1	0	0.427	0	0	0	0	5	0	1	0
NCROTU587	No blast hit	NA	NA	NA	NA	NA	NA	0	0.5	0	1	0.427	15	11	0	0	0	0	0	0
NCROTU649	k__Fungi	p__Ascomycota	c__Dothideomycetes	o__Pleosporales	f__unidentified	g__unidentified	s__unidentified	0.5	0	1	0	0.427	0	0	0	0	22	15	0	0
NCROTU1655	No blast hit	NA	NA	NA	NA	NA	NA	0.555556	0.222222	0.555556	0.444444	0.427	0	2	0	2	1	2	1	1
NCROTU1782	k__Fungi	p__Ascomycota	c__Dothideomycetes	o__Pleosporales	f__Phaeosphaeriaceae	g__unidentified	s__unidentified	0	0.5	0	1	0.427	1	0	0	1	0	0	0	0
NCROTU456	k__Fungi	p__Ascomycota	c__Orbiliomycetes	o__Orbiliales	f__Orbiliaceae	g__Orbilia	s__unidentified	0	0.5	0	1	0.428	0	20	0	2	0	0	0	0
NCROTU1708	k__Fungi	p__Ascomycota	c__Eurotiomycetes	o__Eurotiales	f__Thermoascaceae	g__Byssochlamys	s__Byssochlamys_spectabilis	0.5	0	1	0	0.428	0	0	0	0	0	14	13	0
NCROTU1750	k__Fungi	p__Ascomycota	c__Orbiliomycetes	o__Orbiliales	f__Orbiliaceae	g__Retiarius	s__unidentified	0.5	0	1	0	0.428	0	0	0	0	1	0	1	0
OTU11	k__Fungi	p__Basidiomycota	c__Agaricomycetes	o__unidentified	f__unidentified	g__unidentified	s__unidentified	0.5	0	1	0	0.429	0	0	0	0	18	0	0	13
NCROTU2065	k__Fungi	p__Ascomycota	c__Dothideomycetes	o__Pleosporales	f__unidentified	g__unidentified	s__unidentified	0	0.5	0	1	0.429	0	4	0	2	0	0	0	0
NCROTU2477	k__Fungi	p__Ascomycota	c__Dothideomycetes	o__Pleosporales	f__Phaeosphaeriaceae	g__Ophiosphaerella	s__unidentified	0	0.5	0	1	0.429	1	1	0	0	0	0	0	0
NCROTU283	No blast hit	NA	NA	NA	NA	NA	NA	0.59375	0.40625	0.59375	0.40625	0.43	3	4	3	3	1	3	8	7
NCROTU1011	k__Fungi	p__Mortierellomycota	c__Mortierellomycetes	o__Mortierellales	f__Mortierellaceae	g__Mortierella	s__Mortierella_horticola	0	0.5	0	1	0.43	0	33	0	35	0	0	0	0
OTU149	No blast hit	NA	NA	NA	NA	NA	NA	0.568182	0.431818	0.568182	0.431818	0.431	8	7	14	9	15	5	16	14
NCROTU1132	k__Fungi	p__Mortierellomycota	c__Mortierellomycetes	o__Mortierellales	f__Mortierellaceae	g__Mortierella	s__Mortierella_horticola	0.5	0	1	0	0.431	0	0	0	0	0	10	9	0
OTU135	k__Fungi	p__Glomeromycota	c__Glomeromycetes	o__Glomerales	f__Glomeraceae	g__unidentified	s__unidentified	0	0.5	0	1	0.432	3	112	0	0	0	0	0	0
NCROTU1151	No blast hit	NA	NA	NA	NA	NA	NA	0	0.5	0	1	0.432	0	1	0	3	0	0	0	0
NCROTU1987	k__Fungi	p__Ascomycota	c__Saccharomycetes	o__Saccharomycetales	f__Debaryomycetaceae	g__Meyerozyma	s__Meyerozyma_guilliermondii	0.5	0	1	0	0.432	0	0	0	0	0	1	0	2
NCROTU597	k__Fungi	p__Mortierellomycota	c__Mortierellomycetes	o__Mortierellales	f__Mortierellaceae	g__Mortierella	s__unidentified	0.5	0	1	0	0.433	0	0	0	0	0	1	1	0
NCROTU2027	No blast hit	NA	NA	NA	NA	NA	NA	0	0.5	0	1	0.433	2	0	0	1	0	0	0	0
OTU79	k__Fungi	p__Basidiomycota	c__Agaricomycetes	o__Agaricales	f__Amanitaceae	g__Amanita	s__unidentified	0.490385	0.00480769	0.980769	0.0192308	0.434	0	2	0	0	81	21	0	0
NCROTU341	k__Fungi	p__unidentified	c__unidentified	o__unidentified	f__unidentified	g__unidentified	s__unidentified	0	0.5	0	1	0.434	0	20	1	0	0	0	0	0
NCROTU504	k__Fungi	p__unidentified	c__unidentified	o__unidentified	f__unidentified	g__unidentified	s__unidentified	0.5	0	1	0	0.434	0	0	0	0	3	1	0	0
NCROTU514	k__Fungi	p__Ascomycota	c__Sordariomycetes	o__Microascales	f__Microascaceae	g__Pithoascus	s__Pithoascus_exsertus	0.5	0	1	0	0.434	0	0	0	0	1	1	0	0
NCROTU721	k__Fungi	p__unidentified	c__unidentified	o__unidentified	f__unidentified	g__unidentified	s__unidentified	0	0.5	0	1	0.434	0	1	0	20	0	0	0	0
NCROTU2243	k__Fungi	p__Ascomycota	c__Dothideomycetes	o__Pleosporales	f__Pleosporaceae	g__Neocamarosporium	s__unidentified	0.5	0	1	0	0.434	0	0	0	0	2	1	0	0
SH1503610	k__Fungi	p__Basidiomycota	c__Agaricomycetes	o__Agaricales	f__Agaricaceae	g__Leucoagaricus	s__Leucoagaricus_barssii	0.5	0	1	0	0.435	0	0	0	0	1	1	0	0
OTU94	k__Fungi	p__Ascomycota	c__Leotiomycetes	o__Helotiales	f__unidentified	g__unidentified	s__unidentified	0	0.5	0	1	0.435	0	23	0	10	0	0	0	0
NCROTU1429	k__Fungi	p__Olpidiomycota	c__Olpidiomycetes	o__Olpidiales	f__Olpidiaceae	g__Olpidium	s__Olpidium_brassicae	0.5	0	1	0	0.435	0	0	0	0	1	0	1	0
NCROTU1557	k__Fungi	p__Ascomycota	c__Dothideomycetes	o__Pleosporales	f__Lophiostomataceae	g__Lophiostoma	s__Lophiostoma_multiseptatum	0	0.5	0	1	0.435	17	0	0	16	0	0	0	0
NCROTU1578	k__Fungi	p__Basidiomycota	c__Agaricomycetes	o__Agaricales	f__Marasmiaceae	g__Marasmius	s__unidentified	0.5	0	1	0	0.435	0	0	0	0	3	0	0	1
NCROTU2531	k__Fungi	p__Ascomycota	c__Dothideomycetes	o__Pleosporales	f__Pleosporaceae	g__Neocamarosporium	s__unidentified	0	0.5	0	1	0.435	0	3	0	2	0	0	0	0
OTU2	k__Fungi	p__Ascomycota	c__Dothideomycetes	o__Pleosporales	f__Pleosporaceae	g__Neocamarosporium	s__unidentified	0	0.5	0	1	0.436	7	9	0	0	0	0	0	0
OTU122	k__Fungi	p__Basidiomycota	c__Agaricomycetes	o__Agaricales	f__Agaricaceae	g__Melanophyllum	s__Melanophyllum_haematospermum	0	0.5	0	1	0.436	0	98	0	70	0	0	0	0
NCROTU124	k__Fungi	p__Mortierellomycota	c__Mortierellomycetes	o__Mortierellales	f__Mortierellaceae	g__Mortierella	s__unidentified	0.5	0	1	0	0.436	0	0	0	0	1	0	0	1
NCROTU659	k__Fungi	p__Ascomycota	c__Sordariomycetes	o__Hypocreales	f__Bionectriaceae	g__Clonostachys	s__Clonostachys_miodochialis	0	0.5	0	1	0.436	1	2	0	0	0	0	0	0
NCROTU883	k__Fungi	p__Ascomycota	c__Orbiliomycetes	o__unidentified	f__unidentified	g__unidentified	s__unidentified	0	0.5	0	1	0.436	0	7	0	2	0	0	0	0
NCROTU1068	k__Fungi	p__Basidiomycota	c__Agaricomycetes	o__Agaricales	f__Psathyrellaceae	g__Coprinopsis	s__Coprinopsis_brunneofibrillosa	0	0.5	0	1	0.436	21	0	41	0	0	0	0	0
NCROTU1712	k__Fungi	p__Basidiomycota	c__Microbotryomycetes	o__Microbotryomycetes_ord_Incertae_sedis	f__Chrysozymaceae	g__Sampaiozyma	s__Sampaiozyma_ingeniosa	0.438356	0.0308219	0.876712	0.123288	0.436	9	0	0	0	43	0	0	21
NCROTU2036	No blast hit	NA	NA	NA	NA	NA	NA	0.5	0	1	0	0.436	0	0	0	0	0	1	1	0
NCROTU2140	k__Fungi	p__Chytridiomycota	c__Rhizophlyctidomycetes	o__Rhizophlyctidales	f__Rhizophlyctidaceae	g__Rhizophlyctis	s__Rhizophlyctis_rosea	0	0.5	0	1	0.436	2	0	3	0	0	0	0	0
OTU73	k__Fungi	p__Entomophthoromycota	c__Basidiobolomycetes	o__Basidiobolales	f__Basidiobolaceae	g__Basidiobolus	s__Basidiobolus_ranarum	0	0.5	0	1	0.437	2	0	150	0	0	0	0	0
NCROTU2170	k__Fungi	p__Ascomycota	c__Eurotiomycetes	o__Eurotiales	f__Thermoascaceae	g__Byssochlamys	s__Byssochlamys_spectabilis	0	0.5	0	1	0.437	1	0	0	3	0	0	0	0
NCROTU2386	k__Fungi	p__Basidiomycota	c__Tremellomycetes	o__Tremellales	f__Bulleraceae	g__Bullera	s__unidentified	0.5	0	1	0	0.437	0	0	0	0	0	1	3	0
OTU83	k__Fungi	p__Mortierellomycota	c__Mortierellomycetes	o__Mortierellales	f__Mortierellaceae	g__Mortierella	s__unidentified	0.466667	0.0166667	0.933333	0.0666667	0.438	0	2	0	0	13	0	15	0
OTU42	k__Fungi	p__Ascomycota	c__Dothideomycetes	o__Pleosporales	f__Pleosporaceae	g__Neocamarosporium	s__unidentified	0.483766	0.00811688	0.967532	0.0324675	0.438	5	0	0	0	134	15	0	0
NCROTU389	k__Fungi	p__Basidiomycota	c__Tremellomycetes	o__Tremellales	f__Bulleraceae	g__Bullera	s__unidentified	0.5	0	1	0	0.438	0	0	0	0	1	2	0	0
NCROTU962	k__Fungi	p__Ascomycota	c__Dothideomycetes	o__Pleosporales	f__Sporormiaceae	g__unidentified	s__unidentified	0.5	0	1	0	0.438	0	0	0	0	3	0	16	0
NCROTU1970	k__Fungi	p__Ascomycota	c__Saccharomycetes	o__Saccharomycetales	f__Debaryomycetaceae	g__Spathaspora	s__unidentified	0	0.5	0	1	0.438	2	0	0	7	0	0	0	0
NCROTU2111	No blast hit	NA	NA	NA	NA	NA	NA	0.525	0.225	0.7	0.3	0.438	1	1	0	1	0	2	2	3
NCROTU2263	k__Fungi	p__Basidiomycota	c__Agaricomycetes	o__Agaricales	f__Strophariaceae	g__unidentified	s__unidentified	0.5	0	1	0	0.438	0	0	0	0	5	0	6	0
NCROTU2374	k__Fungi	p__Ascomycota	c__Dothideomycetes	o__Pleosporales	f__Pleosporaceae	g__Neocamarosporium	s__unidentified	0	0.5	0	1	0.438	1	0	0	2	0	0	0	0
NCROTU967	k__Fungi	p__unidentified	c__unidentified	o__unidentified	f__unidentified	g__unidentified	s__unidentified	0	0.5	0	1	0.439	0	1	0	2	0	0	0	0
NCROTU1037	k__Fungi	p__Basidiomycota	c__Agaricomycetes	o__Cantharellales	f__Ceratobasidiaceae	g__unidentified	s__unidentified	0.5	0	1	0	0.439	0	0	0	0	85	10	0	0
NCROTU1048	No blast hit	NA	NA	NA	NA	NA	NA	0.5	0	1	0	0.439	0	0	0	0	7	0	1	0
NCROTU2508	k__Fungi	p__Ascomycota	c__Sordariomycetes	o__Xylariales	f__Diatrypaceae	g__Monosporascus	s__unidentified	0	0.5	0	1	0.439	0	1	0	1	0	0	0	0
NCROTU137	k__Fungi	p__Ascomycota	c__Dothideomycetes	o__Pleosporales	f__Pleosporaceae	g__Neocamarosporium	s__unidentified	0	0.5	0	1	0.44	0	1	0	5	0	0	0	0
NCROTU1284	k__Fungi	p__Basidiomycota	c__Tremellomycetes	o__Filobasidiales	f__Filobasidiaceae	g__Naganishia	s__Naganishia_uzbekistanensis	0	0.5	0	1	0.44	5	0	1	0	0	0	0	0
NCROTU1977	k__Fungi	p__Glomeromycota	c__Glomeromycetes	o__Glomerales	f__Glomeraceae	g__unidentified	s__unidentified	0.477273	0.0113636	0.954545	0.0454545	0.44	1	0	0	0	0	4	17	0
NCROTU428	No blast hit	NA	NA	NA	NA	NA	NA	0.615385	0.288462	0.615385	0.384615	0.441	0	1	3	1	1	2	3	2
NCROTU744	k__Fungi	p__Ascomycota	c__Dothideomycetes	o__Pleosporales	f__Didymosphaeriaceae	g__Paraphaeosphaeria	s__Paraphaeosphaeria_barriae	0.5	0	1	0	0.441	0	0	0	0	0	0	9	34
NCROTU1415	k__Fungi	p__unidentified	c__unidentified	o__unidentified	f__unidentified	g__unidentified	s__unidentified	0.47619	0.0119048	0.952381	0.047619	0.441	0	0	0	1	0	5	15	0
NCROTU1447	k__Fungi	p__unidentified	c__unidentified	o__unidentified	f__unidentified	g__unidentified	s__unidentified	0.5	0	1	0	0.441	0	0	0	0	1	0	0	1
NCROTU2254	k__Fungi	p__Ascomycota	c__Sordariomycetes	o__Hypocreales	f__Clavicipitaceae	g__Metarhizium	s__Metarhizium_robertsii	0.5	0	1	0	0.441	0	0	0	0	0	0	2	1
NCROTU395	k__Fungi	p__Ascomycota	c__Eurotiomycetes	o__Eurotiales	f__Thermoascaceae	g__Byssochlamys	s__Byssochlamys_spectabilis	0.5	0	1	0	0.442	0	0	0	0	0	0	3	17
NCROTU767	No blast hit	NA	NA	NA	NA	NA	NA	0.421053	0.578947	0.421053	0.578947	0.442	4	6	5	7	5	4	1	6
OTU88	No blast hit	NA	NA	NA	NA	NA	NA	0.554745	0.445255	0.554745	0.445255	0.443	9	15	12	25	20	15	27	14
NCROTU337	k__Fungi	p__Mortierellomycota	c__Mortierellomycetes	o__Mortierellales	f__Mortierellaceae	g__Mortierella	s__Mortierella_exigua	0.5	0	1	0	0.443	0	0	0	0	1	0	1	0
NCROTU1224	k__Fungi	p__unidentified	c__unidentified	o__unidentified	f__unidentified	g__unidentified	s__unidentified	0.5	0	1	0	0.443	0	0	0	0	9	0	0	1
NCROTU1570	k__Fungi	p__Mortierellomycota	c__Mortierellomycetes	o__Mortierellales	f__Mortierellaceae	g__Mortierella	s__Mortierella_wolfii	0.5	0	1	0	0.443	0	0	0	0	7	0	5	0
NCROTU1880	k__Fungi	p__Mortierellomycota	c__Mortierellomycetes	o__Mortierellales	f__Mortierellaceae	g__Mortierella	s__Mortierella_beljakovae	0.5	0	1	0	0.443	0	0	0	0	12	0	22	0
NCROTU96	k__Fungi	p__Ascomycota	c__Leotiomycetes	o__Erysiphales	f__Erysiphaceae	g__Microidium	s__Microidium_phyllanthi	0.5	0	1	0	0.444	0	0	0	0	11	0	0	38
NCROTU233	No blast hit	NA	NA	NA	NA	NA	NA	0	0.5	0	1	0.444	0	3	0	2	0	0	0	0
NCROTU1783	k__Fungi	p__Ascomycota	c__Leotiomycetes	o__Helotiales	f__Rutstroemiaceae	g__unidentified	s__unidentified	0	0.5	0	1	0.444	3	0	3	0	0	0	0	0
NCROTU67	k__Fungi	p__Ascomycota	c__Pezizomycetes	o__Pezizales	f__Pyronemataceae	g__unidentified	s__unidentified	0.5	0	1	0	0.445	0	0	0	0	0	117	47	0
NCROTU549	k__Fungi	p__Basidiomycota	c__Tritirachiomycetes	o__Tritirachiales	f__Tritirachiaceae	g__Tritirachium	s__Tritirachium_dependens	0.5	0	1	0	0.445	0	0	0	0	0	1	2	0
NCROTU2074	k__Fungi	p__Basidiomycota	c__Agaricomycetes	o__Agaricales	f__Tricholomataceae	g__Melanoleuca	s__Melanoleuca_microcephala	0.5	0	1	0	0.445	0	0	0	0	0	2	3	0
NCROTU352	k__Fungi	p__Glomeromycota	c__Glomeromycetes	o__Glomerales	f__Glomeraceae	g__unidentified	s__unidentified	0	0.5	0	1	0.446	0	3	2	0	0	0	0	0
NCROTU1092	No blast hit	NA	NA	NA	NA	NA	NA	0.214286	0.571429	0.428571	0.571429	0.446	2	1	5	4	0	0	7	2
NCROTU1292	k__Fungi	p__unidentified	c__unidentified	o__unidentified	f__unidentified	g__unidentified	s__unidentified	0.0277778	0.444444	0.111111	0.888889	0.446	0	8	0	8	2	0	0	0
NCROTU271	k__Fungi	p__Basidiomycota	c__Agaricomycetes	o__Agaricales	f__Entolomataceae	g__Entoloma	s__unidentified	0.5	0	1	0	0.447	0	0	0	0	6	0	79	0
NCROTU323	k__Fungi	p__Ascomycota	c__Leotiomycetes	o__Helotiales	f__Helotiaceae	g__Tetracladium	s__unidentified	0.421053	0.0394737	0.842105	0.157895	0.447	6	0	0	0	23	0	9	0
NCROTU2150	k__Fungi	p__Basidiomycota	c__Agaricomycetes	o__Agaricales	f__Stephanosporaceae	g__Cristinia	s__unidentified	0	0.5	0	1	0.448	0	2	0	33	0	0	0	0
NCROTU889	k__Fungi	p__unidentified	c__unidentified	o__unidentified	f__unidentified	g__unidentified	s__unidentified	0	0.5	0	1	0.449	7	0	0	6	0	0	0	0
NCROTU1647	k__Fungi	p__Ascomycota	c__Dothideomycetes	o__Capnodiales	f__Mycosphaerellaceae	g__Mycosphaerella	s__Mycosphaerella_tassiana	0	0.5	0	1	0.449	1	0	2	0	0	0	0	0
NCROTU2303	k__Fungi	p__unidentified	c__unidentified	o__unidentified	f__unidentified	g__unidentified	s__unidentified	0	0.5	0	1	0.449	1	4	0	0	0	0	0	0
NCROTU509	k__Fungi	p__Ascomycota	c__Sordariomycetes	o__Xylariales	f__unidentified	g__unidentified	s__unidentified	0	0.5	0	1	0.45	14	0	0	2	0	0	0	0
NCROTU1835	k__Fungi	p__unidentified	c__unidentified	o__unidentified	f__unidentified	g__unidentified	s__unidentified	0	0.5	0	1	0.451	0	43	0	10	0	0	0	0
NCROTU2333	k__Fungi	p__Olpidiomycota	c__Olpidiomycetes	o__Olpidiales	f__Olpidiaceae	g__Olpidium	s__Olpidium_brassicae	0.5	0	1	0	0.451	0	0	0	0	0	1	0	1
OTU134	k__Fungi	p__Ascomycota	c__Leotiomycetes	o__Helotiales	f__Helotiaceae	g__Articulospora	s__Articulospora_proliferata	0	0.5	0	1	0.452	4	0	1	0	0	0	0	0
NCROTU426	k__Fungi	p__Ascomycota	c__Eurotiomycetes	o__Chaetothyriales	f__Herpotrichiellaceae	g__unidentified	s__unidentified	0	0.5	0	1	0.452	0	0	9	2	0	0	0	0
NCROTU595	k__Fungi	p__unidentified	c__unidentified	o__unidentified	f__unidentified	g__unidentified	s__unidentified	0	0.5	0	1	0.452	0	0	29	1	0	0	0	0
NCROTU2548	k__Fungi	p__Ascomycota	c__Dothideomycetes	o__Pleosporales	f__Lophiostomataceae	g__Lophiostoma	s__Lophiostoma_multiseptatum	0	0.5	0	1	0.452	1	0	0	6	0	0	0	0
NCROTU843	k__Fungi	p__Ascomycota	c__Sordariomycetes	o__Hypocreales	f__unidentified	g__unidentified	s__unidentified	0.5	0	1	0	0.453	0	0	0	0	0	2	2	0
NCROTU2165	No blast hit	NA	NA	NA	NA	NA	NA	0.595745	0.404255	0.595745	0.404255	0.453	2	3	8	6	7	7	11	3
OTU128	k__Fungi	p__Mortierellomycota	c__Mortierellomycetes	o__Mortierellales	f__Mortierellaceae	g__Mortierella	s__Mortierella_alpina	0.651435	0.348565	0.651435	0.348565	0.454	16	571	180	1018	366	892	1791	287
OTU190	No blast hit	NA	NA	NA	NA	NA	NA	0.566038	0.433962	0.566038	0.433962	0.454	5	7	12	22	16	12	17	15
NCROTU1603	k__Fungi	p__unidentified	c__unidentified	o__unidentified	f__unidentified	g__unidentified	s__unidentified	0	0.5	0	1	0.454	0	0	13	1	0	0	0	0
OTU163	k__Fungi	p__Glomeromycota	c__Glomeromycetes	o__Glomerales	f__Glomeraceae	g__Funneliformis	s__Funneliformis_caledonium	0.68787	0.0414201	0.91716	0.0828402	0.455	1	0	0	13	3	0	150	2
NCROTU2268	k__Fungi	p__Basidiomycota	c__Agaricostilbomycetes	o__Agaricostilbales	f__Chionosphaeraceae	g__Kurtzmanomyces	s__unidentified	0	0.5	0	1	0.455	0	35	2	0	0	0	0	0
NCROTU728	k__Fungi	p__Rozellomycota	c__unidentified	o__unidentified	f__unidentified	g__unidentified	s__unidentified	0	0.5	0	1	0.456	2	0	0	9	0	0	0	0
NCROTU2215	k__Fungi	p__unidentified	c__unidentified	o__unidentified	f__unidentified	g__unidentified	s__unidentified	0.584746	0.415254	0.584746	0.415254	0.458	5	5	24	15	23	7	29	10
NCROTU2545	k__Fungi	p__Ascomycota	c__Sordariomycetes	o__Hypocreales	f__Nectriaceae	g__unidentified	s__unidentified	0.5	0	1	0	0.458	0	0	0	0	0	1	3	0
NCROTU1386	k__Fungi	p__Basidiomycota	c__Agaricomycetes	o__Agaricales	f__Hygrophoraceae	g__Cora	s__unidentified	0.45	0.1	0.6	0.4	0.46	0	0	0	2	1	1	1	0
NCROTU1680	No blast hit	NA	NA	NA	NA	NA	NA	0.6	0.4	0.6	0.4	0.461	3	2	2	9	4	4	12	4
NCROTU1818	k__Fungi	p__Ascomycota	c__Saccharomycetes	o__Saccharomycetales	f__Saccharomycetales_fam_Incertae_sedis	g__Candida	s__Candida_membranifaciens	0.5	0	1	0	0.461	0	0	0	0	0	0	1	4
NCROTU1555	No blast hit	NA	NA	NA	NA	NA	NA	0.535714	0.214286	0.714286	0.285714	0.462	2	1	0	1	0	3	5	2
NCROTU1911	k__Fungi	p__Basidiomycota	c__Agaricomycetes	o__Agaricales	f__Amanitaceae	g__Amanita	s__unidentified	0	0.5	0	1	0.462	0	1	0	4	0	0	0	0
NCROTU1701	No blast hit	NA	NA	NA	NA	NA	NA	0.0833333	0.5	0.333333	0.666667	0.464	0	2	1	1	2	0	0	0
NCROTU47	No blast hit	NA	NA	NA	NA	NA	NA	0.489583	0.260417	0.652778	0.347222	0.472	9	8	0	8	17	18	12	0
NCROTU2425	No blast hit	NA	NA	NA	NA	NA	NA	0.666667	0.25	0.666667	0.333333	0.473	0	1	2	1	4	1	2	1
OTU177	k__Fungi	p__unidentified	c__unidentified	o__unidentified	f__unidentified	g__unidentified	s__unidentified	0.188525	0.622951	0.377049	0.622951	0.477	1	10	101	2	56	0	0	13
NCROTU551	k__Fungi	p__Ascomycota	c__Sordariomycetes	o__unidentified	f__unidentified	g__unidentified	s__unidentified	0	0.5	0	1	0.479	0	0	4	1	0	0	0	0
NCROTU2540	No blast hit	NA	NA	NA	NA	NA	NA	0.559524	0.440476	0.559524	0.440476	0.479	9	9	5	14	12	7	17	11
NCROTU525	No blast hit	NA	NA	NA	NA	NA	NA	0.09375	0.46875	0.375	0.625	0.481	0	1	3	1	0	0	3	0
NCROTU1074	No blast hit	NA	NA	NA	NA	NA	NA	0.5625	0.0625	0.75	0.25	0.487	0	0	0	1	1	0	1	1
OTU110	No blast hit	NA	NA	NA	NA	NA	NA	0.567797	0.432203	0.567797	0.432203	0.488	9	9	14	19	11	7	25	24
OTU115	No blast hit	NA	NA	NA	NA	NA	NA	0.561798	0.438202	0.561798	0.438202	0.489	12	7	5	15	8	12	18	12
NCROTU1357	No blast hit	NA	NA	NA	NA	NA	NA	0.5625	0.0625	0.75	0.25	0.49	0	0	1	0	1	0	1	1
OTU7	No blast hit	NA	NA	NA	NA	NA	NA	0.552083	0.447917	0.552083	0.447917	0.494	8	9	18	8	9	12	21	11
NCROTU1057	k__Fungi	p__Ascomycota	c__Dothideomycetes	o__Pleosporales	f__Didymellaceae	g__Epicoccum	s__Epicoccum_nigrum	0.299543	0.60061	0.39939	0.60061	0.5	43	25	121	8	55	0	13	63
NCROTU2106	No blast hit	NA	NA	NA	NA	NA	NA	0.6	0.3	0.6	0.4	0.502	2	0	1	3	2	2	4	1
NCROTU2315	No blast hit	NA	NA	NA	NA	NA	NA	0.5625	0.0625	0.75	0.25	0.502	0	1	0	0	1	0	1	1
NCROTU723	No blast hit	NA	NA	NA	NA	NA	NA	0.525	0.225	0.7	0.3	0.509	1	0	1	1	0	1	4	2
NCROTU29	No blast hit	NA	NA	NA	NA	NA	NA	0.419355	0.580645	0.419355	0.580645	0.51	3	3	5	7	4	2	6	1
NCROTU1307	No blast hit	NA	NA	NA	NA	NA	NA	0.575758	0.424242	0.575758	0.424242	0.51	4	4	3	3	2	3	6	8
NCROTU2358	No blast hit	NA	NA	NA	NA	NA	NA	0.560606	0.439394	0.560606	0.439394	0.51	4	6	6	13	6	9	13	9
NCROTU1961	No blast hit	NA	NA	NA	NA	NA	NA	0.560606	0.439394	0.560606	0.439394	0.513	7	5	3	14	9	6	9	13
NCROTU1610	No blast hit	NA	NA	NA	NA	NA	NA	0.578947	0.421053	0.578947	0.421053	0.515	3	1	1	3	2	3	4	2
NCROTU1387	No blast hit	NA	NA	NA	NA	NA	NA	0.56044	0.43956	0.56044	0.43956	0.528	3	10	8	19	13	13	19	6
NCROTU50	No blast hit	NA	NA	NA	NA	NA	NA	0.611111	0.388889	0.611111	0.388889	0.531	2	4	7	1	2	9	9	2
NCROTU422	k__Fungi	p__Ascomycota	c__Orbiliomycetes	o__Orbiliales	f__Orbiliaceae	g__unidentified	s__unidentified	0.60452	0.29661	0.60452	0.39548	0.534	0	21	14	35	13	67	17	10
NCROTU1768	No blast hit	NA	NA	NA	NA	NA	NA	0.291667	0.611111	0.388889	0.611111	0.539	1	3	6	1	3	3	0	1
OTU185	No blast hit	NA	NA	NA	NA	NA	NA	0.550336	0.449664	0.550336	0.449664	0.545	9	19	15	24	21	12	32	17
NCROTU1785	No blast hit	NA	NA	NA	NA	NA	NA	0.590909	0.306818	0.590909	0.409091	0.547	0	3	5	1	4	3	4	2
OTU60	No blast hit	NA	NA	NA	NA	NA	NA	0.558559	0.441441	0.558559	0.441441	0.549	9	13	10	17	25	7	16	14
NCROTU1099	No blast hit	NA	NA	NA	NA	NA	NA	0.548387	0.451613	0.548387	0.451613	0.549	7	4	8	9	12	7	7	8
NCROTU1839	No blast hit	NA	NA	NA	NA	NA	NA	0.642857	0.267857	0.642857	0.357143	0.551	2	1	0	2	1	2	5	1
OTU147	k__Fungi	p__Mortierellomycota	c__Mortierellomycetes	o__Mortierellales	f__Mortierellaceae	g__Mortierella	s__unidentified	0.425	0.075	0.85	0.15	0.555	10	0	0	2	0	22	46	0
NCROTU236	k__Fungi	p__Ascomycota	c__Dothideomycetes	o__Dothideales	f__Aureobasidiaceae	g__Aureobasidium	s__Aureobasidium_namibiae	0.0833333	0.416667	0.166667	0.833333	0.556	2	0	8	0	1	0	0	1
NCROTU56	No blast hit	NA	NA	NA	NA	NA	NA	0.576923	0.423077	0.576923	0.423077	0.563	4	5	1	1	2	4	6	3
NCROTU798	No blast hit	NA	NA	NA	NA	NA	NA	0.444444	0.555556	0.444444	0.555556	0.563	3	5	2	5	4	2	2	4
NCROTU1515	No blast hit	NA	NA	NA	NA	NA	NA	0.5	0.166667	0.666667	0.333333	0.567	0	0	3	1	2	0	5	1
OTU86	k__Fungi	p__Ascomycota	c__Dothideomycetes	o__Pleosporales	f__Didymosphaeriaceae	g__Pseudopithomyces	s__Pseudopithomyces_chartarum	0.125	0.5	0.5	0.5	0.568	6	1	9	1	17	0	0	0
NCROTU2004	k__Fungi	p__Ascomycota	c__Eurotiomycetes	o__Chaetothyriales	f__Herpotrichiellaceae	g__unidentified	s__unidentified	0.1875	0.46875	0.375	0.625	0.571	2	3	5	0	1	5	0	0
NCROTU406	No blast hit	NA	NA	NA	NA	NA	NA	0.578947	0.315789	0.578947	0.421053	0.573	2	0	1	5	3	2	5	1
NCROTU2011	No blast hit	NA	NA	NA	NA	NA	NA	0.545455	0.454545	0.545455	0.454545	0.573	8	6	6	5	5	4	11	10
OTU125	No blast hit	NA	NA	NA	NA	NA	NA	0.558824	0.441176	0.558824	0.441176	0.575	2	5	9	14	8	9	15	6
NCROTU1737	No blast hit	NA	NA	NA	NA	NA	NA	0.525	0.15	0.7	0.3	0.575	0	0	2	1	2	0	4	1
NCROTU702	No blast hit	NA	NA	NA	NA	NA	NA	0.538462	0.461538	0.538462	0.461538	0.577	6	9	14	7	9	11	13	9
NCROTU2255	No blast hit	NA	NA	NA	NA	NA	NA	0.3	0.6	0.4	0.6	0.578	1	3	1	1	0	1	2	1
NCROTU1242	No blast hit	NA	NA	NA	NA	NA	NA	0.553571	0.446429	0.553571	0.446429	0.579	2	8	9	6	8	7	9	7
OTU24	No blast hit	NA	NA	NA	NA	NA	NA	0.590909	0.409091	0.590909	0.409091	0.581	1	1	4	3	6	2	1	4
OTU54	No blast hit	NA	NA	NA	NA	NA	NA	0.550562	0.449438	0.550562	0.449438	0.583	9	10	9	12	8	11	19	11
NCROTU1536	No blast hit	NA	NA	NA	NA	NA	NA	0.625	0.28125	0.625	0.375	0.586	0	1	1	1	1	2	1	1
OTU176	No blast hit	NA	NA	NA	NA	NA	NA	0.511364	0.122159	0.511364	0.488636	0.596	0	0	43	0	17	1	5	22
OTU161	No blast hit	NA	NA	NA	NA	NA	NA	0.5625	0.4375	0.5625	0.4375	0.598	5	7	14	16	14	9	24	7
OTU19	No blast hit	NA	NA	NA	NA	NA	NA	0.433649	0.566351	0.433649	0.566351	0.599	238	93	1215	127	312	13	15	941
NCROTU1278	No blast hit	NA	NA	NA	NA	NA	NA	0.477273	0.272727	0.636364	0.363636	0.606	1	1	2	0	0	1	3	3
NCROTU1599	No blast hit	NA	NA	NA	NA	NA	NA	0.553571	0.446429	0.553571	0.446429	0.607	3	10	4	8	5	8	13	5
NCROTU1831	No blast hit	NA	NA	NA	NA	NA	NA	0.466667	0.266667	0.466667	0.533333	0.607	0	0	3	5	1	1	2	3
NCROTU2469	No blast hit	NA	NA	NA	NA	NA	NA	0.583333	0.3125	0.583333	0.416667	0.609	0	2	1	2	1	2	1	3
NCROTU411	No blast hit	NA	NA	NA	NA	NA	NA	0.588235	0.308824	0.588235	0.411765	0.613	0	3	1	3	1	1	5	3
OTU40	No blast hit	NA	NA	NA	NA	NA	NA	0.571429	0.428571	0.571429	0.428571	0.616	1	8	9	18	7	8	14	19
NCROTU2314	No blast hit	NA	NA	NA	NA	NA	NA	0.565217	0.434783	0.565217	0.434783	0.616	2	2	4	2	1	4	5	3
NCROTU2356	No blast hit	NA	NA	NA	NA	NA	NA	0.563636	0.436364	0.563636	0.436364	0.622	8	4	5	7	11	1	11	8
NCROTU646	No blast hit	NA	NA	NA	NA	NA	NA	0.308824	0.588235	0.411765	0.588235	0.623	2	3	2	3	2	0	2	3
NCROTU495	No blast hit	NA	NA	NA	NA	NA	NA	0.333333	0.555556	0.444444	0.555556	0.626	1	1	4	4	3	1	0	4
NCROTU933	No blast hit	NA	NA	NA	NA	NA	NA	0.564103	0.435897	0.564103	0.435897	0.631	3	2	4	8	2	5	10	5
NCROTU2279	No blast hit	NA	NA	NA	NA	NA	NA	0.577778	0.422222	0.577778	0.422222	0.631	3	5	4	7	5	4	12	5
NCROTU1735	No blast hit	NA	NA	NA	NA	NA	NA	0.5	0.166667	0.666667	0.333333	0.632	0	1	0	1	1	2	0	1
NCROTU2455	No blast hit	NA	NA	NA	NA	NA	NA	0.625	0.28125	0.625	0.375	0.632	1	1	0	4	1	1	4	4
NCROTU1910	No blast hit	NA	NA	NA	NA	NA	NA	0.5625	0.125	0.75	0.25	0.634	0	1	0	1	1	0	4	1
NCROTU2491	No blast hit	NA	NA	NA	NA	NA	NA	0.5	0.25	0.666667	0.333333	0.635	1	0	1	1	0	2	3	1
NCROTU1798	No blast hit	NA	NA	NA	NA	NA	NA	0.558824	0.330882	0.558824	0.441176	0.641	2	0	7	6	5	3	7	4
NCROTU1241	No blast hit	NA	NA	NA	NA	NA	NA	0.444444	0.555556	0.444444	0.555556	0.647	1	6	5	8	4	2	6	4
NCROTU1302	No blast hit	NA	NA	NA	NA	NA	NA	0.555556	0.333333	0.555556	0.444444	0.647	0	5	1	6	3	5	5	2
NCROTU1976	No blast hit	NA	NA	NA	NA	NA	NA	0.538462	0.461538	0.538462	0.461538	0.647	4	4	8	8	7	5	10	6
NCROTU1321	No blast hit	NA	NA	NA	NA	NA	NA	0.535714	0.142857	0.714286	0.285714	0.651	0	1	0	1	1	0	3	1
OTU16	No blast hit	NA	NA	NA	NA	NA	NA	0.528846	0.471154	0.528846	0.471154	0.659	9	17	8	15	18	13	11	13
OTU175	No blast hit	NA	NA	NA	NA	NA	NA	0.407583	0.148104	0.407583	0.592417	0.661	0	0	0	125	37	12	31	6
NCROTU1388	k__Fungi	p__unidentified	c__unidentified	o__unidentified	f__unidentified	g__unidentified	s__unidentified	0.375	0.125	0.5	0.5	0.662	0	8	0	0	1	0	3	4
SH1572792	k__Fungi	p__Ascomycota	c__Dothideomycetes	o__Capnodiales	f__Mycosphaerellaceae	g__Mycosphaerella	s__Mycosphaerella_tassiana	0.125	0.375	0.25	0.75	0.664	6	0	6	0	0	3	0	1
OTU87	No blast hit	NA	NA	NA	NA	NA	NA	0.54023	0.45977	0.54023	0.45977	0.667	3	9	11	17	12	12	8	15
NCROTU146	No blast hit	NA	NA	NA	NA	NA	NA	0.333333	0.166667	0.666667	0.333333	0.668	0	0	1	2	0	3	0	3
NCROTU463	No blast hit	NA	NA	NA	NA	NA	NA	0.564103	0.435897	0.564103	0.435897	0.669	3	2	7	5	9	1	7	5
OTU166	k__Fungi	p__Glomeromycota	c__Glomeromycetes	o__Glomerales	f__Glomeraceae	g__Funneliformis	s__Funneliformis_mosseae	0.670257	0.106324	0.893676	0.106324	0.675	1	6	64	45	869	13	93	0
NCROTU1918	k__Fungi	p__Ascomycota	c__Dothideomycetes	o__Pleosporales	f__Phaeosphaeriaceae	g__Septoriella	s__Septoriella_hirta	0.423077	0.0384615	0.846154	0.153846	0.697	0	4	0	0	18	0	4	0
NCROTU226	No blast hit	NA	NA	NA	NA	NA	NA	0.0625	0.375	0.25	0.75	0.699	0	1	2	0	0	0	0	1
OTU160	k__Fungi	p__unidentified	c__unidentified	o__unidentified	f__unidentified	g__unidentified	s__unidentified	0.0228571	0.454286	0.0914286	0.908571	0.707	0	10	308	0	32	0	0	0
NCROTU1329	No blast hit	NA	NA	NA	NA	NA	NA	0.576923	0.423077	0.576923	0.423077	0.707	3	5	2	1	3	2	8	2
NCROTU1811	No blast hit	NA	NA	NA	NA	NA	NA	0.05	0.4	0.2	0.8	0.707	0	0	1	3	0	0	0	1
NCROTU1974	No blast hit	NA	NA	NA	NA	NA	NA	0.583333	0.3125	0.583333	0.416667	0.708	2	2	1	0	1	2	2	2
NCROTU2558	k__Fungi	p__Ascomycota	c__Dothideomycetes	o__Pleosporales	f__Pleosporaceae	g__Alternaria	s__Alternaria_soliaridae	0.0416667	0.416667	0.166667	0.833333	0.708	0	4	0	1	0	0	0	1
NCROTU882	k__Fungi	p__Ascomycota	c__Dothideomycetes	o__unidentified	f__unidentified	g__unidentified	s__unidentified	0.09375	0.3125	0.375	0.625	0.709	4	1	0	0	3	0	0	0
NCROTU437	No blast hit	NA	NA	NA	NA	NA	NA	0.558824	0.441176	0.558824	0.441176	0.71	3	2	8	2	6	3	4	6
NCROTU955	No blast hit	NA	NA	NA	NA	NA	NA	0.545455	0.454545	0.545455	0.454545	0.71	1	7	4	8	5	6	7	6
NCROTU1613	k__Fungi	p__Basidiomycota	c__Tremellomycetes	o__Tremellales	f__Bulleraceae	g__Bullera	s__unidentified	0.4	0.05	0.8	0.2	0.712	0	0	0	1	3	1	0	0
NCROTU2005	No blast hit	NA	NA	NA	NA	NA	NA	0.0972222	0.305556	0.388889	0.611111	0.713	0	8	0	3	0	7	0	0
NCROTU373	No blast hit	NA	NA	NA	NA	NA	NA	0.4375	0.03125	0.875	0.125	0.714	0	1	0	0	0	1	6	0
NCROTU1982	No blast hit	NA	NA	NA	NA	NA	NA	0.457143	0.542857	0.457143	0.542857	0.714	3	2	8	6	1	2	7	6
NCROTU133	No blast hit	NA	NA	NA	NA	NA	NA	0.375	0.0625	0.75	0.25	0.715	0	0	0	1	0	0	1	2
NCROTU717	k__Fungi	p__Mortierellomycota	c__Mortierellomycetes	o__Mortierellales	f__Mortierellaceae	g__Mortierella	s__Mortierella_elongata	0.38	0.06	0.76	0.24	0.718	0	0	0	6	0	16	0	3
NCROTU770	k__Fungi	p__Glomeromycota	c__Glomeromycetes	o__Glomerales	f__Glomeraceae	g__unidentified	s__unidentified	0.392857	0.0535714	0.785714	0.214286	0.718	0	0	0	3	0	1	10	0
OTU151	k__Fungi	p__Mortierellomycota	c__Mortierellomycetes	o__Mortierellales	f__Mortierellaceae	g__Mortierella	s__Mortierella_exigua	0.304786	0.521411	0.304786	0.695214	0.719	0	56	197	23	6	5	38	72
NCROTU579	k__Fungi	p__Ascomycota	c__Orbiliomycetes	o__Orbiliales	f__Orbiliaceae	g__unidentified	s__unidentified	0.45	0.025	0.9	0.1	0.719	0	1	0	0	0	1	8	0
NCROTU2291	No blast hit	NA	NA	NA	NA	NA	NA	0.590909	0.409091	0.590909	0.409091	0.721	2	4	1	2	1	2	3	7
NCROTU1189	k__Fungi	p__Ascomycota	c__unidentified	o__unidentified	f__unidentified	g__unidentified	s__unidentified	0.278912	0.540816	0.278912	0.721088	0.722	6	19	0	81	8	8	16	9
OTU52	k__Fungi	p__Ascomycota	c__Dothideomycetes	o__Pleosporales	f__Phaeosphaeriaceae	g__Phaeosphaeria	s__unidentified	0.0263158	0.447368	0.105263	0.894737	0.723	0	191	0	13	0	0	24	0
NCROTU1661	No blast hit	NA	NA	NA	NA	NA	NA	0.416667	0.0416667	0.833333	0.166667	0.723	0	1	0	0	0	0	4	1
OTU82	k__Fungi	p__Ascomycota	c__Dothideomycetes	o__Pleosporales	f__Didymellaceae	g__Endophoma	s__Endophoma_elongata	0.369565	0.195652	0.73913	0.26087	0.727	4	6	0	8	42	0	0	9
NCROTU1	k__Fungi	p__Basidiomycota	c__Tremellomycetes	o__Tremellales	f__unidentified	g__unidentified	s__unidentified	0.416667	0.0833333	0.833333	0.166667	0.727	0	1	3	0	3	0	0	17
NCROTU2466	No blast hit	NA	NA	NA	NA	NA	NA	0.536232	0.463768	0.536232	0.463768	0.727	7	6	7	12	10	3	14	10
NCROTU488	No blast hit	NA	NA	NA	NA	NA	NA	0.55102	0.44898	0.55102	0.44898	0.728	5	7	1	9	6	6	10	5
OTU108	k__Fungi	p__Mortierellomycota	c__Mortierellomycetes	o__Mortierellales	f__Mortierellaceae	g__Mortierella	s__Mortierella_gamsii	0.469174	0.530826	0.469174	0.530826	0.729	2022	11907	12305	5167	5100	6360	5711	10583
OTU106	k__Fungi	p__Basidiomycota	c__Agaricomycetes	o__Auriculariales	f__unidentified	g__unidentified	s__unidentified	0.252492	0.497508	0.336656	0.663344	0.732	293	904	0	1	235	14	359	0
NCROTU1556	No blast hit	NA	NA	NA	NA	NA	NA	0.526316	0.473684	0.526316	0.473684	0.733	9	8	4	6	5	8	7	10
NCROTU2579	No blast hit	NA	NA	NA	NA	NA	NA	0.477273	0.181818	0.636364	0.363636	0.734	0	3	1	0	0	3	3	1
OTU105	No blast hit	NA	NA	NA	NA	NA	NA	0.542169	0.457831	0.542169	0.457831	0.735	3	9	7	19	11	8	16	10
NCROTU633	No blast hit	NA	NA	NA	NA	NA	NA	0.0625	0.375	0.25	0.75	0.737	1	2	0	0	0	0	0	1
NCROTU221	k__Fungi	p__Ascomycota	c__Orbiliomycetes	o__Orbiliales	f__Orbiliaceae	g__Retiarius	s__unidentified	0.370968	0.129032	0.741935	0.258065	0.738	0	1	7	0	3	20	0	0
NCROTU534	No blast hit	NA	NA	NA	NA	NA	NA	0.576923	0.423077	0.576923	0.423077	0.739	1	2	3	5	3	3	8	1
NCROTU1636	k__Fungi	p__Ascomycota	c__Eurotiomycetes	o__Eurotiales	f__Thermoascaceae	g__Byssochlamys	s__Byssochlamys_spectabilis	0.287234	0.462766	0.382979	0.617021	0.739	0	1	10	18	3	7	8	0
NCROTU663	k__Fungi	p__Basidiomycota	c__Tremellomycetes	o__Tremellales	f__Bulleribasidiaceae	g__Vishniacozyma	s__Vishniacozyma_victoriae	0.410256	0.134615	0.820513	0.179487	0.74	3	1	0	3	12	0	0	20
NCROTU36	k__Fungi	p__Ascomycota	c__Dothideomycetes	o__Pleosporales	f__Pleosporaceae	g__Neocamarosporium	s__unidentified	0.219697	0.420455	0.439394	0.560606	0.742	19	7	0	11	0	7	22	0
NCROTU1119	No blast hit	NA	NA	NA	NA	NA	NA	0.46875	0.1875	0.625	0.375	0.746	0	2	1	0	0	2	1	2
NCROTU627	No blast hit	NA	NA	NA	NA	NA	NA	0.225	0.35	0.3	0.7	0.749	2	0	5	0	0	1	1	1
NCROTU2302	k__Fungi	p__unidentified	c__unidentified	o__unidentified	f__unidentified	g__unidentified	s__unidentified	0.3125	0.4375	0.416667	0.583333	0.751	0	2	2	3	0	3	1	1
OTU67	No blast hit	NA	NA	NA	NA	NA	NA	0.53271	0.46729	0.53271	0.46729	0.752	9	12	8	21	13	8	16	20
OTU114	No blast hit	NA	NA	NA	NA	NA	NA	0.531646	0.468354	0.531646	0.468354	0.753	3	16	8	10	7	9	14	12
NCROTU1167	No blast hit	NA	NA	NA	NA	NA	NA	0.583333	0.416667	0.583333	0.416667	0.754	2	3	2	3	3	3	7	1
NCROTU333	No blast hit	NA	NA	NA	NA	NA	NA	0.5	0.375	0.5	0.5	0.755	0	1	3	8	4	1	3	4
NCROTU2189	No blast hit	NA	NA	NA	NA	NA	NA	0.288462	0.461538	0.384615	0.615385	0.756	2	2	0	4	1	0	2	2
NCROTU1097	No blast hit	NA	NA	NA	NA	NA	NA	0.477273	0.363636	0.636364	0.363636	0.758	1	3	2	2	4	2	8	0
NCROTU71	k__Fungi	p__Basidiomycota	c__Agaricomycetes	o__Cantharellales	f__Ceratobasidiaceae	g__Rhizoctonia	s__Rhizoctonia_zeae	0.435484	0.209677	0.580645	0.419355	0.763	0	2	11	0	6	2	10	0
NCROTU931	No blast hit	NA	NA	NA	NA	NA	NA	0.266667	0.466667	0.533333	0.466667	0.763	1	2	2	2	0	0	6	2
OTU23	No blast hit	NA	NA	NA	NA	NA	NA	0.54717	0.45283	0.54717	0.45283	0.766	1	6	9	8	2	7	8	12
NCROTU518	No blast hit	NA	NA	NA	NA	NA	NA	0.4375	0.3125	0.583333	0.416667	0.772	1	2	0	2	1	0	3	3
NCROTU989	No blast hit	NA	NA	NA	NA	NA	NA	0.357143	0.52381	0.47619	0.52381	0.78	2	4	2	3	0	4	1	5
NCROTU1012	No blast hit	NA	NA	NA	NA	NA	NA	0.441176	0.308824	0.588235	0.411765	0.783	0	3	3	1	3	0	5	2
NCROTU1102	No blast hit	NA	NA	NA	NA	NA	NA	0.545455	0.454545	0.545455	0.454545	0.784	3	3	1	3	2	1	4	5
NCROTU1209	No blast hit	NA	NA	NA	NA	NA	NA	0.457143	0.542857	0.457143	0.542857	0.791	4	4	5	6	1	5	6	4
NCROTU1364	k__Fungi	p__Ascomycota	c__Saccharomycetes	o__Saccharomycetales	f__Debaryomycetaceae	g__Spathaspora	s__unidentified	0.535714	0.464286	0.535714	0.464286	0.796	4	6	5	24	9	4	12	20
NCROTU2264	k__Fungi	p__Basidiomycota	c__Agaricomycetes	o__Agaricales	f__Entolomataceae	g__Entoloma	s__unidentified	0.282468	0.467532	0.376623	0.623377	0.798	0	2	37	9	10	18	0	1
OTU47	No blast hit	NA	NA	NA	NA	NA	NA	0.483871	0.516129	0.483871	0.516129	0.799	7	15	10	16	10	14	10	11
NCROTU1448	No blast hit	NA	NA	NA	NA	NA	NA	0.545455	0.454545	0.545455	0.454545	0.806	4	5	3	3	4	2	4	8
NCROTU1899	No blast hit	NA	NA	NA	NA	NA	NA	0.521739	0.358696	0.521739	0.478261	0.81	0	2	6	3	1	2	8	1
NCROTU254	No blast hit	NA	NA	NA	NA	NA	NA	0.454545	0.545455	0.454545	0.545455	0.818	3	3	5	13	7	2	4	7
SH1559917	k__Fungi	p__Glomeromycota	c__Glomeromycetes	o__Glomerales	f__Glomeraceae	g__unidentified	s__unidentified	0.400685	0.349315	0.534247	0.465753	0.82	14	6	0	252	2	0	277	33
NCROTU615	No blast hit	NA	NA	NA	NA	NA	NA	0.45	0.3	0.6	0.4	0.822	1	2	1	0	3	0	1	2
NCROTU145	k__Fungi	p__Ascomycota	c__Sordariomycetes	o__Hypocreales	f__Nectriaceae	g__Fusarium	s__unidentified	0.288462	0.461538	0.384615	0.615385	0.823	0	3	1	4	1	1	0	3
NCROTU656	No blast hit	NA	NA	NA	NA	NA	NA	0.535714	0.464286	0.535714	0.464286	0.823	4	3	1	5	3	2	6	4
OTU65	No blast hit	NA	NA	NA	NA	NA	NA	0.524476	0.475524	0.524476	0.475524	0.824	15	17	15	21	15	9	33	18
NCROTU1482	No blast hit	NA	NA	NA	NA	NA	NA	0.55	0.3375	0.55	0.45	0.825	0	3	3	3	2	3	4	2
NCROTU17	No blast hit	NA	NA	NA	NA	NA	NA	0.529412	0.470588	0.529412	0.470588	0.826	5	8	7	12	6	7	12	11
NCROTU43	No blast hit	NA	NA	NA	NA	NA	NA	0.540541	0.459459	0.540541	0.459459	0.826	3	4	5	5	1	3	10	6
NCROTU209	No blast hit	NA	NA	NA	NA	NA	NA	0.5	0.375	0.5	0.5	0.826	2	4	1	0	2	1	3	1
NCROTU1464	No blast hit	NA	NA	NA	NA	NA	NA	0.375	0.5	0.5	0.5	0.827	1	5	1	3	0	4	5	1
NCROTU180	k__Fungi	p__Ascomycota	c__Sordariomycetes	o__Hypocreales	f__Nectriaceae	g__Fusarium	s__Fusarium_polyphialidicum	0.403846	0.230769	0.538462	0.461538	0.83	0	4	0	2	1	0	3	3
NCROTU637	No blast hit	NA	NA	NA	NA	NA	NA	0.222222	0.416667	0.444444	0.555556	0.83	0	1	3	1	2	0	0	2
NCROTU1808	No blast hit	NA	NA	NA	NA	NA	NA	0.468085	0.531915	0.468085	0.531915	0.83	3	13	4	5	7	3	9	3
NCROTU1774	No blast hit	NA	NA	NA	NA	NA	NA	0.483871	0.387097	0.483871	0.516129	0.831	0	9	4	3	2	2	5	6
NCROTU1649	k__Fungi	p__Ascomycota	c__Leotiomycetes	o__Helotiales	f__unidentified	g__unidentified	s__unidentified	0.285714	0.214286	0.571429	0.428571	0.832	0	0	8	1	9	0	3	0
NCROTU2205	k__Fungi	p__Basidiomycota	c__Tremellomycetes	o__Tremellales	f__Bulleribasidiaceae	g__Derxomyces	s__unidentified	0.25	0.375	0.5	0.5	0.832	6	1	0	2	4	0	5	0
NCROTU371	No blast hit	NA	NA	NA	NA	NA	NA	0.46875	0.375	0.625	0.375	0.842	1	2	1	2	5	0	2	3
NCROTU891	No blast hit	NA	NA	NA	NA	NA	NA	0.166667	0.333333	0.333333	0.666667	0.845	7	3	0	0	2	3	0	0
OTU164	k__Fungi	p__Ascomycota	c__Dothideomycetes	o__Pleosporales	f__unidentified	g__unidentified	s__unidentified	0.459016	0.405738	0.459016	0.540984	0.853	0	249	54	93	102	7	126	101
OTU97	k__Fungi	p__Basidiomycota	c__Tremellomycetes	o__Filobasidiales	f__Filobasidiaceae	g__Filobasidium	s__Filobasidium_magnum	0.477778	0.522222	0.477778	0.522222	0.864	43	8	33	10	34	9	31	12
NCROTU100	No blast hit	NA	NA	NA	NA	NA	NA	0.485294	0.352941	0.647059	0.352941	0.873	1	3	1	1	1	0	4	6
NCROTU1979	k__Fungi	p__Ascomycota	c__Pezizomycetes	o__unidentified	f__unidentified	g__unidentified	s__unidentified	0.0526316	0.447368	0.105263	0.894737	0.874	1	0	16	0	1	0	1	0
NCROTU2182	No blast hit	NA	NA	NA	NA	NA	NA	0.36	0.48	0.36	0.64	0.884	4	0	7	5	1	1	4	3
NCROTU396	No blast hit	NA	NA	NA	NA	NA	NA	0.523077	0.476923	0.523077	0.476923	0.885	4	5	11	11	9	3	13	9
OTU100	k__Fungi	p__Basidiomycota	c__Tremellomycetes	o__Cystofilobasidiales	f__Cystofilobasidiaceae	g__Cystofilobasidium	s__Cystofilobasidium_macerans	0.738007	0.261993	0.738007	0.261993	0.886	53	12	119	29	42	2	8	548
SH1191006	k__Fungi	p__Ascomycota	c__Sordariomycetes	o__Xylariales	f__unidentified	g__unidentified	s__unidentified	0.363636	0.636364	0.363636	0.636364	0.888	8	130	24	27	26	31	29	22
NCROTU257	k__Fungi	p__Ascomycota	c__Orbiliomycetes	o__Orbiliales	f__Orbiliaceae	g__Orbilia	s__unidentified	0.1	0.4	0.2	0.8	0.889	0	1	11	0	0	0	2	1
NCROTU888	k__Fungi	p__Basidiomycota	c__Agaricomycetes	o__Agaricales	f__Marasmiaceae	g__Marasmius	s__unidentified	0.16	0.34	0.32	0.68	0.895	3	14	0	0	0	4	0	4
OTU119	k__Fungi	p__Ascomycota	c__Dothideomycetes	o__Pleosporales	f__Didymellaceae	g__Boeremia	s__Boeremia_noackiana	0.261792	0.325472	0.349057	0.650943	0.901	29	0	0	40	6	26	0	5
OTU98	k__Fungi	p__Ascomycota	c__Dothideomycetes	o__Pleosporales	f__Didymellaceae	g__Didymella	s__Didymella_viburnicola	0.442062	0.410584	0.589416	0.410584	0.906	37	7	120	61	172	0	16	135
OTU169	k__Fungi	p__unidentified	c__unidentified	o__unidentified	f__unidentified	g__unidentified	s__unidentified	0.418182	0.290909	0.418182	0.581818	0.908	0	155	0	5	65	23	5	22
NCROTU997	No blast hit	NA	NA	NA	NA	NA	NA	0.518519	0.481481	0.518519	0.481481	0.909	5	6	10	5	5	6	9	8
NCROTU1514	No blast hit	NA	NA	NA	NA	NA	NA	0.416667	0.222222	0.555556	0.444444	0.909	0	3	0	1	1	1	3	0
NCROTU2093	k__Fungi	p__Ascomycota	c__Lecanoromycetes	o__Pertusariales	f__Ochrolechiaceae	g__Ochrolechia	s__Ochrolechia_androgyna	0.519782	0.480218	0.519782	0.480218	0.911	78	12	187	75	194	73	54	60
NCROTU154	k__Fungi	p__Ascomycota	c__Leotiomycetes	o__Helotiales	f__Helotiaceae	g__Scytalidium	s__Scytalidium_circinatum	0.142857	0.357143	0.285714	0.714286	0.912	1	4	0	0	0	1	1	0
NCROTU544	No blast hit	NA	NA	NA	NA	NA	NA	0.214286	0.428571	0.428571	0.571429	0.912	0	1	1	2	0	2	0	1
NCROTU46	No blast hit	NA	NA	NA	NA	NA	NA	0.375	0.25	0.5	0.5	0.914	0	1	0	3	1	0	1	2
NCROTU1293	No blast hit	NA	NA	NA	NA	NA	NA	0.214286	0.428571	0.428571	0.571429	0.918	0	1	2	1	0	0	2	1
NCROTU762	No blast hit	NA	NA	NA	NA	NA	NA	0.428571	0.214286	0.571429	0.428571	0.919	0	1	0	2	2	0	1	1
NCROTU320	No blast hit	NA	NA	NA	NA	NA	NA	0.375	0.25	0.5	0.5	0.922	0	1	0	4	0	3	1	1
NCROTU2489	k__Fungi	p__Basidiomycota	c__Tremellomycetes	o__Tremellales	f__Trimorphomycetaceae	g__Saitozyma	s__Saitozyma_podzolica	0.419643	0.435268	0.419643	0.580357	0.928	4	0	58	3	37	2	3	5
NCROTU2317	No blast hit	NA	NA	NA	NA	NA	NA	0.321429	0.428571	0.428571	0.571429	0.933	0	1	2	5	1	0	2	3
NCROTU2137	No blast hit	NA	NA	NA	NA	NA	NA	0.47619	0.52381	0.47619	0.52381	0.972	1	3	6	12	7	1	8	4
SH1179143	k__Fungi	p__Ascomycota	c__Sordariomycetes	o__Sordariales	f__unidentified	g__unidentified	s__unidentified	0.25	0	1	0	1	0	0	0	0	0	1	0	0
SH1557459	k__Fungi	p__Basidiomycota	c__Tremellomycetes	o__Filobasidiales	f__Filobasidiaceae	g__Naganishia	s__Naganishia_liquefaciens	0	0.25	0	1	1	4	0	0	0	0	0	0	0
SH1650805	k__Fungi	p__Basidiomycota	c__Tremellomycetes	o__Tremellales	f__Rhynchogastremataceae	g__Papiliotrema	s__unidentified	0	0.25	0	1	1	27	0	0	0	0	0	0	0
SH1649822	k__Fungi	p__Ascomycota	c__Dothideomycetes	o__Venturiales	f__Sympoventuriaceae	g__Ochroconis	s__Ochroconis_tshawytschae	0	0.25	0	1	1	0	0	7	0	0	0	0	0
SH1186340	k__Fungi	p__Ascomycota	c__Sordariomycetes	o__Sordariales	f__Lasiosphaeriaceae	g__unidentified	s__unidentified	0	0.25	0	1	1	0	0	1	0	0	0	0	0
SH1561421	k__Fungi	p__Ascomycota	c__Sordariomycetes	o__Hypocreales	f__Clavicipitaceae	g__Metarhizium	s__Metarhizium_marquandii	0	0.25	0	1	1	1	0	0	0	0	0	0	0
SH1555660	k__Fungi	p__Basidiomycota	c__Agaricomycetes	o__Polyporales	f__Ganodermataceae	g__Ganoderma	s__Ganoderma_adspersum	0.25	0	1	0	1	0	0	0	0	5	0	0	0
SH1190898	k__Fungi	p__Ascomycota	c__Sordariomycetes	o__Sordariales	f__Lasiosphaeriaceae	g__unidentified	s__unidentified	0	0.25	0	1	1	0	0	2	0	0	0	0	0
SH1142825	k__Fungi	p__Ascomycota	c__Dothideomycetes	o__Pleosporales	f__Pleosporaceae	g__Alternaria	s__Alternaria_terricola	0.166667	0.166667	0.333333	0.666667	1	0	0	4	0	1	0	0	1
SH1511528	k__Fungi	p__Ascomycota	c__unidentified	o__unidentified	f__unidentified	g__unidentified	s__unidentified	0.25	0	1	0	1	0	0	0	0	0	0	0	2
SH1508487	k__Fungi	p__Basidiomycota	c__Agaricomycetes	o__Agaricales	f__unidentified	g__unidentified	s__unidentified	0.25	0	1	0	1	0	0	0	0	0	3	0	0
SH1561136	k__Fungi	p__Basidiomycota	c__Agaricomycetes	o__Auriculariales	f__Auriculariaceae	g__Auricularia	s__Auricularia_mesenterica	0.25	0	1	0	1	0	0	0	0	0	7	0	0
SH1547058	k__Fungi	p__Ascomycota	c__Dothideomycetes	o__Pleosporales	f__Didymellaceae	g__Phoma	s__Phoma_saxea	0.00347222	0.246528	0.0138889	0.986111	1	0	0	71	0	1	0	0	0
SH1518268	k__Fungi	p__Ascomycota	c__Sordariomycetes	o__unidentified	f__unidentified	g__unidentified	s__unidentified	0	0.25	0	1	1	0	1	0	0	0	0	0	0
SH1557461	k__Fungi	p__Basidiomycota	c__Tremellomycetes	o__Filobasidiales	f__Filobasidiaceae	g__Naganishia	s__Naganishia_albida	0.03125	0.21875	0.125	0.875	1	28	0	0	0	0	0	0	4
SH1158137	k__Fungi	p__unidentified	c__unidentified	o__unidentified	f__unidentified	g__unidentified	s__unidentified	0	0.25	0	1	1	0	0	1	0	0	0	0	0
SH1508477	k__Fungi	p__Basidiomycota	c__Agaricomycetes	o__Agaricales	f__Psathyrellaceae	g__Coprinellus	s__Coprinellus_micaceus	0.25	0	1	0	1	0	0	0	0	0	0	8	0
SH1505864	k__Fungi	p__Ascomycota	c__Dothideomycetes	o__Pleosporales	f__Pleosporaceae	g__Alternaria	s__Alternaria_infectoria	0.25	0	1	0	1	0	0	0	0	2	0	0	0
SH1168339	k__Fungi	p__Ascomycota	c__unidentified	o__unidentified	f__unidentified	g__unidentified	s__unidentified	0.166667	0.0833333	0.666667	0.333333	1	0	1	0	0	0	0	2	0
SH1168348	k__Fungi	p__Basidiomycota	c__Agaricomycetes	o__Cantharellales	f__Ceratobasidiaceae	g__Ceratobasidium	s__unidentified	0	0.25	0	1	1	3	0	0	0	0	0	0	0
SH1650089	k__Fungi	p__Basidiomycota	c__Tremellomycetes	o__Cystofilobasidiales	f__Cystofilobasidiaceae	g__Cystofilobasidium	s__Cystofilobasidium_macerans	0.31893	0.36214	0.63786	0.36214	1	35	8	40	5	114	0	0	41
SH1508480	k__Fungi	p__Basidiomycota	c__Agaricomycetes	o__Agaricales	f__unidentified	g__unidentified	s__unidentified	0	0.25	0	1	1	0	4	0	0	0	0	0	0
SH1651390	k__Fungi	p__Basidiomycota	c__Microbotryomycetes	o__Leucosporidiales	f__Leucosporidiaceae	g__unidentified	s__unidentified	0.0833333	0.166667	0.333333	0.666667	1	0	0	0	2	1	0	0	0
OTU78	k__Fungi	p__unidentified	c__unidentified	o__unidentified	f__unidentified	g__unidentified	s__unidentified	0	0.25	0	1	1	9	0	0	0	0	0	0	0
OTU75	No blast hit	NA	NA	NA	NA	NA	NA	0.5	0.5	0.5	0.5	1	5	8	7	7	8	4	11	4
OTU77	k__Fungi	p__Basidiomycota	c__Tremellomycetes	o__Filobasidiales	f__Filobasidiaceae	g__Filobasidium	s__Filobasidium_wieringae	0.204545	0.0454545	0.818182	0.181818	1	0	2	0	0	0	0	0	9
OTU200	k__Fungi	p__Glomeromycota	c__Glomeromycetes	o__Glomerales	f__Claroideoglomeraceae	g__Claroideoglomus	s__unidentified	0.106383	0.196809	0.212766	0.787234	1	0	0	0	37	2	0	8	0
OTU4	k__Fungi	p__Ascomycota	c__unidentified	o__unidentified	f__unidentified	g__unidentified	s__unidentified	0	0.25	0	1	1	0	0	37	0	0	0	0	0
OTU64	k__Fungi	p__Basidiomycota	c__Tremellomycetes	o__Tremellales	f__Rhynchogastremataceae	g__Papiliotrema	s__Papiliotrema_laurentii	0.230114	0.0198864	0.920455	0.0795455	1	0	0	0	7	0	81	0	0
OTU139	k__Fungi	p__Ascomycota	c__Eurotiomycetes	o__Eurotiales	f__Thermoascaceae	g__Byssochlamys	s__Byssochlamys_spectabilis	0	0.25	0	1	1	6	0	0	0	0	0	0	0
OTU124	k__Fungi	p__unidentified	c__unidentified	o__unidentified	f__unidentified	g__unidentified	s__unidentified	0.281481	0.327778	0.562963	0.437037	1	0	2	47	10	51	0	25	0
OTU126	k__Fungi	p__Basidiomycota	c__Microbotryomycetes	o__Sporidiobolales	f__Sporidiobolaceae	g__Rhodosporidiobolus	s__Rhodosporidiobolus_odoratus	0	0.25	0	1	1	0	0	68	0	0	0	0	0
OTU10	k__Fungi	p__Basidiomycota	c__Agaricomycetes	o__Agaricales	f__Psathyrellaceae	g__unidentified	s__unidentified	0.25	0	1	0	1	0	0	0	0	31	0	0	0
OTU15	k__Fungi	p__Mortierellomycota	c__Mortierellomycetes	o__Mortierellales	f__unidentified	g__unidentified	s__unidentified	0	0.25	0	1	1	53	0	0	0	0	0	0	0
OTU137	No blast hit	NA	NA	NA	NA	NA	NA	0.5	0.5	0.5	0.5	1	12	18	16	15	22	6	17	16
OTU197	k__Fungi	p__unidentified	c__unidentified	o__unidentified	f__unidentified	g__unidentified	s__unidentified	0.25	0	1	0	1	0	0	0	0	0	77	0	0
OTU5	No blast hit	NA	NA	NA	NA	NA	NA	0.25	0	1	0	1	0	0	0	0	579	0	0	0
OTU3	k__Fungi	p__Ascomycota	c__Pezizomycetes	o__Pezizales	f__Pyronemataceae	g__unidentified	s__unidentified	0.238095	0.0119048	0.952381	0.047619	1	0	2	0	0	40	0	0	0
OTU33	k__Fungi	p__Basidiomycota	c__Agaricomycetes	o__Agaricales	f__unidentified	g__unidentified	s__unidentified	0.138889	0.111111	0.555556	0.444444	1	0	0	0	4	5	0	0	0
OTU130	k__Fungi	p__Basidiomycota	c__Agaricomycetes	o__Agaricales	f__Psathyrellaceae	g__Coprinellus	s__Coprinellus_sabulicola	0.25	0	1	0	1	0	0	0	0	0	0	0	1
OTU158	k__Fungi	p__Ascomycota	c__Eurotiomycetes	o__Chaetothyriales	f__Herpotrichiellaceae	g__unidentified	s__unidentified	0.287671	0.212329	0.575342	0.424658	1	0	19	0	12	4	38	0	0
OTU25	k__Fungi	p__Ascomycota	c__Sordariomycetes	o__unidentified	f__unidentified	g__unidentified	s__unidentified	0	0.25	0	1	1	0	1	0	0	0	0	0	0
OTU29	k__Fungi	p__Ascomycota	c__Dothideomycetes	o__Pleosporales	f__Lophiotremataceae	g__Lophiotrema	s__unidentified	0.25	0	1	0	1	0	0	0	0	0	0	7	0
OTU167	No blast hit	NA	NA	NA	NA	NA	NA	0.494949	0.505051	0.494949	0.505051	1	9	12	16	13	12	3	19	15
OTU51	k__Fungi	p__Ascomycota	c__unidentified	o__unidentified	f__unidentified	g__unidentified	s__unidentified	0.275	0.3375	0.55	0.45	1	3	8	0	7	12	10	0	0
OTU183	k__Fungi	p__Ascomycota	c__Orbiliomycetes	o__unidentified	f__unidentified	g__unidentified	s__unidentified	0.25	0	1	0	1	0	0	0	0	0	0	167	0
OTU180	k__Fungi	p__Ascomycota	c__Orbiliomycetes	o__Orbiliales	f__Orbiliaceae	g__Orbilia	s__unidentified	0	0.25	0	1	1	0	6	0	0	0	0	0	0
OTU187	k__Fungi	p__Basidiomycota	c__Agaricomycetes	o__Agaricales	f__Amanitaceae	g__Amanita	s__unidentified	0.25	0	1	0	1	0	0	0	0	0	0	20	0
OTU58	k__Fungi	p__Basidiomycota	c__unidentified	o__unidentified	f__unidentified	g__unidentified	s__unidentified	0.00308642	0.246914	0.0123457	0.987654	1	0	80	0	0	0	0	1	0
OTU179	k__Fungi	p__Mortierellomycota	c__Mortierellomycetes	o__Mortierellales	f__Mortierellaceae	g__Mortierella	s__Mortierella_gemmifera	0	0.25	0	1	1	0	0	0	11	0	0	0	0
OTU172	k__Fungi	p__Ascomycota	c__Orbiliomycetes	o__Orbiliales	f__Orbiliaceae	g__Orbilia	s__unidentified	0	0.25	0	1	1	0	2	0	0	0	0	0	0
OTU173	k__Fungi	p__Ascomycota	c__Leotiomycetes	o__Erysiphales	f__Erysiphaceae	g__Microidium	s__Microidium_phyllanthi	0	0.25	0	1	1	0	0	111	0	0	0	0	0
OTU191	k__Fungi	p__Basidiomycota	c__Tremellomycetes	o__Tremellales	f__unidentified	g__unidentified	s__unidentified	0.25	0	1	0	1	0	0	0	0	0	0	0	13
NCROTU4	No blast hit	NA	NA	NA	NA	NA	NA	0	0.25	0	1	1	0	0	0	1	0	0	0	0
NCROTU5	k__Fungi	p__Ascomycota	c__Eurotiomycetes	o__Chaetothyriales	f__Cyphellophoraceae	g__Cyphellophora	s__Cyphellophora_vermispora	0	0.25	0	1	1	0	1	0	0	0	0	0	0
NCROTU7	k__Fungi	p__Basidiomycota	c__Agaricomycetes	o__Agaricales	f__Tricholomataceae	g__Mycena	s__Mycena_olida	0.25	0	1	0	1	0	0	0	0	0	0	4	0
NCROTU14	No blast hit	NA	NA	NA	NA	NA	NA	0.2	0.15	0.4	0.6	1	0	0	3	0	0	1	1	0
NCROTU37	k__Fungi	p__Ascomycota	c__Dothideomycetes	o__Pleosporales	f__unidentified	g__unidentified	s__unidentified	0.25	0	1	0	1	0	0	0	0	0	0	0	1
NCROTU39	No blast hit	NA	NA	NA	NA	NA	NA	0	0.25	0	1	1	0	0	0	1	0	0	0	0
NCROTU40	k__Fungi	p__Ascomycota	c__Pezizomycetes	o__Pezizales	f__Pyronemataceae	g__unidentified	s__unidentified	0	0.25	0	1	1	0	0	249	0	0	0	0	0
NCROTU42	No blast hit	NA	NA	NA	NA	NA	NA	0.25	0	1	0	1	0	0	0	0	1	0	0	0
NCROTU53	k__Fungi	p__Ascomycota	c__Eurotiomycetes	o__Eurotiales	f__Thermoascaceae	g__Byssochlamys	s__Byssochlamys_spectabilis	0	0.25	0	1	1	1	0	0	0	0	0	0	0
NCROTU62	k__Fungi	p__Mortierellomycota	c__Mortierellomycetes	o__Mortierellales	f__Mortierellaceae	g__Mortierella	s__Mortierella_gamsii	0.25	0	1	0	1	0	0	0	0	0	0	0	1
NCROTU70	k__Fungi	p__Ascomycota	c__Orbiliomycetes	o__Orbiliales	f__Orbiliaceae	g__Orbilia	s__unidentified	0	0.25	0	1	1	0	0	0	3	0	0	0	0
NCROTU73	k__Fungi	p__Basidiomycota	c__Agaricomycetes	o__Cantharellales	f__Ceratobasidiaceae	g__unidentified	s__unidentified	0	0.25	0	1	1	0	0	0	1	0	0	0	0
NCROTU76	No blast hit	NA	NA	NA	NA	NA	NA	0	0.25	0	1	1	1	0	0	0	0	0	0	0
NCROTU77	k__Fungi	p__Basidiomycota	c__Tremellomycetes	o__Filobasidiales	f__Filobasidiaceae	g__Naganishia	s__Naganishia_diffluens	0	0.25	0	1	1	2	0	0	0	0	0	0	0
NCROTU82	No blast hit	NA	NA	NA	NA	NA	NA	0	0.25	0	1	1	0	4	0	0	0	0	0	0
NCROTU85	k__Fungi	p__Glomeromycota	c__Glomeromycetes	o__Glomerales	f__Glomeraceae	g__unidentified	s__unidentified	0.05	0.2	0.2	0.8	1	0	0	0	4	1	0	0	0
NCROTU86	k__Fungi	p__Olpidiomycota	c__Olpidiomycetes	o__Olpidiales	f__Olpidiaceae	g__Olpidium	s__Olpidium_brassicae	0	0.25	0	1	1	0	1	0	0	0	0	0	0
NCROTU91	k__Fungi	p__Basidiomycota	c__Agaricomycetes	o__Agaricales	f__Marasmiaceae	g__Marasmius	s__unidentified	0	0.25	0	1	1	0	1	0	0	0	0	0	0
NCROTU98	No blast hit	NA	NA	NA	NA	NA	NA	0.538462	0.461538	0.538462	0.461538	1	1	1	1	3	3	1	1	2
NCROTU102	k__Fungi	p__Chytridiomycota	c__Spizellomycetes	o__Spizellomycetales	f__Spizellomycetaceae	g__Spizellomyces	s__Spizellomyces_lactosolyticus	0.25	0	1	0	1	0	0	0	0	0	0	0	2
NCROTU106	No blast hit	NA	NA	NA	NA	NA	NA	0	0.25	0	1	1	0	0	2	0	0	0	0	0
NCROTU113	k__Fungi	p__Glomeromycota	c__unidentified	o__unidentified	f__unidentified	g__unidentified	s__unidentified	0	0.25	0	1	1	15	0	0	0	0	0	0	0
NCROTU114	No blast hit	NA	NA	NA	NA	NA	NA	0.2	0.45	0.4	0.6	1	1	1	1	0	0	1	0	1
NCROTU116	k__Fungi	p__Ascomycota	c__Dothideomycetes	o__Pleosporales	f__Pleosporaceae	g__Neocamarosporium	s__unidentified	0	0.25	0	1	1	0	3	0	0	0	0	0	0
NCROTU119	k__Fungi	p__Ascomycota	c__Eurotiomycetes	o__Eurotiales	f__Thermoascaceae	g__Byssochlamys	s__Byssochlamys_spectabilis	0.25	0	1	0	1	0	0	0	0	0	1	0	0
NCROTU122	k__Fungi	p__Ascomycota	c__Dothideomycetes	o__Pleosporales	f__unidentified	g__unidentified	s__unidentified	0	0.25	0	1	1	0	1	0	0	0	0	0	0
NCROTU138	k__Fungi	p__Ascomycota	c__Dothideomycetes	o__Pleosporales	f__Lophiostomataceae	g__unidentified	s__unidentified	0	0.25	0	1	1	0	0	0	11	0	0	0	0
NCROTU140	No blast hit	NA	NA	NA	NA	NA	NA	0.25	0	1	0	1	0	0	0	0	0	0	10	0
NCROTU143	k__Fungi	p__Ascomycota	c__Dothideomycetes	o__Pleosporales	f__unidentified	g__unidentified	s__unidentified	0.25	0	1	0	1	0	0	0	0	0	0	0	3
NCROTU144	k__Fungi	p__Ascomycota	c__Orbiliomycetes	o__Orbiliales	f__Orbiliaceae	g__Orbilia	s__unidentified	0.25	0	1	0	1	0	0	0	0	0	0	1	0
NCROTU149	k__Fungi	p__Basidiomycota	c__Agaricomycetes	o__Geastrales	f__Geastraceae	g__unidentified	s__unidentified	0.25	0	1	0	1	0	0	0	0	2	0	0	0
NCROTU162	k__Fungi	p__Ascomycota	c__Dothideomycetes	o__Tubeufiales	f__Tubeufiaceae	g__Tubeufia	s__Tubeufia_helicomyces	0	0.25	0	1	1	0	4	0	0	0	0	0	0
NCROTU164	k__Fungi	p__Mucoromycota	c__Mucoromycetes	o__Mucorales	f__Mucoraceae	g__Mucor	s__Mucor_circinelloides	0.25	0	1	0	1	0	0	0	0	2	0	0	0
NCROTU165	No blast hit	NA	NA	NA	NA	NA	NA	0.5	0.5	0.5	0.5	1	1	2	6	4	5	2	3	3
NCROTU169	k__Fungi	p__unidentified	c__unidentified	o__unidentified	f__unidentified	g__unidentified	s__unidentified	0	0.25	0	1	1	1	0	0	0	0	0	0	0
NCROTU171	No blast hit	NA	NA	NA	NA	NA	NA	0.125	0.125	0.5	0.5	1	1	0	0	0	0	0	1	0
NCROTU175	k__Fungi	p__Basidiomycota	c__Agaricomycetes	o__Boletales	f__Pisolithaceae	g__Pisolithus	s__Pisolithus_arhizus	0	0.25	0	1	1	0	0	0	2	0	0	0	0
NCROTU176	k__Fungi	p__Ascomycota	c__Sordariomycetes	o__Xylariales	f__Coniocessiaceae	g__Coniocessia	s__Coniocessia_cruciformis	0.25	0	1	0	1	0	0	0	0	0	1	0	0
NCROTU181	k__Fungi	p__Basidiomycota	c__Agaricomycetes	o__Agaricales	f__Amanitaceae	g__Amanita	s__unidentified	0	0.25	0	1	1	0	0	4	0	0	0	0	0
NCROTU182	k__Fungi	p__Basidiomycota	c__Agaricomycetes	o__Agaricales	f__Entolomataceae	g__Entoloma	s__Entoloma_korhonenii	0	0.25	0	1	1	0	2	0	0	0	0	0	0
NCROTU185	k__Fungi	p__Basidiomycota	c__Agaricomycetes	o__unidentified	f__unidentified	g__unidentified	s__unidentified	0.114583	0.192708	0.229167	0.770833	1	37	0	0	0	3	0	0	8
NCROTU195	k__Fungi	p__Ascomycota	c__Saccharomycetes	o__Saccharomycetales	f__Debaryomycetaceae	g__Spathaspora	s__unidentified	0	0.25	0	1	1	0	0	0	5	0	0	0	0
NCROTU200	k__Fungi	p__Ascomycota	c__Dothideomycetes	o__Pleosporales	f__Pleosporaceae	g__Neocamarosporium	s__unidentified	0	0.25	0	1	1	0	0	0	2	0	0	0	0
NCROTU208	k__Fungi	p__Ascomycota	c__Saccharomycetes	o__Saccharomycetales	f__Debaryomycetaceae	g__Spathaspora	s__unidentified	0.25	0	1	0	1	0	0	0	0	0	0	0	10
NCROTU211	k__Fungi	p__Ascomycota	c__Dothideomycetes	o__Pleosporales	f__Didymosphaeriaceae	g__Paraphaeosphaeria	s__Paraphaeosphaeria_michotii	0.25	0	1	0	1	0	0	0	0	0	0	0	8
NCROTU212	k__Fungi	p__Ascomycota	c__Dothideomycetes	o__Pleosporales	f__Didymellaceae	g__Stagonosporopsis	s__Stagonosporopsis_dorenboschii	0.166667	0.0833333	0.666667	0.333333	1	0	0	0	2	4	0	0	0
NCROTU230	k__Fungi	p__Ascomycota	c__Leotiomycetes	o__Erysiphales	f__Erysiphaceae	g__Microidium	s__Microidium_phyllanthi	0.25	0	1	0	1	0	0	0	0	6	0	0	0
NCROTU239	k__Fungi	p__Ascomycota	c__Dothideomycetes	o__Pleosporales	f__Didymellaceae	g__Phoma	s__Phoma_puncteliae	0.25	0	1	0	1	0	0	0	0	42	0	0	0
NCROTU242	k__Fungi	p__Ascomycota	c__Dothideomycetes	o__Pleosporales	f__unidentified	g__unidentified	s__unidentified	0	0.25	0	1	1	0	0	2	0	0	0	0	0
NCROTU244	k__Fungi	p__Basidiomycota	c__Agaricomycetes	o__Cantharellales	f__Ceratobasidiaceae	g__unidentified	s__unidentified	0.16875	0.165625	0.3375	0.6625	1	0	0	53	0	20	0	7	0
NCROTU249	k__Fungi	p__Rozellomycota	c__unidentified	o__unidentified	f__unidentified	g__unidentified	s__unidentified	0.25	0	1	0	1	0	0	0	0	0	12	0	0
NCROTU251	No blast hit	NA	NA	NA	NA	NA	NA	0.333333	0.0833333	0.666667	0.333333	1	0	0	1	0	0	0	1	1
NCROTU263	k__Fungi	p__Basidiomycota	c__Agaricomycetes	o__Cantharellales	f__unidentified	g__unidentified	s__unidentified	0.25	0	1	0	1	0	0	0	0	0	0	0	9
NCROTU264	k__Fungi	p__Rozellomycota	c__unidentified	o__unidentified	f__unidentified	g__unidentified	s__unidentified	0	0.25	0	1	1	0	0	8	0	0	0	0	0
NCROTU267	k__Fungi	p__unidentified	c__unidentified	o__unidentified	f__unidentified	g__unidentified	s__unidentified	0	0.25	0	1	1	0	1	0	0	0	0	0	0
NCROTU277	k__Fungi	p__Ascomycota	c__Dothideomycetes	o__Pleosporales	f__unidentified	g__unidentified	s__unidentified	0.075	0.175	0.3	0.7	1	0	0	0	7	0	3	0	0
NCROTU278	No blast hit	NA	NA	NA	NA	NA	NA	0.25	0.125	0.5	0.5	1	0	2	0	0	1	0	0	1
NCROTU292	k__Fungi	p__Glomeromycota	c__Glomeromycetes	o__Glomerales	f__Glomeraceae	g__unidentified	s__unidentified	0.25	0	1	0	1	0	0	0	0	0	0	1	0
NCROTU294	No blast hit	NA	NA	NA	NA	NA	NA	0	0.25	0	1	1	0	0	1	0	0	0	0	0
NCROTU295	No blast hit	NA	NA	NA	NA	NA	NA	0	0.25	0	1	1	0	0	8	0	0	0	0	0
NCROTU298	k__Fungi	p__Ascomycota	c__Eurotiomycetes	o__Eurotiales	f__Aspergillaceae	g__Aspergillus	s__Aspergillus_albertensis	0.25	0	1	0	1	0	0	0	0	0	0	1	0
NCROTU300	No blast hit	NA	NA	NA	NA	NA	NA	0.3	0.1	0.6	0.4	1	0	0	2	0	2	0	1	0
NCROTU305	k__Fungi	p__Basidiomycota	c__Agaricomycetes	o__Agaricales	f__Bolbitiaceae	g__Conocybe	s__Conocybe_lobauensis	0.25	0	1	0	1	0	0	0	0	3	0	0	0
NCROTU307	No blast hit	NA	NA	NA	NA	NA	NA	0	0.25	0	1	1	1	0	0	0	0	0	0	0
NCROTU313	No blast hit	NA	NA	NA	NA	NA	NA	0.25	0	1	0	1	0	0	0	0	0	2	0	0
NCROTU316	k__Fungi	p__unidentified	c__unidentified	o__unidentified	f__unidentified	g__unidentified	s__unidentified	0.25	0	1	0	1	0	0	0	0	0	2	0	0
NCROTU327	k__Fungi	p__unidentified	c__unidentified	o__unidentified	f__unidentified	g__unidentified	s__unidentified	0	0.25	0	1	1	0	0	1	0	0	0	0	0
NCROTU329	k__Fungi	p__Basidiomycota	c__Agaricomycetes	o__Agaricales	f__Entolomataceae	g__Entoloma	s__Entoloma_korhonenii	0	0.25	0	1	1	0	2	0	0	0	0	0	0
NCROTU335	k__Fungi	p__Basidiomycota	c__Agaricomycetes	o__Boletales	f__Coniophoraceae	g__Coniophora	s__Coniophora_opuntiae	0.25	0	1	0	1	0	0	0	0	0	8	0	0
NCROTU339	k__Fungi	p__Basidiomycota	c__Tremellomycetes	o__Tremellales	f__Bulleribasidiaceae	g__Dioszegia	s__Dioszegia_fristingensis	0.25	0	1	0	1	0	0	0	0	0	0	0	11
NCROTU340	k__Fungi	p__Ascomycota	c__Leotiomycetes	o__Helotiales	f__Hyaloscyphaceae	g__unidentified	s__unidentified	0	0.25	0	1	1	0	0	0	2	0	0	0	0
NCROTU349	k__Fungi	p__Ascomycota	c__Sordariomycetes	o__Sordariales	f__Chaetomiaceae	g__Humicola	s__Humicola_nigrescens	0.45	0.2	0.6	0.4	1	1	1	0	0	0	1	1	1
NCROTU350	k__Fungi	p__Ascomycota	c__Leotiomycetes	o__unidentified	f__unidentified	g__unidentified	s__unidentified	0.25	0	1	0	1	0	0	0	0	26	0	0	0
NCROTU351	k__Fungi	p__Ascomycota	c__Eurotiomycetes	o__Chaetothyriales	f__Herpotrichiellaceae	g__Coniosporium	s__Coniosporium_apollinis	0.25	0	1	0	1	0	0	0	0	0	0	0	1
NCROTU355	k__Fungi	p__Ascomycota	c__Eurotiomycetes	o__Eurotiales	f__Aspergillaceae	g__Penicillium	s__Penicillium_gladioli	0.25	0	1	0	1	0	0	0	0	1	0	0	0
NCROTU359	No blast hit	NA	NA	NA	NA	NA	NA	0	0.25	0	1	1	1	0	0	0	0	0	0	0
NCROTU365	k__Fungi	p__Mortierellomycota	c__Mortierellomycetes	o__Mortierellales	f__Mortierellaceae	g__Mortierella	s__Mortierella_capitata	0.222222	0.0277778	0.888889	0.111111	1	0	1	0	0	0	0	8	0
NCROTU367	k__Fungi	p__Ascomycota	c__Dothideomycetes	o__Pleosporales	f__unidentified	g__unidentified	s__unidentified	0.333333	0.0833333	0.666667	0.333333	1	0	0	0	1	0	1	1	0
NCROTU385	k__Fungi	p__Ascomycota	c__Eurotiomycetes	o__Eurotiales	f__Thermoascaceae	g__Byssochlamys	s__Byssochlamys_spectabilis	0.1	0.15	0.4	0.6	1	0	0	0	3	0	0	2	0
NCROTU388	No blast hit	NA	NA	NA	NA	NA	NA	0	0.25	0	1	1	7	0	0	0	0	0	0	0
NCROTU391	No blast hit	NA	NA	NA	NA	NA	NA	0.25	0	1	0	1	0	0	0	0	0	0	0	74
NCROTU393	k__Fungi	p__Ascomycota	c__Leotiomycetes	o__Helotiales	f__Hyaloscyphaceae	g__Cistella	s__unidentified	0.0535714	0.196429	0.214286	0.785714	1	0	22	0	0	0	6	0	0
NCROTU397	k__Fungi	p__Glomeromycota	c__Glomeromycetes	o__Glomerales	f__Glomeraceae	g__unidentified	s__unidentified	0	0.25	0	1	1	0	0	0	21	0	0	0	0
NCROTU399	k__Fungi	p__Basidiomycota	c__Agaricomycetes	o__Agaricales	f__Tricholomataceae	g__Melanoleuca	s__Melanoleuca_communis	0	0.25	0	1	1	0	0	0	3	0	0	0	0
NCROTU407	k__Fungi	p__Ascomycota	c__Dothideomycetes	o__Pleosporales	f__Testudinaceae	g__unidentified	s__unidentified	0	0.25	0	1	1	0	0	0	2	0	0	0	0
NCROTU409	k__Fungi	p__Basidiomycota	c__Cystobasidiomycetes	o__Cystobasidiales	f__Cystobasidiaceae	g__Cystobasidium	s__Cystobasidium_pallidum	0	0.25	0	1	1	1	0	0	0	0	0	0	0
NCROTU410	k__Fungi	p__Ascomycota	c__Eurotiomycetes	o__Eurotiales	f__Thermoascaceae	g__Byssochlamys	s__Byssochlamys_spectabilis	0	0.25	0	1	1	1	0	0	0	0	0	0	0
NCROTU414	k__Fungi	p__Basidiomycota	c__Agaricomycetes	o__Polyporales	f__Fomitopsidaceae	g__Skeletocutis	s__unidentified	0	0.25	0	1	1	1	0	0	0	0	0	0	0
NCROTU415	No blast hit	NA	NA	NA	NA	NA	NA	0.125	0.125	0.5	0.5	1	0	0	0	1	0	0	0	1
NCROTU419	k__Fungi	p__Ascomycota	c__Leotiomycetes	o__Erysiphales	f__Erysiphaceae	g__Microidium	s__Microidium_phyllanthi	0	0.25	0	1	1	0	0	1	0	0	0	0	0
NCROTU433	k__Fungi	p__Basidiomycota	c__Agaricomycetes	o__Agaricales	f__Marasmiaceae	g__Marasmius	s__unidentified	0.25	0	1	0	1	0	0	0	0	0	2	0	0
NCROTU434	k__Fungi	p__Ascomycota	c__Orbiliomycetes	o__Orbiliales	f__Orbiliaceae	g__Orbilia	s__unidentified	0.25	0	1	0	1	0	0	0	0	0	0	4	0
NCROTU451	k__Fungi	p__Basidiomycota	c__Agaricomycetes	o__Agaricales	f__Amanitaceae	g__Amanita	s__unidentified	0	0.25	0	1	1	0	0	0	2	0	0	0	0
NCROTU452	k__Fungi	p__Mortierellomycota	c__Mortierellomycetes	o__Mortierellales	f__Mortierellaceae	g__Mortierella	s__unidentified	0	0.25	0	1	1	0	0	0	3	0	0	0	0
NCROTU461	k__Fungi	p__Basidiomycota	c__Agaricomycetes	o__Boletales	f__Suillaceae	g__Suillus	s__Suillus_punctatipes	0	0.25	0	1	1	0	0	1	0	0	0	0	0
NCROTU465	No blast hit	NA	NA	NA	NA	NA	NA	0.25	0	1	0	1	0	0	0	0	0	0	0	4
NCROTU471	No blast hit	NA	NA	NA	NA	NA	NA	0.25	0	1	0	1	0	0	0	0	1	0	0	0
NCROTU472	k__Fungi	p__Basidiomycota	c__Cystobasidiomycetes	o__Cystobasidiales	f__Cystobasidiaceae	g__Cystobasidium	s__Cystobasidium_slooffiae	0	0.25	0	1	1	0	2	0	0	0	0	0	0
NCROTU473	k__Fungi	p__Ascomycota	c__Dothideomycetes	o__Pleosporales	f__Trematosphaeriaceae	g__Trematosphaeria	s__Trematosphaeria_grisea	0.25	0	1	0	1	0	0	0	0	0	0	0	11
NCROTU476	No blast hit	NA	NA	NA	NA	NA	NA	0	0.25	0	1	1	0	0	0	1	0	0	0	0
NCROTU480	k__Fungi	p__Ascomycota	c__Dothideomycetes	o__unidentified	f__unidentified	g__unidentified	s__unidentified	0	0.25	0	1	1	0	1	0	0	0	0	0	0
NCROTU489	No blast hit	NA	NA	NA	NA	NA	NA	0	0.25	0	1	1	0	1	0	0	0	0	0	0
NCROTU490	k__Fungi	p__Ascomycota	c__Leotiomycetes	o__Erysiphales	f__Erysiphaceae	g__Microidium	s__Microidium_phyllanthi	0.25	0	1	0	1	0	0	0	0	0	1	0	0
NCROTU497	k__Fungi	p__Ascomycota	c__Eurotiomycetes	o__Eurotiales	f__Thermoascaceae	g__Byssochlamys	s__Byssochlamys_spectabilis	0	0.25	0	1	1	0	14	0	0	0	0	0	0
NCROTU505	k__Fungi	p__Ascomycota	c__Eurotiomycetes	o__Verrucariales	f__Verrucariaceae	g__unidentified	s__unidentified	0	0.25	0	1	1	0	0	2	0	0	0	0	0
NCROTU506	k__Fungi	p__unidentified	c__unidentified	o__unidentified	f__unidentified	g__unidentified	s__unidentified	0	0.25	0	1	1	0	0	22	0	0	0	0	0
NCROTU512	k__Fungi	p__Basidiomycota	c__Agaricomycetes	o__Polyporales	f__Ganodermataceae	g__Ganoderma	s__Ganoderma_adspersum	0.1875	0.0625	0.75	0.25	1	0	0	0	1	3	0	0	0
NCROTU515	No blast hit	NA	NA	NA	NA	NA	NA	0	0.25	0	1	1	0	0	0	3	0	0	0	0
NCROTU519	k__Fungi	p__Basidiomycota	c__Tremellomycetes	o__unidentified	f__unidentified	g__unidentified	s__unidentified	0	0.25	0	1	1	8	0	0	0	0	0	0	0
NCROTU521	k__Fungi	p__Basidiomycota	c__Agaricomycetes	o__Agaricales	f__Marasmiaceae	g__Marasmius	s__unidentified	0.25	0	1	0	1	0	0	0	0	0	0	0	4
NCROTU523	k__Fungi	p__Ascomycota	c__Leotiomycetes	o__Helotiales	f__Hyaloscyphaceae	g__Cistella	s__unidentified	0	0.25	0	1	1	0	230	0	0	0	0	0	0
NCROTU535	No blast hit	NA	NA	NA	NA	NA	NA	0.166667	0.0833333	0.666667	0.333333	1	0	0	1	0	2	0	0	0
NCROTU537	No blast hit	NA	NA	NA	NA	NA	NA	0.25	0	1	0	1	0	0	0	0	1	0	0	0
NCROTU540	No blast hit	NA	NA	NA	NA	NA	NA	0.0625	0.1875	0.25	0.75	1	0	3	0	0	0	0	0	1
NCROTU541	k__Fungi	p__unidentified	c__unidentified	o__unidentified	f__unidentified	g__unidentified	s__unidentified	0	0.25	0	1	1	0	0	2	0	0	0	0	0
NCROTU543	k__Fungi	p__Basidiomycota	c__Geminibasidiomycetes	o__Geminibasidiales	f__Geminibasidiaceae	g__Geminibasidium	s__unidentified	0.25	0	1	0	1	0	0	0	0	0	0	0	3
NCROTU546	k__Fungi	p__Ascomycota	c__Dothideomycetes	o__Pleosporales	f__unidentified	g__unidentified	s__unidentified	0.25	0	1	0	1	0	0	0	0	0	0	14	0
NCROTU547	k__Fungi	p__Glomeromycota	c__Glomeromycetes	o__Glomerales	f__Glomeraceae	g__Glomus	s__Glomus_macrocarpum	0.25	0	1	0	1	0	0	0	0	0	0	7	0
NCROTU550	k__Fungi	p__Basidiomycota	c__Agaricomycetes	o__Agaricales	f__Physalacriaceae	g__Cryptomarasmius	s__Cryptomarasmius_corbariensis	0.25	0	1	0	1	0	0	0	0	0	0	0	4
NCROTU552	k__Fungi	p__Chytridiomycota	c__Spizellomycetes	o__Spizellomycetales	f__Powellomycetaceae	g__Powellomyces	s__Powellomyces_hirtus	0.25	0	1	0	1	0	0	0	0	0	0	0	1
NCROTU556	No blast hit	NA	NA	NA	NA	NA	NA	0.409091	0.340909	0.545455	0.454545	1	0	2	2	1	2	0	1	3
NCROTU557	k__Fungi	p__Ascomycota	c__Dothideomycetes	o__Pleosporales	f__unidentified	g__unidentified	s__unidentified	0	0.25	0	1	1	0	0	1	0	0	0	0	0
NCROTU561	k__Fungi	p__Ascomycota	c__Sordariomycetes	o__Sordariales	f__Chaetomiaceae	g__Chaetomium	s__Chaetomium_homopilatum	0.25	0	1	0	1	0	0	0	0	0	0	2	0
NCROTU570	No blast hit	NA	NA	NA	NA	NA	NA	0.0833333	0.166667	0.333333	0.666667	1	0	2	0	0	0	0	0	1
NCROTU574	k__Fungi	p__Mortierellomycota	c__Mortierellomycetes	o__Mortierellales	f__Mortierellaceae	g__Mortierella	s__Mortierella_fimbricystis	0.25	0	1	0	1	0	0	0	0	0	0	0	16
NCROTU575	k__Fungi	p__unidentified	c__unidentified	o__unidentified	f__unidentified	g__unidentified	s__unidentified	0.25	0	1	0	1	0	0	0	0	3	0	0	0
NCROTU583	k__Fungi	p__Ascomycota	c__Pezizomycetes	o__Pezizales	f__unidentified	g__unidentified	s__unidentified	0.25	0	1	0	1	0	0	0	0	0	0	3	0
NCROTU584	k__Fungi	p__Basidiomycota	c__Tremellomycetes	o__Filobasidiales	f__Filobasidiaceae	g__Naganishia	s__Naganishia_adeliensis	0	0.25	0	1	1	3	0	0	0	0	0	0	0
NCROTU586	No blast hit	NA	NA	NA	NA	NA	NA	0	0.25	0	1	1	0	0	0	1	0	0	0	0
NCROTU599	k__Fungi	p__Ascomycota	c__Pezizomycetes	o__Pezizales	f__Pyronemataceae	g__Pseudaleuria	s__unidentified	0	0.25	0	1	1	0	0	4	0	0	0	0	0
NCROTU600	k__Fungi	p__Basidiomycota	c__Agaricomycetes	o__Agaricales	f__Psathyrellaceae	g__Coprinopsis	s__Coprinopsis_brunneofibrillosa	0	0.25	0	1	1	0	0	106	0	0	0	0	0
NCROTU601	No blast hit	NA	NA	NA	NA	NA	NA	0.3	0.2	0.6	0.4	1	0	1	0	1	1	0	2	0
NCROTU609	k__Fungi	p__Ascomycota	c__Dothideomycetes	o__Pleosporales	f__unidentified	g__unidentified	s__unidentified	0.25	0	1	0	1	0	0	0	0	0	0	0	13
NCROTU611	No blast hit	NA	NA	NA	NA	NA	NA	0	0.25	0	1	1	0	0	0	1	0	0	0	0
NCROTU622	k__Fungi	p__Ascomycota	c__Eurotiomycetes	o__Eurotiales	f__Thermoascaceae	g__Byssochlamys	s__Byssochlamys_spectabilis	0	0.25	0	1	1	0	0	0	1	0	0	0	0
NCROTU631	k__Fungi	p__Basidiomycota	c__Microbotryomycetes	o__Sporidiobolales	f__Sporidiobolaceae	g__Sporobolomyces	s__Sporobolomyces_oryzicola	0	0.25	0	1	1	0	2	0	0	0	0	0	0
NCROTU634	k__Fungi	p__Ascomycota	c__Dothideomycetes	o__Pleosporales	f__Phaeosphaeriaceae	g__Ophiosphaerella	s__unidentified	0.25	0	1	0	1	0	0	0	0	0	6	0	0
NCROTU635	k__Fungi	p__unidentified	c__unidentified	o__unidentified	f__unidentified	g__unidentified	s__unidentified	0	0.25	0	1	1	0	0	26	0	0	0	0	0
NCROTU636	k__Fungi	p__Ascomycota	c__unidentified	o__unidentified	f__unidentified	g__unidentified	s__unidentified	0	0.25	0	1	1	0	2	0	0	0	0	0	0
NCROTU638	k__Fungi	p__Basidiomycota	c__Agaricomycetes	o__Agaricales	f__unidentified	g__unidentified	s__unidentified	0	0.25	0	1	1	54	0	0	0	0	0	0	0
NCROTU640	No blast hit	NA	NA	NA	NA	NA	NA	0.25	0	1	0	1	0	0	0	0	0	0	0	1
NCROTU641	No blast hit	NA	NA	NA	NA	NA	NA	0.25	0	1	0	1	0	0	0	0	0	7	0	0
NCROTU642	No blast hit	NA	NA	NA	NA	NA	NA	0	0.25	0	1	1	0	2	0	0	0	0	0	0
NCROTU643	k__Fungi	p__unidentified	c__unidentified	o__unidentified	f__unidentified	g__unidentified	s__unidentified	0	0.25	0	1	1	0	0	1	0	0	0	0	0
NCROTU652	k__Fungi	p__Ascomycota	c__Dothideomycetes	o__Pleosporales	f__Pleosporaceae	g__Neocamarosporium	s__unidentified	0	0.25	0	1	1	0	9	0	0	0	0	0	0
NCROTU654	k__Fungi	p__Ascomycota	c__Dothideomycetes	o__Pleosporales	f__Pleosporaceae	g__Neocamarosporium	s__unidentified	0	0.25	0	1	1	0	0	27	0	0	0	0	0
NCROTU655	No blast hit	NA	NA	NA	NA	NA	NA	0	0.25	0	1	1	0	1	0	0	0	0	0	0
NCROTU657	k__Fungi	p__Ascomycota	c__unidentified	o__unidentified	f__unidentified	g__unidentified	s__unidentified	0.25	0	1	0	1	0	0	0	0	0	61	0	0
NCROTU658	k__Fungi	p__unidentified	c__unidentified	o__unidentified	f__unidentified	g__unidentified	s__unidentified	0	0.25	0	1	1	0	0	1	0	0	0	0	0
NCROTU660	k__Fungi	p__Ascomycota	c__Eurotiomycetes	o__Eurotiales	f__Thermoascaceae	g__Byssochlamys	s__Byssochlamys_spectabilis	0.25	0	1	0	1	0	0	0	0	0	0	0	6
NCROTU670	No blast hit	NA	NA	NA	NA	NA	NA	0	0.25	0	1	1	1	0	0	0	0	0	0	0
NCROTU675	k__Fungi	p__Ascomycota	c__Orbiliomycetes	o__Orbiliales	f__Orbiliaceae	g__Orbilia	s__unidentified	0.25	0	1	0	1	0	0	0	0	0	0	1	0
NCROTU686	k__Fungi	p__Ascomycota	c__Sordariomycetes	o__Hypocreales	f__unidentified	g__unidentified	s__unidentified	0	0.25	0	1	1	0	0	0	3	0	0	0	0
NCROTU687	No blast hit	NA	NA	NA	NA	NA	NA	0.517241	0.482759	0.517241	0.482759	1	3	5	1	5	3	2	5	5
NCROTU692	No blast hit	NA	NA	NA	NA	NA	NA	0	0.25	0	1	1	0	0	3	0	0	0	0	0
NCROTU697	k__Fungi	p__Ascomycota	c__Eurotiomycetes	o__Eurotiales	f__Trichocomaceae	g__Talaromyces	s__Talaromyces_purpureogenus	0.25	0	1	0	1	0	0	0	0	0	0	1	0
NCROTU699	No blast hit	NA	NA	NA	NA	NA	NA	0.125	0.25	0.5	0.5	1	1	0	0	1	0	0	2	0
NCROTU701	k__Fungi	p__Ascomycota	c__Eurotiomycetes	o__Eurotiales	f__Aspergillaceae	g__Aspergillus	s__Aspergillus_flaschentraegeri	0.125	0.125	0.5	0.5	1	0	0	1	0	1	0	0	0
NCROTU704	k__Fungi	p__Mortierellomycota	c__Mortierellomycetes	o__Mortierellales	f__Mortierellaceae	g__Mortierella	s__Mortierella_exigua	0	0.25	0	1	1	0	0	2	0	0	0	0	0
NCROTU705	No blast hit	NA	NA	NA	NA	NA	NA	0.428571	0.428571	0.571429	0.428571	1	2	1	1	2	5	2	0	1
NCROTU708	k__Fungi	p__Olpidiomycota	c__Olpidiomycetes	o__Olpidiales	f__Olpidiaceae	g__Olpidium	s__Olpidium_brassicae	0.125	0.125	0.5	0.5	1	0	0	0	1	0	0	0	1
NCROTU710	No blast hit	NA	NA	NA	NA	NA	NA	0	0.25	0	1	1	0	0	1	0	0	0	0	0
NCROTU711	k__Fungi	p__Ascomycota	c__Saccharomycetes	o__Saccharomycetales	f__Debaryomycetaceae	g__Spathaspora	s__unidentified	0.25	0	1	0	1	0	0	0	0	0	4	0	0
NCROTU712	k__Fungi	p__Chytridiomycota	c__unidentified	o__unidentified	f__unidentified	g__unidentified	s__unidentified	0.125	0.125	0.5	0.5	1	0	1	0	0	0	0	1	0
NCROTU715	k__Fungi	p__Ascomycota	c__Eurotiomycetes	o__Chaetothyriales	f__Herpotrichiellaceae	g__Coniosporium	s__unidentified	0	0.25	0	1	1	0	0	18	0	0	0	0	0
NCROTU720	k__Fungi	p__unidentified	c__unidentified	o__unidentified	f__unidentified	g__unidentified	s__unidentified	0	0.25	0	1	1	0	0	0	4	0	0	0	0
NCROTU731	k__Fungi	p__unidentified	c__unidentified	o__unidentified	f__unidentified	g__unidentified	s__unidentified	0	0.25	0	1	1	0	0	0	10	0	0	0	0
NCROTU733	k__Fungi	p__Ascomycota	c__Saccharomycetes	o__Saccharomycetales	f__Saccharomycodaceae	g__Hanseniaspora	s__Hanseniaspora_osmophila	0.25	0	1	0	1	0	0	0	0	0	0	3	0
NCROTU738	k__Fungi	p__Ascomycota	c__Dothideomycetes	o__Pleosporales	f__Pleosporaceae	g__Neocamarosporium	s__unidentified	0.25	0	1	0	1	0	0	0	0	0	0	8	0
NCROTU743	k__Fungi	p__Ascomycota	c__Sordariomycetes	o__Hypocreales	f__Stachybotryaceae	g__Paramyrothecium	s__Paramyrothecium_roridum	0.25	0	1	0	1	0	0	0	0	0	0	0	2
NCROTU747	k__Fungi	p__Ascomycota	c__Dothideomycetes	o__Pleosporales	f__Pleosporaceae	g__unidentified	s__unidentified	0.25	0	1	0	1	0	0	0	0	0	0	0	1
NCROTU754	k__Fungi	p__Ascomycota	c__Leotiomycetes	o__Helotiales	f__Hyaloscyphaceae	g__Trichopezizella	s__Trichopezizella_otanii	0.25	0	1	0	1	0	0	0	0	4	0	0	0
NCROTU755	k__Fungi	p__Ascomycota	c__Leotiomycetes	o__Helotiales	f__Helotiales_fam_Incertae_sedis	g__Cadophora	s__Cadophora_luteo-olivacea	0	0.25	0	1	1	3	0	0	0	0	0	0	0
NCROTU758	k__Fungi	p__Basidiomycota	c__Agaricomycetes	o__Agaricales	f__unidentified	g__unidentified	s__unidentified	0.25	0	1	0	1	0	0	0	0	2	0	0	0
NCROTU761	k__Fungi	p__unidentified	c__unidentified	o__unidentified	f__unidentified	g__unidentified	s__unidentified	0.25	0	1	0	1	0	0	0	0	0	0	2	0
NCROTU766	No blast hit	NA	NA	NA	NA	NA	NA	0.25	0	1	0	1	0	0	0	0	0	0	1	0
NCROTU771	k__Fungi	p__Mortierellomycota	c__Mortierellomycetes	o__Mortierellales	f__Mortierellaceae	g__Mortierella	s__Mortierella_exigua	0	0.25	0	1	1	0	3	0	0	0	0	0	0
NCROTU774	k__Fungi	p__Ascomycota	c__Sordariomycetes	o__Sordariales	f__Lasiosphaeriaceae	g__unidentified	s__unidentified	0	0.25	0	1	1	0	0	1	0	0	0	0	0
NCROTU778	k__Fungi	p__Basidiomycota	c__Agaricomycetes	o__Agaricales	f__unidentified	g__unidentified	s__unidentified	0	0.25	0	1	1	0	3	0	0	0	0	0	0
NCROTU779	k__Fungi	p__Chytridiomycota	c__Spizellomycetes	o__Spizellomycetales	f__unidentified	g__unidentified	s__unidentified	0.25	0	1	0	1	0	0	0	0	0	0	2	0
NCROTU786	k__Fungi	p__Basidiomycota	c__Agaricomycetes	o__Polyporales	f__Meruliaceae	g__Bjerkandera	s__unidentified	0.25	0	1	0	1	0	0	0	0	3	0	0	0
NCROTU792	k__Fungi	p__Glomeromycota	c__Glomeromycetes	o__Diversisporales	f__Diversisporaceae	g__Diversispora	s__unidentified	0.25	0	1	0	1	0	0	0	0	0	0	2	0
NCROTU794	k__Fungi	p__Ascomycota	c__Coniocybomycetes	o__Coniocybales	f__Coniocybaceae	g__Chaenotheca	s__Chaenotheca_ferruginea	0	0.25	0	1	1	2	0	0	0	0	0	0	0
NCROTU796	No blast hit	NA	NA	NA	NA	NA	NA	0.363636	0.386364	0.484848	0.515152	1	0	6	5	6	2	0	7	7
NCROTU797	k__Fungi	p__unidentified	c__unidentified	o__unidentified	f__unidentified	g__unidentified	s__unidentified	0	0.25	0	1	1	4	0	0	0	0	0	0	0
NCROTU802	k__Fungi	p__Basidiomycota	c__Agaricomycetes	o__Cantharellales	f__Ceratobasidiaceae	g__unidentified	s__unidentified	0	0.25	0	1	1	16	0	0	0	0	0	0	0
NCROTU803	No blast hit	NA	NA	NA	NA	NA	NA	0	0.25	0	1	1	0	0	0	5	0	0	0	0
NCROTU807	k__Fungi	p__Basidiomycota	c__Agaricomycetes	o__Auriculariales	f__unidentified	g__unidentified	s__unidentified	0.107143	0.285714	0.428571	0.571429	1	1	3	0	0	0	0	3	0
NCROTU811	k__Fungi	p__Ascomycota	c__Eurotiomycetes	o__Eurotiales	f__Aspergillaceae	g__Aspergillus	s__Aspergillus_austroafricanus	0.25	0	1	0	1	0	0	0	0	1	0	0	0
NCROTU815	k__Fungi	p__unidentified	c__unidentified	o__unidentified	f__unidentified	g__unidentified	s__unidentified	0	0.25	0	1	1	0	0	0	1	0	0	0	0
NCROTU816	k__Fungi	p__Ascomycota	c__Leotiomycetes	o__Helotiales	f__Helotiaceae	g__Tetracladium	s__unidentified	0	0.25	0	1	1	1	0	0	0	0	0	0	0
NCROTU817	k__Fungi	p__Mortierellomycota	c__Mortierellomycetes	o__Mortierellales	f__Mortierellaceae	g__Mortierella	s__Mortierella_elongatula	0	0.25	0	1	1	0	0	0	36	0	0	0	0
NCROTU824	k__Fungi	p__Ascomycota	c__unidentified	o__unidentified	f__unidentified	g__unidentified	s__unidentified	0.25	0	1	0	1	0	0	0	0	3	0	0	0
NCROTU825	k__Fungi	p__Ascomycota	c__Dothideomycetes	o__Pleosporales	f__unidentified	g__unidentified	s__unidentified	0.25	0	1	0	1	0	0	0	0	17	0	0	0
NCROTU828	k__Fungi	p__Basidiomycota	c__Agaricomycetes	o__Agaricales	f__Amanitaceae	g__Amanita	s__unidentified	0	0.25	0	1	1	0	0	0	15	0	0	0	0
NCROTU835	k__Fungi	p__Ascomycota	c__Sordariomycetes	o__Hypocreales	f__Hypocreales_fam_Incertae_sedis	g__Acremonium	s__Acremonium_persicinum	0	0.25	0	1	1	0	1	0	0	0	0	0	0
NCROTU836	k__Fungi	p__Mortierellomycota	c__Mortierellomycetes	o__Mortierellales	f__Mortierellaceae	g__Mortierella	s__Mortierella_kuhlmanii	0	0.25	0	1	1	0	0	0	8	0	0	0	0
NCROTU842	k__Fungi	p__Entomophthoromycota	c__Basidiobolomycetes	o__Basidiobolales	f__Basidiobolaceae	g__Basidiobolus	s__Basidiobolus_ranarum	0.166667	0.0833333	0.666667	0.333333	1	3	0	0	0	0	0	0	6
NCROTU857	No blast hit	NA	NA	NA	NA	NA	NA	0.25	0	1	0	1	0	0	0	0	0	1	0	0
NCROTU864	k__Fungi	p__Ascomycota	c__Dothideomycetes	o__Pleosporales	f__Leptosphaeriaceae	g__Leptosphaeria	s__unidentified	0.25	0	1	0	1	0	0	0	0	0	0	0	1
NCROTU866	k__Fungi	p__Ascomycota	c__Dothideomycetes	o__Pleosporales	f__unidentified	g__unidentified	s__unidentified	0.25	0	1	0	1	0	0	0	0	9	0	0	0
NCROTU876	k__Fungi	p__Basidiomycota	c__Tremellomycetes	o__Tremellales	f__Trimorphomycetaceae	g__Saitozyma	s__Saitozyma_podzolica	0	0.25	0	1	1	7	0	0	0	0	0	0	0
NCROTU886	k__Fungi	p__Ascomycota	c__Orbiliomycetes	o__Orbiliales	f__Orbiliaceae	g__Orbilia	s__unidentified	0	0.25	0	1	1	0	0	5	0	0	0	0	0
NCROTU892	k__Fungi	p__Ascomycota	c__Eurotiomycetes	o__Eurotiales	f__Thermoascaceae	g__Byssochlamys	s__Byssochlamys_spectabilis	0.125	0.125	0.5	0.5	1	0	0	0	4	0	0	4	0
NCROTU901	No blast hit	NA	NA	NA	NA	NA	NA	0.486486	0.513514	0.486486	0.513514	1	3	5	3	8	4	4	7	3
NCROTU905	k__Fungi	p__unidentified	c__unidentified	o__unidentified	f__unidentified	g__unidentified	s__unidentified	0	0.25	0	1	1	0	2	0	0	0	0	0	0
NCROTU906	k__Fungi	p__Ascomycota	c__Dothideomycetes	o__Capnodiales	f__Cladosporiaceae	g__Cladosporium	s__Cladosporium_grevilleae	0.125	0.125	0.5	0.5	1	1	0	0	0	0	0	0	1
NCROTU911	k__Fungi	p__Basidiomycota	c__Tremellomycetes	o__Tremellales	f__Bulleribasidiaceae	g__Dioszegia	s__unidentified	0	0.25	0	1	1	0	11	0	0	0	0	0	0
NCROTU922	k__Fungi	p__Glomeromycota	c__Glomeromycetes	o__Glomerales	f__Glomeraceae	g__unidentified	s__unidentified	0.0357143	0.214286	0.142857	0.857143	1	0	0	0	6	0	0	1	0
NCROTU923	No blast hit	NA	NA	NA	NA	NA	NA	0	0.25	0	1	1	0	1	0	0	0	0	0	0
NCROTU928	k__Fungi	p__Ascomycota	c__Saccharomycetes	o__Saccharomycetales	f__Debaryomycetaceae	g__Debaryomyces	s__Debaryomyces_hansenii	0.214286	0.0357143	0.857143	0.142857	1	0	0	0	1	6	0	0	0
NCROTU929	k__Fungi	p__Ascomycota	c__Leotiomycetes	o__Helotiales	f__Rutstroemiaceae	g__unidentified	s__unidentified	0	0.25	0	1	1	3	0	0	0	0	0	0	0
NCROTU934	k__Fungi	p__unidentified	c__unidentified	o__unidentified	f__unidentified	g__unidentified	s__unidentified	0.0833333	0.166667	0.333333	0.666667	1	0	0	2	0	0	0	1	0
NCROTU937	k__Fungi	p__Ascomycota	c__Sordariomycetes	o__Hypocreales	f__Hypocreales_fam_Incertae_sedis	g__Acremonium	s__Acremonium_blochii	0.25	0	1	0	1	0	0	0	0	0	0	0	3
NCROTU940	k__Fungi	p__Basidiomycota	c__Agaricomycetes	o__Cantharellales	f__Ceratobasidiaceae	g__unidentified	s__unidentified	0	0.25	0	1	1	13	0	0	0	0	0	0	0
NCROTU947	k__Fungi	p__Glomeromycota	c__Glomeromycetes	o__Glomerales	f__Claroideoglomeraceae	g__unidentified	s__unidentified	0.25	0	1	0	1	0	0	0	0	0	0	8	0
NCROTU948	k__Fungi	p__Ascomycota	c__Leotiomycetes	o__Helotiales	f__Hyaloscyphaceae	g__Cistella	s__unidentified	0	0.25	0	1	1	0	4	0	0	0	0	0	0
NCROTU949	No blast hit	NA	NA	NA	NA	NA	NA	0.0833333	0.333333	0.333333	0.666667	1	1	1	0	0	1	0	0	0
NCROTU956	No blast hit	NA	NA	NA	NA	NA	NA	0	0.25	0	1	1	0	1	0	0	0	0	0	0
NCROTU959	k__Fungi	p__Basidiomycota	c__Agaricomycetes	o__Polyporales	f__Meruliaceae	g__Phaeophlebiopsis	s__Phaeophlebiopsis_peniophoroides	0.25	0	1	0	1	0	0	0	0	0	0	0	1
NCROTU961	No blast hit	NA	NA	NA	NA	NA	NA	0.125	0.125	0.5	0.5	1	0	0	0	1	1	0	0	0
NCROTU964	k__Fungi	p__Ascomycota	c__Dothideomycetes	o__Pleosporales	f__Testudinaceae	g__unidentified	s__unidentified	0.25	0	1	0	1	0	0	0	0	0	0	0	22
NCROTU966	k__Fungi	p__Basidiomycota	c__Agaricomycetes	o__Agaricales	f__Hygrophoraceae	g__Cora	s__unidentified	0.0833333	0.333333	0.333333	0.666667	1	0	1	0	1	0	0	1	0
NCROTU976	k__Fungi	p__Ascomycota	c__Eurotiomycetes	o__Eurotiales	f__Thermoascaceae	g__Byssochlamys	s__Byssochlamys_spectabilis	0	0.25	0	1	1	0	0	13	0	0	0	0	0
NCROTU982	k__Fungi	p__Ascomycota	c__Sordariomycetes	o__Sordariales	f__unidentified	g__unidentified	s__unidentified	0.25	0	1	0	1	0	0	0	0	1	0	0	0
NCROTU987	k__Fungi	p__Ascomycota	c__Pezizomycetes	o__Pezizales	f__Ascobolaceae	g__unidentified	s__unidentified	0	0.25	0	1	1	0	0	2	0	0	0	0	0
NCROTU990	k__Fungi	p__Ascomycota	c__Leotiomycetes	o__Helotiales	f__unidentified	g__unidentified	s__unidentified	0	0.25	0	1	1	3	0	0	0	0	0	0	0
NCROTU1000	k__Fungi	p__Mortierellomycota	c__Mortierellomycetes	o__Mortierellales	f__Mortierellaceae	g__Mortierella	s__unidentified	0	0.25	0	1	1	0	0	0	1	0	0	0	0
NCROTU1002	k__Fungi	p__Ascomycota	c__Pezizomycetes	o__Pezizales	f__Pezizaceae	g__Peziza	s__unidentified	0	0.25	0	1	1	0	2	0	0	0	0	0	0
NCROTU1006	k__Fungi	p__Ascomycota	c__Eurotiomycetes	o__Eurotiales	f__Thermoascaceae	g__Byssochlamys	s__Byssochlamys_spectabilis	0	0.25	0	1	1	1	0	0	0	0	0	0	0
NCROTU1014	k__Fungi	p__Basidiomycota	c__Tremellomycetes	o__Tremellales	f__Trimorphomycetaceae	g__Saitozyma	s__Saitozyma_podzolica	0.214286	0.0357143	0.857143	0.142857	1	0	0	0	1	0	0	6	0
NCROTU1015	k__Fungi	p__Ascomycota	c__Sordariomycetes	o__Hypocreales	f__unidentified	g__unidentified	s__unidentified	0.25	0	1	0	1	0	0	0	0	0	0	0	2
NCROTU1022	No blast hit	NA	NA	NA	NA	NA	NA	0.333333	0.416667	0.444444	0.555556	1	0	1	2	2	1	0	2	1
NCROTU1029	k__Fungi	p__Basidiomycota	c__Agaricomycetes	o__Cantharellales	f__Ceratobasidiaceae	g__unidentified	s__unidentified	0.25	0	1	0	1	0	0	0	0	2	0	0	0
NCROTU1030	k__Fungi	p__Basidiomycota	c__Agaricomycetes	o__Auriculariales	f__Auriculariaceae	g__Auricularia	s__Auricularia_auricula-judae	0.25	0	1	0	1	0	0	0	0	0	0	0	2
NCROTU1038	No blast hit	NA	NA	NA	NA	NA	NA	0.125	0.125	0.5	0.5	1	0	0	0	1	0	1	0	0
NCROTU1044	k__Fungi	p__Basidiomycota	c__Agaricomycetes	o__Agaricales	f__Physalacriaceae	g__Armillaria	s__Armillaria_mellea	0	0.25	0	1	1	0	0	12	0	0	0	0	0
NCROTU1051	k__Fungi	p__Basidiomycota	c__Agaricomycetes	o__Agaricales	f__Hygrophoraceae	g__Cora	s__unidentified	0.25	0	1	0	1	0	0	0	0	0	0	7	0
NCROTU1054	No blast hit	NA	NA	NA	NA	NA	NA	0.516129	0.483871	0.516129	0.483871	1	4	3	4	4	4	1	8	3
NCROTU1059	No blast hit	NA	NA	NA	NA	NA	NA	0	0.25	0	1	1	1	0	0	0	0	0	0	0
NCROTU1062	k__Fungi	p__unidentified	c__unidentified	o__unidentified	f__unidentified	g__unidentified	s__unidentified	0	0.25	0	1	1	0	0	1	0	0	0	0	0
NCROTU1064	No blast hit	NA	NA	NA	NA	NA	NA	0.25	0	1	0	1	0	0	0	0	0	0	0	2
NCROTU1067	k__Fungi	p__Ascomycota	c__Saccharomycetes	o__Saccharomycetales	f__Debaryomycetaceae	g__Spathaspora	s__unidentified	0.25	0	1	0	1	0	0	0	0	0	0	13	0
NCROTU1071	k__Fungi	p__Basidiomycota	c__Agaricomycetes	o__Agaricales	f__Bolbitiaceae	g__Conocybe	s__Conocybe_lenticulospora	0.0961538	0.153846	0.384615	0.615385	1	0	16	0	0	0	0	0	10
NCROTU1079	k__Fungi	p__Ascomycota	c__Orbiliomycetes	o__Orbiliales	f__Orbiliaceae	g__Orbilia	s__unidentified	0.25	0	1	0	1	0	0	0	0	0	1	0	0
NCROTU1083	k__Fungi	p__unidentified	c__unidentified	o__unidentified	f__unidentified	g__unidentified	s__unidentified	0	0.25	0	1	1	0	0	0	1	0	0	0	0
NCROTU1084	k__Fungi	p__Basidiomycota	c__Cystobasidiomycetes	o__Cystobasidiales	f__Cystobasidiaceae	g__Occultifur	s__Occultifur_externus	0	0.25	0	1	1	0	5	0	0	0	0	0	0
NCROTU1087	k__Fungi	p__Glomeromycota	c__unidentified	o__unidentified	f__unidentified	g__unidentified	s__unidentified	0	0.25	0	1	1	0	6	0	0	0	0	0	0
NCROTU1090	k__Fungi	p__unidentified	c__unidentified	o__unidentified	f__unidentified	g__unidentified	s__unidentified	0	0.25	0	1	1	0	2	0	0	0	0	0	0
NCROTU1101	k__Fungi	p__Chytridiomycota	c__Rhizophlyctidomycetes	o__Rhizophlyctidales	f__Rhizophlyctidaceae	g__Rhizophlyctis	s__Rhizophlyctis_rosea	0	0.25	0	1	1	1	0	0	0	0	0	0	0
NCROTU1104	k__Fungi	p__Glomeromycota	c__Glomeromycetes	o__Glomerales	f__Glomeraceae	g__unidentified	s__unidentified	0	0.25	0	1	1	0	29	0	0	0	0	0	0
NCROTU1108	k__Fungi	p__Ascomycota	c__Eurotiomycetes	o__Chaetothyriales	f__Herpotrichiellaceae	g__Exophiala	s__unidentified	0.125	0.125	0.5	0.5	1	0	0	0	1	1	0	0	0
NCROTU1112	k__Fungi	p__Ascomycota	c__Dothideomycetes	o__Pleosporales	f__Pleosporaceae	g__Neocamarosporium	s__unidentified	0	0.25	0	1	1	0	6	0	0	0	0	0	0
NCROTU1114	k__Fungi	p__Ascomycota	c__Dothideomycetes	o__Pleosporales	f__Sporormiaceae	g__Preussia	s__Preussia_persica	0	0.25	0	1	1	0	4	0	0	0	0	0	0
NCROTU1124	k__Fungi	p__Basidiomycota	c__Agaricomycetes	o__Agaricales	f__Hygrophoraceae	g__Cora	s__unidentified	0	0.25	0	1	1	1	0	0	0	0	0	0	0
NCROTU1127	No blast hit	NA	NA	NA	NA	NA	NA	0.104575	0.197712	0.20915	0.79085	1	0	0	0	121	23	9	0	0
NCROTU1134	k__Fungi	p__Mortierellomycota	c__Mortierellomycetes	o__Mortierellales	f__unidentified	g__unidentified	s__unidentified	0	0.25	0	1	1	2	0	0	0	0	0	0	0
NCROTU1139	k__Fungi	p__Ascomycota	c__unidentified	o__unidentified	f__unidentified	g__unidentified	s__unidentified	0.25	0	1	0	1	0	0	0	0	0	0	1	0
NCROTU1142	k__Fungi	p__Mortierellomycota	c__Mortierellomycetes	o__Mortierellales	f__Mortierellaceae	g__Mortierella	s__Mortierella_exigua	0.25	0	1	0	1	0	0	0	0	0	0	1	0
NCROTU1147	k__Fungi	p__unidentified	c__unidentified	o__unidentified	f__unidentified	g__unidentified	s__unidentified	0	0.25	0	1	1	0	1	0	0	0	0	0	0
NCROTU1158	No blast hit	NA	NA	NA	NA	NA	NA	0	0.25	0	1	1	0	0	0	1	0	0	0	0
NCROTU1159	k__Fungi	p__Basidiomycota	c__Agaricomycetes	o__Agaricales	f__Psathyrellaceae	g__Psathyrella	s__Psathyrella_calcarea	0.21875	0.03125	0.875	0.125	1	0	1	0	0	7	0	0	0
NCROTU1163	k__Fungi	p__Ascomycota	c__Dothideomycetes	o__Pleosporales	f__unidentified	g__unidentified	s__unidentified	0	0.25	0	1	1	0	0	1	0	0	0	0	0
NCROTU1164	k__Fungi	p__Ascomycota	c__Dothideomycetes	o__Pleosporales	f__unidentified	g__unidentified	s__unidentified	0.25	0	1	0	1	0	0	0	0	15	0	0	0
NCROTU1165	k__Fungi	p__Ascomycota	c__Saccharomycetes	o__Saccharomycetales	f__Debaryomycetaceae	g__Spathaspora	s__unidentified	0.25	0	1	0	1	0	0	0	0	0	0	4	0
NCROTU1169	No blast hit	NA	NA	NA	NA	NA	NA	0.125	0.125	0.5	0.5	1	1	0	0	0	1	0	0	0
NCROTU1171	No blast hit	NA	NA	NA	NA	NA	NA	0.428571	0.428571	0.571429	0.428571	1	2	2	1	1	3	0	3	2
NCROTU1178	No blast hit	NA	NA	NA	NA	NA	NA	0.512195	0.487805	0.512195	0.487805	1	4	3	5	8	4	6	8	3
NCROTU1182	k__Fungi	p__Glomeromycota	c__Glomeromycetes	o__Glomerales	f__Claroideoglomeraceae	g__unidentified	s__unidentified	0.0833333	0.166667	0.333333	0.666667	1	0	0	0	2	1	0	0	0
NCROTU1184	k__Fungi	p__Ascomycota	c__Leotiomycetes	o__Helotiales	f__unidentified	g__unidentified	s__unidentified	0	0.25	0	1	1	0	0	0	1	0	0	0	0
NCROTU1192	k__Fungi	p__Glomeromycota	c__Glomeromycetes	o__Glomerales	f__Glomeraceae	g__unidentified	s__unidentified	0.120968	0.258065	0.483871	0.516129	1	0	15	0	1	0	0	15	0
NCROTU1195	No blast hit	NA	NA	NA	NA	NA	NA	0	0.25	0	1	1	0	0	1	0	0	0	0	0
NCROTU1200	k__Fungi	p__Ascomycota	c__Orbiliomycetes	o__Orbiliales	f__Orbiliales_fam_Incertae_sedis	g__Vermispora	s__Vermispora_spermatophaga	0.25	0	1	0	1	0	0	0	0	0	0	0	2
NCROTU1201	k__Fungi	p__Ascomycota	c__Sordariomycetes	o__Hypocreales	f__Nectriaceae	g__Nectria	s__Nectria_asiatica	0.0909091	0.159091	0.363636	0.636364	1	0	7	0	0	0	0	4	0
NCROTU1208	k__Fungi	p__Ascomycota	c__Pezizomycetes	o__Pezizales	f__Pyronemataceae	g__unidentified	s__unidentified	0.248333	0.00166667	0.993333	0.00666667	1	0	1	0	0	0	0	149	0
NCROTU1216	No blast hit	NA	NA	NA	NA	NA	NA	0	0.25	0	1	1	0	0	0	1	0	0	0	0
NCROTU1218	k__Fungi	p__Mortierellomycota	c__Mortierellomycetes	o__Mortierellales	f__Mortierellaceae	g__Mortierella	s__unidentified	0.25	0	1	0	1	0	0	0	0	0	0	0	2
NCROTU1223	k__Fungi	p__Basidiomycota	c__Agaricomycetes	o__Agaricales	f__Lycoperdaceae	g__Calvatia	s__Calvatia_candida	0.25	0	1	0	1	0	0	0	0	0	0	0	6
NCROTU1228	k__Fungi	p__Basidiomycota	c__Cystobasidiomycetes	o__Cystobasidiomycetes_ord_Incertae_sedis	f__Symmetrosporaceae	g__Symmetrospora	s__unidentified	0.25	0	1	0	1	0	0	0	0	27	0	0	0
NCROTU1229	k__Fungi	p__Basidiomycota	c__Agaricomycetes	o__Agaricales	f__Lycoperdaceae	g__Calvatia	s__Calvatia_fragilis	0.25	0	1	0	1	0	0	0	0	0	0	0	9
NCROTU1230	k__Fungi	p__Ascomycota	c__Leotiomycetes	o__Helotiales	f__unidentified	g__unidentified	s__unidentified	0	0.25	0	1	1	0	0	10	0	0	0	0	0
NCROTU1235	No blast hit	NA	NA	NA	NA	NA	NA	0.291667	0.104167	0.583333	0.416667	1	0	0	0	5	2	5	0	0
NCROTU1236	k__Fungi	p__Basidiomycota	c__Agaricomycetes	o__Agaricales	f__Amanitaceae	g__Amanita	s__unidentified	0	0.25	0	1	1	0	1	0	0	0	0	0	0
NCROTU1237	k__Fungi	p__Ascomycota	c__Dothideomycetes	o__Pleosporales	f__Pleosporaceae	g__Neocamarosporium	s__unidentified	0	0.25	0	1	1	0	0	0	6	0	0	0	0
NCROTU1249	k__Fungi	p__unidentified	c__unidentified	o__unidentified	f__unidentified	g__unidentified	s__unidentified	0.25	0	1	0	1	0	0	0	0	0	5	0	0
NCROTU1257	k__Fungi	p__unidentified	c__unidentified	o__unidentified	f__unidentified	g__unidentified	s__unidentified	0	0.25	0	1	1	0	0	6	0	0	0	0	0
NCROTU1258	No blast hit	NA	NA	NA	NA	NA	NA	0.3	0.3	0.6	0.4	1	2	1	0	3	0	0	6	3
NCROTU1265	k__Fungi	p__Chytridiomycota	c__unidentified	o__unidentified	f__unidentified	g__unidentified	s__unidentified	0	0.25	0	1	1	1	0	0	0	0	0	0	0
NCROTU1267	k__Fungi	p__Ascomycota	c__unidentified	o__unidentified	f__unidentified	g__unidentified	s__unidentified	0	0.25	0	1	1	0	0	5	0	0	0	0	0
NCROTU1268	k__Fungi	p__Basidiomycota	c__Agaricomycetes	o__Agaricales	f__Amanitaceae	g__Amanita	s__unidentified	0	0.25	0	1	1	0	0	0	2	0	0	0	0
NCROTU1274	k__Fungi	p__Glomeromycota	c__Glomeromycetes	o__Glomerales	f__Glomeraceae	g__unidentified	s__unidentified	0	0.25	0	1	1	0	1	0	0	0	0	0	0
NCROTU1275	No blast hit	NA	NA	NA	NA	NA	NA	0.25	0.375	0.5	0.5	1	1	1	0	1	1	0	2	0
NCROTU1276	No blast hit	NA	NA	NA	NA	NA	NA	0	0.25	0	1	1	0	13	0	0	0	0	0	0
NCROTU1282	k__Fungi	p__Basidiomycota	c__Agaricomycetes	o__Auriculariales	f__Exidiaceae	g__Exidia	s__Exidia_candida	0.25	0	1	0	1	0	0	0	0	0	0	0	9
NCROTU1283	k__Fungi	p__unidentified	c__unidentified	o__unidentified	f__unidentified	g__unidentified	s__unidentified	0	0.25	0	1	1	0	0	0	10	0	0	0	0
NCROTU1297	k__Fungi	p__Mortierellomycota	c__Mortierellomycetes	o__Mortierellales	f__Mortierellaceae	g__Mortierella	s__Mortierella_exigua	0.00123762	0.248762	0.0049505	0.99505	1	0	0	201	0	0	0	1	0
NCROTU1306	k__Fungi	p__Basidiomycota	c__Agaricomycetes	o__Agaricales	f__Hygrophoraceae	g__Cora	s__unidentified	0.25	0	1	0	1	0	0	0	0	0	2	0	0
NCROTU1309	k__Fungi	p__Basidiomycota	c__Agaricomycetes	o__Agaricales	f__Bolbitiaceae	g__Conocybe	s__Conocybe_deliquescens	0.25	0	1	0	1	0	0	0	0	12	0	0	0
NCROTU1312	k__Fungi	p__Ascomycota	c__Eurotiomycetes	o__Eurotiales	f__Aspergillaceae	g__Penicillium	s__Penicillium_mariae-crucis	0.25	0	1	0	1	0	0	0	0	0	1	0	0
NCROTU1316	No blast hit	NA	NA	NA	NA	NA	NA	0.25	0.25	0.5	0.5	1	0	1	0	1	0	0	1	1
NCROTU1317	No blast hit	NA	NA	NA	NA	NA	NA	0.2	0.3	0.4	0.6	1	0	1	0	2	1	0	1	0
NCROTU1327	k__Fungi	p__Ascomycota	c__Saccharomycetes	o__Saccharomycetales	f__Debaryomycetaceae	g__Spathaspora	s__unidentified	0	0.25	0	1	1	0	0	1	0	0	0	0	0
NCROTU1328	k__Fungi	p__Ascomycota	c__Eurotiomycetes	o__Eurotiales	f__Thermoascaceae	g__Byssochlamys	s__Byssochlamys_spectabilis	0.25	0	1	0	1	0	0	0	0	0	3	0	0
NCROTU1335	No blast hit	NA	NA	NA	NA	NA	NA	0.125	0.125	0.5	0.5	1	0	1	0	0	0	0	1	0
NCROTU1336	k__Fungi	p__Ascomycota	c__unidentified	o__unidentified	f__unidentified	g__unidentified	s__unidentified	0	0.25	0	1	1	0	0	0	3	0	0	0	0
NCROTU1339	k__Fungi	p__Ascomycota	c__Leotiomycetes	o__Helotiales	f__Helotiales_fam_Incertae_sedis	g__Chalara	s__unidentified	0.03125	0.21875	0.125	0.875	1	0	0	28	0	0	0	0	4
NCROTU1343	No blast hit	NA	NA	NA	NA	NA	NA	0.1	0.15	0.4	0.6	1	0	3	0	0	0	0	0	2
NCROTU1346	k__Fungi	p__Basidiomycota	c__Microbotryomycetes	o__Sporidiobolales	f__unidentified	g__unidentified	s__unidentified	0.25	0	1	0	1	0	0	0	0	0	14	0	0
NCROTU1352	k__Fungi	p__Ascomycota	c__Dothideomycetes	o__Pleosporales	f__Pleosporaceae	g__Neocamarosporium	s__unidentified	0	0.25	0	1	1	0	0	0	2	0	0	0	0
NCROTU1353	k__Fungi	p__Basidiomycota	c__Agaricomycetes	o__Cantharellales	f__Cantharellales_fam_Incertae_sedis	g__unidentified	s__unidentified	0.25	0	1	0	1	0	0	0	0	22	0	0	0
NCROTU1359	k__Fungi	p__Ascomycota	c__Dothideomycetes	o__Pleosporales	f__Lophiostomataceae	g__unidentified	s__unidentified	0.25	0	1	0	1	0	0	0	0	0	5	0	0
NCROTU1367	No blast hit	NA	NA	NA	NA	NA	NA	0.3	0.2	0.6	0.4	1	1	0	1	0	2	0	0	1
NCROTU1370	k__Fungi	p__Ascomycota	c__Dothideomycetes	o__Pleosporales	f__Phaeosphaeriaceae	g__Phaeosphaeria	s__Phaeosphaeria_juncicola	0.25	0	1	0	1	0	0	0	0	0	0	0	2
NCROTU1371	k__Fungi	p__Ascomycota	c__Leotiomycetes	o__Thelebolales	f__Pseudeurotiaceae	g__Geomyces	s__Geomyces_asperulatus	0.25	0	1	0	1	0	0	0	0	0	0	0	2
NCROTU1372	k__Fungi	p__Basidiomycota	c__Agaricomycetes	o__Cantharellales	f__Ceratobasidiaceae	g__unidentified	s__unidentified	0	0.25	0	1	1	2	0	0	0	0	0	0	0
NCROTU1378	k__Fungi	p__Ascomycota	c__Eurotiomycetes	o__Chaetothyriales	f__Herpotrichiellaceae	g__unidentified	s__unidentified	0.0833333	0.166667	0.333333	0.666667	1	0	0	0	2	1	0	0	0
NCROTU1396	No blast hit	NA	NA	NA	NA	NA	NA	0.416667	0.333333	0.555556	0.444444	1	0	1	3	4	0	1	6	3
NCROTU1397	No blast hit	NA	NA	NA	NA	NA	NA	0.25	0	1	0	1	0	0	0	0	0	0	1	0
NCROTU1404	k__Fungi	p__Chytridiomycota	c__Spizellomycetes	o__Spizellomycetales	f__Spizellomycetaceae	g__Spizellomyces	s__Spizellomyces_dolichospermus	0.25	0	1	0	1	0	0	0	0	0	1	0	0
NCROTU1407	k__Fungi	p__Basidiomycota	c__Tremellomycetes	o__Tremellales	f__Bulleribasidiaceae	g__Derxomyces	s__unidentified	0	0.25	0	1	1	0	18	0	0	0	0	0	0
NCROTU1418	No blast hit	NA	NA	NA	NA	NA	NA	0.333333	0.0833333	0.666667	0.333333	1	0	0	0	1	1	0	0	1
NCROTU1420	k__Fungi	p__Ascomycota	c__Pezizomycetes	o__Pezizales	f__Pyronemataceae	g__Pulvinula	s__Pulvinula_convexella	0	0.25	0	1	1	0	17	0	0	0	0	0	0
NCROTU1421	k__Fungi	p__Ascomycota	c__Leotiomycetes	o__Helotiales	f__unidentified	g__unidentified	s__unidentified	0	0.25	0	1	1	5	0	0	0	0	0	0	0
NCROTU1423	No blast hit	NA	NA	NA	NA	NA	NA	0.25	0	1	0	1	0	0	0	0	0	1	0	0
NCROTU1432	k__Fungi	p__Ascomycota	c__Eurotiomycetes	o__Chaetothyriales	f__Cyphellophoraceae	g__Cyphellophora	s__Cyphellophora_europaea	0	0.25	0	1	1	0	0	4	0	0	0	0	0
NCROTU1444	k__Fungi	p__Ascomycota	c__Orbiliomycetes	o__Orbiliales	f__Orbiliaceae	g__Orbilia	s__unidentified	0.25	0	1	0	1	0	0	0	0	0	0	6	0
NCROTU1450	k__Fungi	p__Ascomycota	c__Pezizomycetes	o__unidentified	f__unidentified	g__unidentified	s__unidentified	0.0833333	0.166667	0.333333	0.666667	1	0	0	2	0	0	0	1	0
NCROTU1452	k__Fungi	p__Ascomycota	c__Sordariomycetes	o__Xylariales	f__unidentified	g__unidentified	s__unidentified	0	0.25	0	1	1	0	0	1	0	0	0	0	0
NCROTU1453	k__Fungi	p__Ascomycota	c__Sordariomycetes	o__Hypocreales	f__Nectriaceae	g__unidentified	s__unidentified	0.25	0	1	0	1	0	0	0	0	0	0	1	0
NCROTU1454	k__Fungi	p__Chytridiomycota	c__Chytridiomycetes	o__unidentified	f__unidentified	g__unidentified	s__unidentified	0.25	0	1	0	1	0	0	0	0	1	0	0	0
NCROTU1457	No blast hit	NA	NA	NA	NA	NA	NA	0.321429	0.428571	0.428571	0.571429	1	0	2	1	1	1	0	1	1
NCROTU1459	k__Fungi	p__Basidiomycota	c__Agaricomycetes	o__Agaricales	f__Omphalotaceae	g__Marasmiellus	s__Marasmiellus_paspali	0	0.25	0	1	1	0	0	7	0	0	0	0	0
NCROTU1462	k__Fungi	p__Olpidiomycota	c__Olpidiomycetes	o__Olpidiales	f__Olpidiaceae	g__Olpidium	s__Olpidium_brassicae	0	0.25	0	1	1	0	0	0	2	0	0	0	0
NCROTU1477	k__Fungi	p__Ascomycota	c__Saccharomycetes	o__Saccharomycetales	f__Debaryomycetaceae	g__Spathaspora	s__unidentified	0	0.25	0	1	1	0	0	0	2	0	0	0	0
NCROTU1479	No blast hit	NA	NA	NA	NA	NA	NA	0.25	0	1	0	1	0	0	0	0	0	0	55	0
NCROTU1485	k__Fungi	p__Basidiomycota	c__Agaricomycetes	o__Agaricales	f__Psathyrellaceae	g__unidentified	s__unidentified	0	0.25	0	1	1	2	0	0	0	0	0	0	0
NCROTU1491	k__Fungi	p__Mucoromycota	c__Mucoromycetes	o__Mucorales	f__Mucoraceae	g__Mucor	s__Mucor_ucrainicus	0	0.25	0	1	1	0	3	0	0	0	0	0	0
NCROTU1493	k__Fungi	p__Basidiomycota	c__Agaricomycetes	o__Agaricales	f__unidentified	g__unidentified	s__unidentified	0.25	0	1	0	1	0	0	0	0	0	1	0	0
NCROTU1494	No blast hit	NA	NA	NA	NA	NA	NA	0.2	0.3	0.4	0.6	1	2	0	0	1	0	0	1	1
NCROTU1496	k__Fungi	p__Ascomycota	c__Eurotiomycetes	o__Eurotiales	f__Thermoascaceae	g__Byssochlamys	s__Byssochlamys_spectabilis	0.25	0	1	0	1	0	0	0	0	0	4	0	0
NCROTU1497	k__Fungi	p__Basidiomycota	c__Agaricomycetes	o__Agaricales	f__Marasmiaceae	g__Marasmius	s__unidentified	0.25	0	1	0	1	0	0	0	0	1	0	0	0
NCROTU1502	k__Fungi	p__Ascomycota	c__Dothideomycetes	o__Pleosporales	f__unidentified	g__unidentified	s__unidentified	0	0.25	0	1	1	0	0	0	3	0	0	0	0
NCROTU1505	k__Fungi	p__Basidiomycota	c__Tremellomycetes	o__Tremellales	f__Bulleraceae	g__Bullera	s__unidentified	0	0.25	0	1	1	0	0	0	5	0	0	0	0
NCROTU1521	k__Fungi	p__Ascomycota	c__Dothideomycetes	o__Pleosporales	f__unidentified	g__unidentified	s__unidentified	0	0.25	0	1	1	0	0	1	0	0	0	0	0
NCROTU1523	No blast hit	NA	NA	NA	NA	NA	NA	0.5	0.5	0.5	0.5	1	1	3	1	6	2	3	3	3
NCROTU1526	k__Fungi	p__unidentified	c__unidentified	o__unidentified	f__unidentified	g__unidentified	s__unidentified	0	0.25	0	1	1	0	0	0	3	0	0	0	0
NCROTU1528	No blast hit	NA	NA	NA	NA	NA	NA	0.333333	0.0833333	0.666667	0.333333	1	0	0	0	1	0	0	1	1
NCROTU1529	k__Fungi	p__Basidiomycota	c__Agaricomycetes	o__Boletales	f__Suillaceae	g__Suillus	s__Suillus_punctatipes	0.25	0	1	0	1	0	0	0	0	0	41	0	0
NCROTU1560	k__Fungi	p__Ascomycota	c__Dothideomycetes	o__Acrospermales	f__Acrospermales_fam_Incertae_sedis	g__Leptodiscella	s__unidentified	0	0.25	0	1	1	10	0	0	0	0	0	0	0
NCROTU1562	k__Fungi	p__Ascomycota	c__Dothideomycetes	o__Pleosporales	f__unidentified	g__unidentified	s__unidentified	0.0625	0.1875	0.25	0.75	1	3	0	0	0	1	0	0	0
NCROTU1577	k__Fungi	p__Ascomycota	c__unidentified	o__unidentified	f__unidentified	g__unidentified	s__unidentified	0	0.25	0	1	1	0	0	0	13	0	0	0	0
NCROTU1583	k__Fungi	p__Ascomycota	c__Dothideomycetes	o__Pleosporales	f__Didymellaceae	g__Neoascochyta	s__Neoascochyta_exitialis	0.25	0	1	0	1	0	0	0	0	6	0	0	0
NCROTU1588	k__Fungi	p__Ascomycota	c__Leotiomycetes	o__Helotiales	f__Helotiaceae	g__Articulospora	s__Articulospora_proliferata	0.233333	0.0166667	0.933333	0.0666667	1	0	1	0	0	14	0	0	0
NCROTU1589	k__Fungi	p__Ascomycota	c__Eurotiomycetes	o__Chaetothyriales	f__Herpotrichiellaceae	g__Rhinocladiella	s__unidentified	0.25	0	1	0	1	0	0	0	0	0	5	0	0
NCROTU1593	k__Fungi	p__Chytridiomycota	c__Spizellomycetes	o__Spizellomycetales	f__Spizellomycetaceae	g__Spizellomyces	s__Spizellomyces_lactosolyticus	0.25	0	1	0	1	0	0	0	0	2	0	0	0
NCROTU1598	k__Fungi	p__Basidiomycota	c__Tremellomycetes	o__Tremellales	f__Trimorphomycetaceae	g__Saitozyma	s__Saitozyma_podzolica	0	0.25	0	1	1	0	0	0	2	0	0	0	0
NCROTU1604	k__Fungi	p__unidentified	c__unidentified	o__unidentified	f__unidentified	g__unidentified	s__unidentified	0	0.25	0	1	1	0	22	0	0	0	0	0	0
NCROTU1605	k__Fungi	p__unidentified	c__unidentified	o__unidentified	f__unidentified	g__unidentified	s__unidentified	0	0.25	0	1	1	0	0	0	2	0	0	0	0
NCROTU1606	k__Fungi	p__Ascomycota	c__Sordariomycetes	o__unidentified	f__unidentified	g__unidentified	s__unidentified	0.125	0.125	0.5	0.5	1	2	0	0	0	2	0	0	0
NCROTU1614	k__Fungi	p__Ascomycota	c__Eurotiomycetes	o__Eurotiales	f__Thermoascaceae	g__Byssochlamys	s__Byssochlamys_spectabilis	0	0.25	0	1	1	0	1	0	0	0	0	0	0
NCROTU1616	k__Fungi	p__Basidiomycota	c__Agaricomycetes	o__Boletales	f__Suillaceae	g__Suillus	s__Suillus_collinitus	0.25	0	1	0	1	0	0	0	0	0	0	7	0
NCROTU1622	No blast hit	NA	NA	NA	NA	NA	NA	0.25	0	1	0	1	0	0	0	0	0	0	0	1
NCROTU1624	No blast hit	NA	NA	NA	NA	NA	NA	0.25	0	1	0	1	0	0	0	0	0	0	4	0
NCROTU1628	k__Fungi	p__Basidiomycota	c__Tremellomycetes	o__Tremellales	f__Bulleraceae	g__Bullera	s__unidentified	0.25	0	1	0	1	0	0	0	0	1	0	0	0
NCROTU1630	k__Fungi	p__unidentified	c__unidentified	o__unidentified	f__unidentified	g__unidentified	s__unidentified	0	0.25	0	1	1	0	0	6	0	0	0	0	0
NCROTU1634	k__Fungi	p__Basidiomycota	c__Agaricomycetes	o__Agaricales	f__Agaricaceae	g__Melanophyllum	s__Melanophyllum_haematospermum	0.25	0	1	0	1	0	0	0	0	0	0	81	0
NCROTU1648	k__Fungi	p__Ascomycota	c__Dothideomycetes	o__Venturiales	f__Sympoventuriaceae	g__Ochroconis	s__Ochroconis_musae	0	0.25	0	1	1	0	0	10	0	0	0	0	0
NCROTU1662	k__Fungi	p__Basidiomycota	c__Agaricomycetes	o__Agaricales	f__Strophariaceae	g__Pholiota	s__Pholiota_gallica	0.25	0	1	0	1	0	0	0	0	0	0	4	0
NCROTU1665	k__Fungi	p__Basidiomycota	c__Agaricomycetes	o__Agaricales	f__Marasmiaceae	g__Marasmius	s__unidentified	0	0.25	0	1	1	0	1	0	0	0	0	0	0
NCROTU1666	k__Fungi	p__unidentified	c__unidentified	o__unidentified	f__unidentified	g__unidentified	s__unidentified	0	0.25	0	1	1	0	6	0	0	0	0	0	0
NCROTU1667	k__Fungi	p__Basidiomycota	c__Tremellomycetes	o__Tremellales	f__Bulleraceae	g__Bullera	s__unidentified	0.25	0	1	0	1	0	0	0	0	0	0	2	0
NCROTU1670	No blast hit	NA	NA	NA	NA	NA	NA	0.0833333	0.333333	0.333333	0.666667	1	1	0	1	0	1	0	0	0
NCROTU1672	k__Fungi	p__Basidiomycota	c__Agaricomycetes	o__Agaricales	f__Tricholomataceae	g__Lachnella	s__Lachnella_alboviolascens	0.25	0	1	0	1	0	0	0	0	10	0	0	0
NCROTU1674	k__Fungi	p__Ascomycota	c__Saccharomycetes	o__Saccharomycetales	f__Debaryomycetaceae	g__Spathaspora	s__unidentified	0	0.25	0	1	1	0	0	0	3	0	0	0	0
NCROTU1681	No blast hit	NA	NA	NA	NA	NA	NA	0.333333	0.0833333	0.666667	0.333333	1	0	0	1	0	1	0	0	1
NCROTU1691	No blast hit	NA	NA	NA	NA	NA	NA	0.25	0	1	0	1	0	0	0	0	0	0	45	0
NCROTU1692	k__Fungi	p__unidentified	c__unidentified	o__unidentified	f__unidentified	g__unidentified	s__unidentified	0	0.25	0	1	1	0	0	0	9	0	0	0	0
NCROTU1705	No blast hit	NA	NA	NA	NA	NA	NA	0	0.25	0	1	1	0	2	0	0	0	0	0	0
NCROTU1710	No blast hit	NA	NA	NA	NA	NA	NA	0.25	0	1	0	1	0	0	0	0	0	0	2	0
NCROTU1717	k__Fungi	p__Ascomycota	c__Dothideomycetes	o__Pleosporales	f__Phaeosphaeriaceae	g__Phaeosphaeria	s__unidentified	0.25	0	1	0	1	0	0	0	0	0	2	0	0
NCROTU1722	k__Fungi	p__unidentified	c__unidentified	o__unidentified	f__unidentified	g__unidentified	s__unidentified	0.25	0	1	0	1	0	0	0	0	1	0	0	0
NCROTU1723	No blast hit	NA	NA	NA	NA	NA	NA	0.25	0.25	0.5	0.5	1	0	0	1	1	0	1	1	0
NCROTU1725	k__Rhizaria	p__Cercozoa	c__unidentified	o__unidentified	f__unidentified	g__unidentified	s__unidentified	0.25	0	1	0	1	0	0	0	0	0	1	0	0
NCROTU1728	No blast hit	NA	NA	NA	NA	NA	NA	0.454545	0.409091	0.454545	0.545455	1	1	0	1	4	1	1	2	1
NCROTU1731	k__Fungi	p__Basidiomycota	c__Agaricomycetes	o__Agaricales	f__Tricholomataceae	g__Flagelloscypha	s__Flagelloscypha_minutissima	0.25	0	1	0	1	0	0	0	0	15	0	0	0
NCROTU1732	k__Fungi	p__Chytridiomycota	c__Chytridiomycetes	o__unidentified	f__unidentified	g__unidentified	s__unidentified	0	0.25	0	1	1	1	0	0	0	0	0	0	0
NCROTU1734	k__Fungi	p__Mortierellomycota	c__Mortierellomycetes	o__Mortierellales	f__Mortierellaceae	g__Mortierella	s__unidentified	0.2	0.15	0.4	0.6	1	0	3	0	0	0	1	1	0
NCROTU1740	k__Fungi	p__Basidiomycota	c__Agaricomycetes	o__Auriculariales	f__unidentified	g__unidentified	s__unidentified	0	0.25	0	1	1	2	0	0	0	0	0	0	0
NCROTU1753	k__Fungi	p__Ascomycota	c__Dothideomycetes	o__Pleosporales	f__Phaeosphaeriaceae	g__Phaeosphaeria	s__unidentified	0.25	0	1	0	1	0	0	0	0	0	0	7	0
NCROTU1754	k__Fungi	p__Mortierellomycota	c__Mortierellomycetes	o__Mortierellales	f__Mortierellaceae	g__Mortierella	s__Mortierella_paraensis	0	0.25	0	1	1	0	0	0	3	0	0	0	0
NCROTU1756	k__Fungi	p__Ascomycota	c__Dothideomycetes	o__Pleosporales	f__Lentitheciaceae	g__Keissleriella	s__unidentified	0	0.25	0	1	1	0	0	10	0	0	0	0	0
NCROTU1762	No blast hit	NA	NA	NA	NA	NA	NA	0.0833333	0.333333	0.333333	0.666667	1	0	0	1	1	1	0	0	0
NCROTU1763	k__Fungi	p__Basidiomycota	c__Tremellomycetes	o__Tremellales	f__Trimorphomycetaceae	g__Saitozyma	s__Saitozyma_podzolica	0.0833333	0.166667	0.333333	0.666667	1	0	0	0	2	1	0	0	0
NCROTU1772	k__Fungi	p__Basidiomycota	c__Tremellomycetes	o__Tremellales	f__Trimorphomycetaceae	g__Saitozyma	s__Saitozyma_podzolica	0	0.25	0	1	1	0	0	0	10	0	0	0	0
NCROTU1778	k__Fungi	p__Ascomycota	c__Dothideomycetes	o__Venturiales	f__Sympoventuriaceae	g__Ochroconis	s__Ochroconis_icarus	0	0.25	0	1	1	0	0	0	12	0	0	0	0
NCROTU1800	k__Fungi	p__unidentified	c__unidentified	o__unidentified	f__unidentified	g__unidentified	s__unidentified	0.25	0	1	0	1	0	0	0	0	0	0	0	1
NCROTU1806	k__Fungi	p__unidentified	c__unidentified	o__unidentified	f__unidentified	g__unidentified	s__unidentified	0	0.25	0	1	1	0	0	0	2	0	0	0	0
NCROTU1824	k__Fungi	p__Ascomycota	c__Dothideomycetes	o__Pleosporales	f__Massarinaceae	g__Stagonospora	s__unidentified	0	0.25	0	1	1	2	0	0	0	0	0	0	0
NCROTU1830	No blast hit	NA	NA	NA	NA	NA	NA	0.25	0	1	0	1	0	0	0	0	3	0	0	0
NCROTU1834	k__Fungi	p__Ascomycota	c__Sordariomycetes	o__Sordariales	f__Chaetomiaceae	g__Trichocladium	s__Trichocladium_pyriforme	0	0.25	0	1	1	0	0	0	2	0	0	0	0
NCROTU1836	k__Fungi	p__Ascomycota	c__Eurotiomycetes	o__Eurotiales	f__Thermoascaceae	g__Byssochlamys	s__Byssochlamys_spectabilis	0	0.25	0	1	1	0	0	0	2	0	0	0	0
NCROTU1840	No blast hit	NA	NA	NA	NA	NA	NA	0.333333	0.0833333	0.666667	0.333333	1	0	1	0	0	0	1	0	1
NCROTU1848	k__Fungi	p__Ascomycota	c__Dothideomycetes	o__unidentified	f__unidentified	g__unidentified	s__unidentified	0.25	0	1	0	1	0	0	0	0	0	0	0	5
NCROTU1855	k__Fungi	p__Basidiomycota	c__Agaricomycetes	o__Agaricales	f__Amanitaceae	g__Amanita	s__unidentified	0.163043	0.0869565	0.652174	0.347826	1	0	0	0	8	0	0	15	0
NCROTU1856	k__Fungi	p__unidentified	c__unidentified	o__unidentified	f__unidentified	g__unidentified	s__unidentified	0.25	0	1	0	1	0	0	0	0	0	0	1	0
NCROTU1861	No blast hit	NA	NA	NA	NA	NA	NA	0.2	0.45	0.4	0.6	1	1	1	1	0	1	1	0	0
NCROTU1865	k__Fungi	p__Ascomycota	c__Saccharomycetes	o__Saccharomycetales	f__Debaryomycetaceae	g__Spathaspora	s__unidentified	0	0.25	0	1	1	0	0	0	1	0	0	0	0
NCROTU1871	k__Fungi	p__Mortierellomycota	c__Mortierellomycetes	o__Mortierellales	f__Mortierellaceae	g__unidentified	s__unidentified	0.25	0	1	0	1	0	0	0	0	0	74	0	0
NCROTU1881	k__Fungi	p__Ascomycota	c__Sordariomycetes	o__Sordariales	f__Lasiosphaeriaceae	g__unidentified	s__unidentified	0	0.25	0	1	1	0	0	1	0	0	0	0	0
NCROTU1885	k__Fungi	p__unidentified	c__unidentified	o__unidentified	f__unidentified	g__unidentified	s__unidentified	0.25	0	1	0	1	0	0	0	0	0	0	0	12
NCROTU1890	k__Fungi	p__Ascomycota	c__Sordariomycetes	o__Sordariales	f__Lasiosphaeriaceae	g__unidentified	s__unidentified	0	0.25	0	1	1	0	0	2	0	0	0	0	0
NCROTU1898	No blast hit	NA	NA	NA	NA	NA	NA	0	0.25	0	1	1	0	9	0	0	0	0	0	0
NCROTU1901	k__Fungi	p__Ascomycota	c__Dothideomycetes	o__Pleosporales	f__unidentified	g__unidentified	s__unidentified	0.25	0	1	0	1	0	0	0	0	0	3	0	0
NCROTU1905	k__Fungi	p__Ascomycota	c__Sordariomycetes	o__Sordariales	f__Lasiosphaeriaceae	g__unidentified	s__unidentified	0.166667	0.0833333	0.666667	0.333333	1	0	0	1	0	0	0	0	2
NCROTU1906	k__Fungi	p__Ascomycota	c__Sordariomycetes	o__Sordariales	f__Chaetomiaceae	g__unidentified	s__unidentified	0	0.25	0	1	1	0	1	0	0	0	0	0	0
NCROTU1917	k__Fungi	p__unidentified	c__unidentified	o__unidentified	f__unidentified	g__unidentified	s__unidentified	0.25	0	1	0	1	0	0	0	0	0	1	0	0
NCROTU1920	No blast hit	NA	NA	NA	NA	NA	NA	0.525	0.35625	0.525	0.475	1	0	7	6	6	6	4	6	5
NCROTU1922	k__Fungi	p__Ascomycota	c__Dothideomycetes	o__unidentified	f__unidentified	g__unidentified	s__unidentified	0.25	0	1	0	1	0	0	0	0	10	0	0	0
NCROTU1924	k__Fungi	p__Basidiomycota	c__Agaricomycetes	o__Agaricales	f__Psathyrellaceae	g__Coprinopsis	s__Coprinopsis_pachyderma	0.25	0	1	0	1	0	0	0	0	0	15	0	0
NCROTU1925	No blast hit	NA	NA	NA	NA	NA	NA	0	0.25	0	1	1	0	0	0	1	0	0	0	0
NCROTU1928	k__Fungi	p__Basidiomycota	c__Agaricomycetes	o__Auriculariales	f__unidentified	g__unidentified	s__unidentified	0.0833333	0.166667	0.333333	0.666667	1	8	0	0	0	4	0	0	0
NCROTU1931	k__Fungi	p__Basidiomycota	c__Tremellomycetes	o__Tremellales	f__Cryptococcaceae	g__Cryptococcus	s__Cryptococcus_saitoi	0	0.25	0	1	1	3	0	0	0	0	0	0	0
NCROTU1943	k__Fungi	p__Basidiomycota	c__Cystobasidiomycetes	o__Cystobasidiomycetes_ord_Incertae_sedis	f__Buckleyzymaceae	g__Buckleyzyma	s__Buckleyzyma_aurantiaca	0.25	0	1	0	1	0	0	0	0	0	0	0	6
NCROTU1954	k__Fungi	p__Mortierellomycota	c__Mortierellomycetes	o__Mortierellales	f__Mortierellaceae	g__Mortierella	s__Mortierella_gamsii	0.25	0	1	0	1	0	0	0	0	0	0	0	1
NCROTU1959	k__Fungi	p__Ascomycota	c__Sordariomycetes	o__Sordariales	f__Lasiosphaeriaceae	g__unidentified	s__unidentified	0	0.25	0	1	1	0	1	0	0	0	0	0	0
NCROTU1960	k__Fungi	p__Ascomycota	c__Orbiliomycetes	o__Orbiliales	f__Orbiliaceae	g__Retiarius	s__unidentified	0	0.25	0	1	1	0	3	0	0	0	0	0	0
NCROTU1964	k__Fungi	p__Ascomycota	c__Orbiliomycetes	o__Orbiliales	f__Orbiliaceae	g__Orbilia	s__unidentified	0.125	0.125	0.5	0.5	1	0	0	0	1	1	0	0	0
NCROTU1965	k__Fungi	p__Basidiomycota	c__Agaricomycetes	o__Agaricales	f__Marasmiaceae	g__Marasmius	s__unidentified	0.25	0	1	0	1	0	0	0	0	0	0	4	0
NCROTU1968	No blast hit	NA	NA	NA	NA	NA	NA	0.125	0.125	0.5	0.5	1	0	1	0	0	1	0	0	0
NCROTU1990	k__Fungi	p__Basidiomycota	c__Agaricomycetes	o__Agaricales	f__Hygrophoraceae	g__Cora	s__unidentified	0	0.25	0	1	1	0	0	0	4	0	0	0	0
NCROTU1994	k__Fungi	p__Basidiomycota	c__Agaricomycetes	o__Cantharellales	f__Ceratobasidiaceae	g__Thanatephorus	s__Thanatephorus_cucumeris	0.25	0	1	0	1	0	0	0	0	5	0	0	0
NCROTU1999	No blast hit	NA	NA	NA	NA	NA	NA	0.25	0	1	0	1	0	0	0	0	1	0	0	0
NCROTU2000	k__Fungi	p__unidentified	c__unidentified	o__unidentified	f__unidentified	g__unidentified	s__unidentified	0	0.25	0	1	1	0	1	0	0	0	0	0	0
NCROTU2010	k__Fungi	p__Ascomycota	c__Dothideomycetes	o__Pleosporales	f__unidentified	g__unidentified	s__unidentified	0	0.25	0	1	1	0	0	0	8	0	0	0	0
NCROTU2018	No blast hit	NA	NA	NA	NA	NA	NA	0.25	0.25	0.5	0.5	1	1	0	1	0	1	0	1	0
NCROTU2019	k__Fungi	p__unidentified	c__unidentified	o__unidentified	f__unidentified	g__unidentified	s__unidentified	0.25	0	1	0	1	0	0	0	0	10	0	0	0
NCROTU2020	k__Fungi	p__Ascomycota	c__Dothideomycetes	o__Pleosporales	f__Didymellaceae	g__Didymella	s__Didymella_urticicola	0	0.25	0	1	1	0	0	0	6	0	0	0	0
NCROTU2021	k__Fungi	p__unidentified	c__unidentified	o__unidentified	f__unidentified	g__unidentified	s__unidentified	0	0.25	0	1	1	0	9	0	0	0	0	0	0
NCROTU2031	k__Fungi	p__Chytridiomycota	c__unidentified	o__unidentified	f__unidentified	g__unidentified	s__unidentified	0.25	0	1	0	1	0	0	0	0	3	0	0	0
NCROTU2047	k__Fungi	p__unidentified	c__unidentified	o__unidentified	f__unidentified	g__unidentified	s__unidentified	0.0833333	0.166667	0.333333	0.666667	1	0	2	0	0	1	0	0	0
NCROTU2049	No blast hit	NA	NA	NA	NA	NA	NA	0.25	0	1	0	1	0	0	0	0	0	0	3	0
NCROTU2050	k__Fungi	p__Ascomycota	c__Eurotiomycetes	o__Chaetothyriales	f__Herpotrichiellaceae	g__unidentified	s__unidentified	0.15625	0.171875	0.3125	0.6875	1	0	0	11	0	2	0	0	3
NCROTU2054	No blast hit	NA	NA	NA	NA	NA	NA	0.25	0	1	0	1	0	0	0	0	0	0	1	0
NCROTU2060	No blast hit	NA	NA	NA	NA	NA	NA	0.25	0	1	0	1	0	0	0	0	1	0	0	0
NCROTU2075	No blast hit	NA	NA	NA	NA	NA	NA	0.3	0.1	0.6	0.4	1	0	0	0	2	0	1	2	0
NCROTU2080	k__Fungi	p__Chytridiomycota	c__Spizellomycetes	o__Spizellomycetales	f__Powellomycetaceae	g__Powellomyces	s__unidentified	0.125	0.125	0.5	0.5	1	1	0	0	0	0	0	0	1
NCROTU2084	k__Fungi	p__unidentified	c__unidentified	o__unidentified	f__unidentified	g__unidentified	s__unidentified	0	0.25	0	1	1	0	0	1	0	0	0	0	0
NCROTU2092	k__Fungi	p__Ascomycota	c__Leotiomycetes	o__Helotiales	f__Helotiaceae	g__Articulospora	s__unidentified	0	0.25	0	1	1	4	0	0	0	0	0	0	0
NCROTU2094	k__Fungi	p__Ascomycota	c__Sordariomycetes	o__Sordariales	f__Lasiosphaeriaceae	g__Cladorrhinum	s__Cladorrhinum_flexuosum	0	0.25	0	1	1	1	0	0	0	0	0	0	0
NCROTU2107	k__Fungi	p__unidentified	c__unidentified	o__unidentified	f__unidentified	g__unidentified	s__unidentified	0	0.25	0	1	1	0	0	0	1	0	0	0	0
NCROTU2112	k__Fungi	p__Mortierellomycota	c__Mortierellomycetes	o__Mortierellales	f__Mortierellaceae	g__Mortierella	s__Mortierella_kuhlmanii	0.25	0	1	0	1	0	0	0	0	16	0	0	0
NCROTU2117	k__Fungi	p__Ascomycota	c__Leotiomycetes	o__Helotiales	f__unidentified	g__unidentified	s__unidentified	0.25	0	1	0	1	0	0	0	0	0	0	0	1
NCROTU2123	k__Fungi	p__Basidiomycota	c__Tremellomycetes	o__Tremellales	f__Bulleribasidiaceae	g__Vishniacozyma	s__Vishniacozyma_victoriae	0.130435	0.119565	0.521739	0.478261	1	0	0	11	0	0	0	0	12
NCROTU2127	k__Fungi	p__Basidiomycota	c__Agaricomycetes	o__Russulales	f__Peniophoraceae	g__Peniophora	s__Peniophora_lycii	0.25	0	1	0	1	0	0	0	0	0	0	0	4
NCROTU2136	No blast hit	NA	NA	NA	NA	NA	NA	0.25	0.375	0.5	0.5	1	1	1	0	1	2	0	1	0
NCROTU2156	k__Fungi	p__Ascomycota	c__Saccharomycetes	o__Saccharomycetales	f__Debaryomycetaceae	g__Spathaspora	s__unidentified	0	0.25	0	1	1	0	0	0	6	0	0	0	0
NCROTU2167	k__Fungi	p__Ascomycota	c__Eurotiomycetes	o__Eurotiales	f__Thermoascaceae	g__Byssochlamys	s__Byssochlamys_spectabilis	0	0.25	0	1	1	0	61	0	0	0	0	0	0
NCROTU2185	k__Fungi	p__Glomeromycota	c__Glomeromycetes	o__Glomerales	f__Glomeraceae	g__unidentified	s__unidentified	0	0.25	0	1	1	0	0	0	2	0	0	0	0
NCROTU2193	k__Fungi	p__Mortierellomycota	c__Mortierellomycetes	o__Mortierellales	f__Mortierellaceae	g__Mortierella	s__Mortierella_alpina	0.285714	0.214286	0.571429	0.428571	1	0	2	0	1	0	2	2	0
NCROTU2195	No blast hit	NA	NA	NA	NA	NA	NA	0	0.25	0	1	1	0	0	2	0	0	0	0	0
NCROTU2206	No blast hit	NA	NA	NA	NA	NA	NA	0	0.25	0	1	1	0	1	0	0	0	0	0	0
NCROTU2217	k__Fungi	p__Basidiomycota	c__Agaricomycetes	o__Agaricales	f__Bolbitiaceae	g__Conocybe	s__Conocybe_velutipes	0.25	0	1	0	1	0	0	0	0	6	0	0	0
NCROTU2229	k__Fungi	p__Mortierellomycota	c__Mortierellomycetes	o__Mortierellales	f__unidentified	g__unidentified	s__unidentified	0	0.25	0	1	1	1	0	0	0	0	0	0	0
NCROTU2233	k__Fungi	p__Basidiomycota	c__Agaricomycetes	o__Cantharellales	f__Ceratobasidiaceae	g__unidentified	s__unidentified	0.25	0	1	0	1	0	0	0	0	0	0	2	0
NCROTU2236	k__Fungi	p__Basidiomycota	c__Agaricomycetes	o__Polyporales	f__Meruliaceae	g__Megasporoporiella	s__Megasporoporiella_rhododendri	0.0967742	0.201613	0.193548	0.806452	1	0	0	0	50	8	0	0	4
NCROTU2242	k__Fungi	p__Mortierellomycota	c__Mortierellomycetes	o__Mortierellales	f__Mortierellaceae	g__Mortierella	s__Mortierella_exigua	0.25	0.125	0.5	0.5	1	3	0	0	0	2	0	0	1
NCROTU2244	k__Fungi	p__Ascomycota	c__Eurotiomycetes	o__Verrucariales	f__Verrucariaceae	g__unidentified	s__unidentified	0	0.25	0	1	1	0	0	16	0	0	0	0	0
NCROTU2250	No blast hit	NA	NA	NA	NA	NA	NA	0.511628	0.488372	0.511628	0.488372	1	1	7	7	6	4	6	7	5
NCROTU2251	k__Fungi	p__Ascomycota	c__Dothideomycetes	o__Pleosporales	f__Pleosporaceae	g__Neocamarosporium	s__unidentified	0.25	0	1	0	1	0	0	0	0	0	0	12	0
NCROTU2262	No blast hit	NA	NA	NA	NA	NA	NA	0.125	0.125	0.5	0.5	1	0	0	1	0	0	0	1	0
NCROTU2270	k__Fungi	p__Ascomycota	c__Dothideomycetes	o__Venturiales	f__Sympoventuriaceae	g__Ochroconis	s__Ochroconis_musae	0	0.25	0	1	1	4	0	0	0	0	0	0	0
NCROTU2271	k__Fungi	p__Ascomycota	c__Eurotiomycetes	o__Onygenales	f__Onygenales_fam_Incertae_sedis	g__Chrysosporium	s__Chrysosporium_lobatum	0.25	0	1	0	1	0	0	0	0	0	0	0	4
NCROTU2272	k__Fungi	p__Ascomycota	c__Sordariomycetes	o__Magnaporthales	f__Magnaporthaceae	g__unidentified	s__unidentified	0.25	0	1	0	1	0	0	0	0	0	0	0	1
NCROTU2275	k__Fungi	p__Ascomycota	c__Dothideomycetes	o__Pleosporales	f__Pleosporaceae	g__Neocamarosporium	s__unidentified	0	0.25	0	1	1	4	0	0	0	0	0	0	0
NCROTU2283	k__Fungi	p__Ascomycota	c__Sordariomycetes	o__Hypocreales	f__Bionectriaceae	g__Clonostachys	s__Clonostachys_rosea	0	0.25	0	1	1	0	0	1	0	0	0	0	0
NCROTU2287	No blast hit	NA	NA	NA	NA	NA	NA	0.25	0	1	0	1	0	0	0	0	0	1	0	0
NCROTU2288	k__Fungi	p__Basidiomycota	c__Agaricomycetes	o__Boletales	f__Coniophoraceae	g__Coniophora	s__Coniophora_eremophila	0.25	0	1	0	1	0	0	0	0	4	0	0	0
NCROTU2290	k__Fungi	p__Basidiomycota	c__Agaricomycetes	o__Agaricales	f__Bolbitiaceae	g__unidentified	s__unidentified	0	0.25	0	1	1	0	1	0	0	0	0	0	0
NCROTU2296	No blast hit	NA	NA	NA	NA	NA	NA	0.521739	0.478261	0.521739	0.478261	1	1	3	5	2	5	1	5	1
NCROTU2299	k__Fungi	p__Ascomycota	c__Dothideomycetes	o__Pleosporales	f__Didymellaceae	g__Didymella	s__Didymella_eucalyptica	0.25	0	1	0	1	0	0	0	0	0	0	0	1
NCROTU2305	k__Fungi	p__Ascomycota	c__Eurotiomycetes	o__Eurotiales	f__Thermoascaceae	g__Byssochlamys	s__Byssochlamys_spectabilis	0	0.25	0	1	1	0	6	0	0	0	0	0	0
NCROTU2307	k__Fungi	p__Ascomycota	c__Sordariomycetes	o__unidentified	f__unidentified	g__unidentified	s__unidentified	0.25	0	1	0	1	0	0	0	0	0	1	0	0
NCROTU2309	k__Fungi	p__Ascomycota	c__Dothideomycetes	o__Pleosporales	f__Phaeosphaeriaceae	g__Muriphaeosphaeria	s__unidentified	0.25	0	1	0	1	0	0	0	0	7	0	0	0
NCROTU2310	k__Fungi	p__Ascomycota	c__Eurotiomycetes	o__Chaetothyriales	f__Herpotrichiellaceae	g__unidentified	s__unidentified	0	0.25	0	1	1	1	0	0	0	0	0	0	0
NCROTU2311	k__Fungi	p__Basidiomycota	c__Agaricomycetes	o__Agaricales	f__Stephanosporaceae	g__unidentified	s__unidentified	0.25	0	1	0	1	0	0	0	0	3	0	0	0
NCROTU2316	No blast hit	NA	NA	NA	NA	NA	NA	0.125	0.125	0.5	0.5	1	0	1	0	0	0	0	1	0
NCROTU2318	k__Fungi	p__unidentified	c__unidentified	o__unidentified	f__unidentified	g__unidentified	s__unidentified	0.25	0	1	0	1	0	0	0	0	0	0	1	0
NCROTU2320	k__Fungi	p__Ascomycota	c__Orbiliomycetes	o__Orbiliales	f__Orbiliaceae	g__Orbilia	s__unidentified	0	0.25	0	1	1	0	0	0	1	0	0	0	0
NCROTU2325	k__Fungi	p__Glomeromycota	c__unidentified	o__unidentified	f__unidentified	g__unidentified	s__unidentified	0	0.25	0	1	1	23	0	0	0	0	0	0	0
NCROTU2337	k__Fungi	p__Glomeromycota	c__Glomeromycetes	o__Glomerales	f__Claroideoglomeraceae	g__Claroideoglomus	s__unidentified	0.25	0	1	0	1	0	0	0	0	0	0	61	0
NCROTU2340	k__Fungi	p__Basidiomycota	c__Agaricomycetes	o__Agaricales	f__unidentified	g__unidentified	s__unidentified	0.25	0	1	0	1	0	0	0	0	0	2	0	0
NCROTU2343	k__Fungi	p__Glomeromycota	c__Glomeromycetes	o__Glomerales	f__Glomeraceae	g__unidentified	s__unidentified	0	0.25	0	1	1	0	0	0	10	0	0	0	0
NCROTU2357	k__Fungi	p__Ascomycota	c__Dothideomycetes	o__Venturiales	f__Sympoventuriaceae	g__Ochroconis	s__Ochroconis_dracaenae	0	0.25	0	1	1	0	0	9	0	0	0	0	0
NCROTU2360	k__Fungi	p__Basidiomycota	c__Agaricomycetes	o__Cantharellales	f__unidentified	g__unidentified	s__unidentified	0	0.25	0	1	1	0	0	0	1	0	0	0	0
NCROTU2361	k__Fungi	p__Glomeromycota	c__Glomeromycetes	o__Glomerales	f__Glomeraceae	g__unidentified	s__unidentified	0.0833333	0.333333	0.333333	0.666667	1	1	0	0	1	0	1	0	0
NCROTU2364	k__Fungi	p__Basidiomycota	c__Tremellomycetes	o__Tremellales	f__Trimorphomycetaceae	g__Saitozyma	s__Saitozyma_podzolica	0.25	0	1	0	1	0	0	0	0	0	0	0	7
NCROTU2366	k__Fungi	p__Ascomycota	c__Sordariomycetes	o__Sordariales	f__Lasiosphaeriaceae	g__Cladorrhinum	s__Cladorrhinum_flexuosum	0	0.25	0	1	1	0	0	3	0	0	0	0	0
NCROTU2370	k__Fungi	p__Glomeromycota	c__Glomeromycetes	o__Glomerales	f__Glomeraceae	g__Dominikia	s__Dominikia_iranica	0	0.25	0	1	1	0	1	0	0	0	0	0	0
NCROTU2371	No blast hit	NA	NA	NA	NA	NA	NA	0	0.25	0	1	1	0	0	1	0	0	0	0	0
NCROTU2372	No blast hit	NA	NA	NA	NA	NA	NA	0.25	0	1	0	1	0	0	0	0	2	0	0	0
NCROTU2379	k__Fungi	p__unidentified	c__unidentified	o__unidentified	f__unidentified	g__unidentified	s__unidentified	0.25	0	1	0	1	0	0	0	0	49	0	0	0
NCROTU2380	k__Fungi	p__Ascomycota	c__Orbiliomycetes	o__unidentified	f__unidentified	g__unidentified	s__unidentified	0.25	0	1	0	1	0	0	0	0	2	0	0	0
NCROTU2387	k__Fungi	p__Ascomycota	c__Sordariomycetes	o__Hypocreales	f__Hypocreales_fam_Incertae_sedis	g__Acremonium	s__Acremonium_furcatum	0.25	0	1	0	1	0	0	0	0	0	0	0	1
NCROTU2393	No blast hit	NA	NA	NA	NA	NA	NA	0.52	0.48	0.52	0.48	1	1	3	3	5	3	1	7	2
NCROTU2397	k__Fungi	p__Ascomycota	c__Dothideomycetes	o__Pleosporales	f__unidentified	g__unidentified	s__unidentified	0.25	0	1	0	1	0	0	0	0	0	1	0	0
NCROTU2400	k__Fungi	p__unidentified	c__unidentified	o__unidentified	f__unidentified	g__unidentified	s__unidentified	0.25	0	1	0	1	0	0	0	0	4	0	0	0
NCROTU2411	No blast hit	NA	NA	NA	NA	NA	NA	0.333333	0.416667	0.444444	0.555556	1	1	1	3	0	2	0	1	1
NCROTU2419	k__Fungi	p__Ascomycota	c__Dothideomycetes	o__Pleosporales	f__Didymellaceae	g__Phoma	s__Phoma_saxea	0	0.25	0	1	1	0	0	2	0	0	0	0	0
NCROTU2420	No blast hit	NA	NA	NA	NA	NA	NA	0	0.25	0	1	1	0	0	4	0	0	0	0	0
NCROTU2426	k__Fungi	p__Ascomycota	c__Eurotiomycetes	o__Onygenales	f__unidentified	g__unidentified	s__unidentified	0	0.25	0	1	1	0	1	0	0	0	0	0	0
NCROTU2427	k__Fungi	p__Ascomycota	c__Dothideomycetes	o__Pleosporales	f__Pleosporales_fam_Incertae_sedis	g__Polyschema	s__Polyschema_sclerotigenum	0.25	0	1	0	1	0	0	0	0	1	0	0	0
NCROTU2429	k__Fungi	p__Basidiomycota	c__Agaricomycetes	o__Agaricales	f__Stephanosporaceae	g__unidentified	s__unidentified	0.25	0	1	0	1	0	0	0	0	8	0	0	0
NCROTU2431	k__Fungi	p__Ascomycota	c__Dothideomycetes	o__Pleosporales	f__Didymosphaeriaceae	g__Spegazzinia	s__unidentified	0.25	0	1	0	1	0	0	0	0	277	0	0	0
NCROTU2433	k__Fungi	p__Glomeromycota	c__Glomeromycetes	o__Gigasporales	f__Gigasporaceae	g__unidentified	s__unidentified	0.234375	0.015625	0.9375	0.0625	1	0	1	0	0	0	0	15	0
NCROTU2435	k__Fungi	p__Ascomycota	c__Orbiliomycetes	o__Orbiliales	f__unidentified	g__unidentified	s__unidentified	0	0.25	0	1	1	0	0	25	0	0	0	0	0
NCROTU2439	k__Fungi	p__Ascomycota	c__Sordariomycetes	o__Hypocreales	f__unidentified	g__unidentified	s__unidentified	0.25	0	1	0	1	0	0	0	0	0	1	0	0
NCROTU2446	k__Fungi	p__unidentified	c__unidentified	o__unidentified	f__unidentified	g__unidentified	s__unidentified	0.25	0	1	0	1	0	0	0	0	10	0	0	0
NCROTU2453	No blast hit	NA	NA	NA	NA	NA	NA	0.25	0.25	0.5	0.5	1	1	0	1	0	1	0	1	0
NCROTU2454	k__Fungi	p__Basidiomycota	c__Agaricomycetes	o__Agaricales	f__Hygrophoraceae	g__Cora	s__unidentified	0	0.25	0	1	1	0	0	0	8	0	0	0	0
NCROTU2458	k__Fungi	p__Ascomycota	c__Dothideomycetes	o__Pleosporales	f__Didymosphaeriaceae	g__Paraphaeosphaeria	s__Paraphaeosphaeria_minitans	0.25	0	1	0	1	0	0	0	0	0	0	0	2
NCROTU2465	k__Fungi	p__unidentified	c__unidentified	o__unidentified	f__unidentified	g__unidentified	s__unidentified	0	0.25	0	1	1	0	0	130	0	0	0	0	0
NCROTU2470	k__Fungi	p__Mortierellomycota	c__Mortierellomycetes	o__Mortierellales	f__Mortierellaceae	g__Mortierella	s__Mortierella_exigua	0.25	0	1	0	1	0	0	0	0	0	0	0	1
NCROTU2474	No blast hit	NA	NA	NA	NA	NA	NA	0	0.25	0	1	1	2	0	0	0	0	0	0	0
NCROTU2475	k__Fungi	p__Ascomycota	c__Leotiomycetes	o__Erysiphales	f__Erysiphaceae	g__Microidium	s__Microidium_phyllanthi	0.25	0	1	0	1	0	0	0	0	0	0	0	6
NCROTU2496	No blast hit	NA	NA	NA	NA	NA	NA	0.1	0.3	0.4	0.6	1	0	1	2	0	0	0	2	0
NCROTU2498	k__Fungi	p__Ascomycota	c__Eurotiomycetes	o__Eurotiales	f__Thermoascaceae	g__Byssochlamys	s__Byssochlamys_spectabilis	0.229167	0.0208333	0.916667	0.0833333	1	0	1	0	0	0	11	0	0
NCROTU2502	k__Fungi	p__Ascomycota	c__Leotiomycetes	o__Helotiales	f__unidentified	g__unidentified	s__unidentified	0	0.25	0	1	1	32	0	0	0	0	0	0	0
NCROTU2510	No blast hit	NA	NA	NA	NA	NA	NA	0	0.25	0	1	1	0	0	0	1	0	0	0	0
NCROTU2511	k__Fungi	p__Basidiomycota	c__Agaricomycetes	o__Auriculariales	f__unidentified	g__unidentified	s__unidentified	0.125	0.125	0.5	0.5	1	0	1	0	0	0	0	1	0
NCROTU2514	k__Fungi	p__Ascomycota	c__Sordariomycetes	o__unidentified	f__unidentified	g__unidentified	s__unidentified	0	0.25	0	1	1	2	0	0	0	0	0	0	0
NCROTU2519	k__Fungi	p__Basidiomycota	c__Agaricomycetes	o__Agaricales	f__Bolbitiaceae	g__Conocybe	s__Conocybe_herbarum	0.25	0	1	0	1	0	0	0	0	0	0	21	0
NCROTU2528	No blast hit	NA	NA	NA	NA	NA	NA	0.25	0	1	0	1	0	0	0	0	0	0	2	0
NCROTU2530	k__Fungi	p__Ascomycota	c__Leotiomycetes	o__Helotiales	f__unidentified	g__unidentified	s__unidentified	0.25	0	1	0	1	0	0	0	0	0	4	0	0
NCROTU2534	No blast hit	NA	NA	NA	NA	NA	NA	0	0.25	0	1	1	0	1	0	0	0	0	0	0
NCROTU2539	k__Fungi	p__Basidiomycota	c__Agaricomycetes	o__Agaricales	f__Agaricaceae	g__Lepiota	s__unidentified	0	0.25	0	1	1	0	31	0	0	0	0	0	0
NCROTU2541	k__Fungi	p__Basidiomycota	c__Tremellomycetes	o__Tremellales	f__Trimorphomycetaceae	g__Saitozyma	s__Saitozyma_podzolica	0.25	0	1	0	1	0	0	0	0	5	0	0	0
NCROTU2542	No blast hit	NA	NA	NA	NA	NA	NA	0.125	0.125	0.5	0.5	1	0	1	0	0	0	1	0	0
NCROTU2554	k__Fungi	p__Ascomycota	c__Dothideomycetes	o__Pleosporales	f__unidentified	g__unidentified	s__unidentified	0	0.25	0	1	1	0	3	0	0	0	0	0	0
NCROTU2570	k__Fungi	p__Ascomycota	c__Sordariomycetes	o__Hypocreales	f__Clavicipitaceae	g__Metarhizium	s__Metarhizium_marquandii	0	0.25	0	1	1	0	1	0	0	0	0	0	0
NCROTU2572	k__Fungi	p__Basidiomycota	c__Agaricomycetes	o__Agaricales	f__Hygrophoraceae	g__Cora	s__unidentified	0	0.25	0	1	1	0	0	0	8	0	0	0	0
NCROTU2574	k__Fungi	p__Mortierellomycota	c__Mortierellomycetes	o__Mortierellales	f__Mortierellaceae	g__Mortierella	s__Mortierella_gamsii	0.25	0	1	0	1	0	0	0	0	0	0	0	2
NCROTU2577	No blast hit	NA	NA	NA	NA	NA	NA	0.2	0.3	0.4	0.6	1	2	1	0	0	0	0	1	1
NCROTU2578	k__Fungi	p__Ascomycota	c__Eurotiomycetes	o__Eurotiales	f__Thermoascaceae	g__Byssochlamys	s__Byssochlamys_spectabilis	0	0.25	0	1	1	0	1	0	0	0	0	0	0
NCROTU2583	k__Fungi	p__Basidiomycota	c__Agaricomycetes	o__Agaricales	f__Amanitaceae	g__Amanita	s__unidentified	0.25	0	1	0	1	0	0	0	0	0	0	0	5

## Sheet: rotation_CTvsNT
								Indicator species		Relative abundance			Rotation No_Tillage					Rotation Conventional Tillage
OTU_ID	Kingdom	Phylum	Class	Order	Family	Genus	Species	CT	NT	CT	NT	P value	LT2S.01	LT2S.02	LT2S.03	LT2S.04	LT2S.05	LT2S.16	LT2S.17	LT2S.18	LT2S.19
NCROTU1041	k__Fungi	p__Basidiomycota	c__Agaricomycetes	o__Agaricales	f__Marasmiaceae	g__Marasmius	s__unidentified	1	0	1	0	0.004	0	0	0	0	0	11	112	25	21
OTU85	k__Fungi	p__Ascomycota	c__Sordariomycetes	o__unidentified	f__unidentified	g__unidentified	s__unidentified	0	1	0	1	0.005	96	19	5	9	305	0	0	0	0
NCROTU936	k__Fungi	p__Ascomycota	c__Dothideomycetes	o__Pleosporales	f__unidentified	g__unidentified	s__unidentified	1	0	1	0	0.005	0	0	0	0	0	4	9	3	3
SH1544133	k__Fungi	p__Basidiomycota	c__Tremellomycetes	o__Tremellales	f__Bulleribasidiaceae	g__Vishniacozyma	s__Vishniacozyma_dimennae	0.0498102	0.933586	0.0664137	0.933586	0.006	9	195	9	11	22	0	1	6	7
OTU31	k__Fungi	p__Basidiomycota	c__Tremellomycetes	o__Tremellales	f__Bulleribasidiaceae	g__Derxomyces	s__unidentified	0	1	0	1	0.006	21	96	148	9	118	0	0	0	0
OTU76	k__Fungi	p__Ascomycota	c__unidentified	o__unidentified	f__unidentified	g__unidentified	s__unidentified	3.8896e-05	0.999844	0.000155584	0.999844	0.007	33	5689	102	3	2206	1	0	0	0
OTU86	k__Fungi	p__Ascomycota	c__Dothideomycetes	o__Pleosporales	f__Didymosphaeriaceae	g__Pseudopithomyces	s__Pseudopithomyces_chartarum	0	1	0	1	0.007	34	87	163	7	39	0	0	0	0
NCROTU1081	k__Fungi	p__unidentified	c__unidentified	o__unidentified	f__unidentified	g__unidentified	s__unidentified	0.0428571	0.914286	0.0857143	0.914286	0.007	5	13	28	22	12	0	0	4	2
NCROTU1636	k__Fungi	p__Ascomycota	c__Eurotiomycetes	o__Eurotiales	f__Thermoascaceae	g__Byssochlamys	s__Byssochlamys_spectabilis	0	1	0	1	0.007	4	5	8	2	4	0	0	0	0
SH1558908	k__Fungi	p__unidentified	c__unidentified	o__unidentified	f__unidentified	g__unidentified	s__unidentified	0	1	0	1	0.008	30	175	87	3	12	0	0	0	0
SH1145920	k__Fungi	p__Mucoromycota	c__Mucoromycetes	o__Mucorales	f__Rhizopodaceae	g__Rhizopus	s__Rhizopus_arrhizus	0.968449	0.0189308	0.968449	0.0315513	0.008	3	3	3	0	0	111	58	23	29
OTU0	k__Fungi	p__Basidiomycota	c__Agaricomycetes	o__Agaricales	f__Amanitaceae	g__Amanita	s__unidentified	1	0	1	0	0.008	0	0	0	0	0	31	122	11	58
OTU170	k__Fungi	p__Ascomycota	c__Leotiomycetes	o__Erysiphales	f__Erysiphaceae	g__Microidium	s__Microidium_phyllanthi	1	0	1	0	0.008	0	0	0	0	0	48	138	26	596
NCROTU530	k__Fungi	p__Basidiomycota	c__Agaricomycetes	o__Agaricales	f__Psathyrellaceae	g__Coprinopsis	s__Coprinopsis_gonophylla	1	0	1	0	0.008	0	0	0	0	0	81	100	22	47
NCROTU1578	k__Fungi	p__Basidiomycota	c__Agaricomycetes	o__Agaricales	f__Marasmiaceae	g__Marasmius	s__unidentified	1	0	1	0	0.008	0	0	0	0	0	6	12	5	3
OTU141	k__Fungi	p__Ascomycota	c__Leotiomycetes	o__unidentified	f__unidentified	g__unidentified	s__unidentified	0.888282	0.111718	0.888282	0.111718	0.009	79	4	21	8	21	160	202	140	344
NCROTU202	k__Fungi	p__Chytridiomycota	c__Rhizophlyctidomycetes	o__Rhizophlyctidales	f__Rhizophlyctidaceae	g__Rhizophlyctis	s__Rhizophlyctis_rosea	1	0	1	0	0.009	0	0	0	0	0	9	4	7	9
NCROTU2257	k__Fungi	p__Ascomycota	c__Dothideomycetes	o__Pleosporales	f__unidentified	g__unidentified	s__unidentified	0.0673653	0.91018	0.0898204	0.91018	0.009	25	24	17	10	38	0	4	4	1
OTU201	k__Fungi	p__Basidiomycota	c__Tremellomycetes	o__Tremellales	f__Trimorphomycetaceae	g__Saitozyma	s__Saitozyma_podzolica	0	1	0	1	0.01	7	2737	70	14	225	0	0	0	0
OTU1	k__Fungi	p__Ascomycota	c__Leotiomycetes	o__Helotiales	f__Rutstroemiaceae	g__unidentified	s__unidentified	0	1	0	1	0.01	82	89	77	3	19	0	0	0	0
OTU156	k__Fungi	p__Basidiomycota	c__Microbotryomycetes	o__Microbotryomycetes_ord_Incertae_sedis	f__Chrysozymaceae	g__Udeniozyma	s__Udeniozyma_ferulica	1	0	1	0	0.01	0	0	0	0	0	180	147	82	80
NCROTU1093	k__Fungi	p__Basidiomycota	c__Tremellomycetes	o__Tremellales	f__Bulleribasidiaceae	g__Vishniacozyma	s__Vishniacozyma_carnescens	0	1	0	1	0.01	3	11	2	3	17	0	0	0	0
OTU68	k__Fungi	p__Olpidiomycota	c__Olpidiomycetes	o__Olpidiales	f__Olpidiaceae	g__Olpidium	s__Olpidium_brassicae	0.000291207	0.999612	0.000388276	0.999612	0.011	7587	53	1912	19207	204	0	5	2	2
OTU157	k__Fungi	p__Ascomycota	c__Eurotiomycetes	o__Chaetothyriales	f__Herpotrichiellaceae	g__unidentified	s__unidentified	1	0	1	0	0.011	0	0	0	0	0	4	12	3	3
OTU20	k__Fungi	p__unidentified	c__unidentified	o__unidentified	f__unidentified	g__unidentified	s__unidentified	0.902376	0.0976236	0.902376	0.0976236	0.011	11	2	16	1	8	60	123	48	50
OTU28	k__Fungi	p__Basidiomycota	c__Agaricomycetes	o__Agaricales	f__Marasmiaceae	g__Marasmius	s__unidentified	1	0	1	0	0.011	0	0	0	0	0	22	15	155	21
OTU182	k__Fungi	p__Ascomycota	c__Dothideomycetes	o__Pleosporales	f__Sporormiaceae	g__Preussia	s__unidentified	0	1	0	1	0.011	1	240	310	1	35	0	0	0	0
OTU195	k__Fungi	p__unidentified	c__unidentified	o__unidentified	f__unidentified	g__unidentified	s__unidentified	1	0	1	0	0.011	0	0	0	0	0	5	6	3	7
OTU104	k__Fungi	p__Glomeromycota	c__Glomeromycetes	o__Glomerales	f__Glomeraceae	g__unidentified	s__unidentified	1	0	1	0	0.011	0	0	0	0	0	143	87	164	49
NCROTU1127	No blast hit	NA	NA	NA	NA	NA	NA	1	0	1	0	0.011	0	0	0	0	0	6	16	10	1
NCROTU1736	k__Fungi	p__Basidiomycota	c__Tremellomycetes	o__Tremellales	f__Bulleraceae	g__Bullera	s__unidentified	1	0	1	0	0.011	0	0	0	0	0	4	7	1	4
NCROTU2438	k__Fungi	p__Mucoromycota	c__Mucoromycetes	o__Mucorales	f__Mucoraceae	g__Actinomucor	s__Actinomucor_elegans	1	0	1	0	0.011	0	0	0	0	0	20	13	2	10
NCROTU821	k__Fungi	p__Basidiomycota	c__Agaricomycetes	o__Cantharellales	f__Cantharellales_fam_Incertae_sedis	g__Minimedusa	s__Minimedusa_polyspora	0.983205	0.010077	0.983205	0.016795	0.012	3	0	2	1	0	48	67	105	61
NCROTU1661	No blast hit	NA	NA	NA	NA	NA	NA	0.0255102	0.897959	0.102041	0.897959	0.012	4	2	2	1	2	0	1	0	0
OTU96	k__Fungi	p__unidentified	c__unidentified	o__unidentified	f__unidentified	g__unidentified	s__unidentified	0.746236	0.253764	0.746236	0.253764	0.013	1841	406	1378	259	1080	3180	2854	2410	3234
OTU55	k__Fungi	p__Ascomycota	c__Dothideomycetes	o__Pleosporales	f__Phaeosphaeriaceae	g__Setophaeosphaeria	s__Setophaeosphaeria_badalingensis	0	1	0	1	0.013	56	108	19	1	3	0	0	0	0
OTU59	k__Fungi	p__Mortierellomycota	c__Mortierellomycetes	o__Mortierellales	f__Mortierellaceae	g__Mortierella	s__Mortierella_lignicola	0.991935	0.0016129	0.991935	0.00806452	0.013	10	0	0	0	0	484	115	189	196
OTU84	k__Fungi	p__Ascomycota	c__Dothideomycetes	o__Pleosporales	f__unidentified	g__unidentified	s__unidentified	1	0	1	0	0.014	0	0	0	0	0	152	19	114	19
NCROTU441	k__Fungi	p__Glomeromycota	c__Glomeromycetes	o__Glomerales	f__Claroideoglomeraceae	g__Claroideoglomus	s__unidentified	1	0	1	0	0.015	0	0	0	0	0	5	4	3	1
NCROTU560	k__Fungi	p__Mortierellomycota	c__Mortierellomycetes	o__Mortierellales	f__Mortierellaceae	g__Mortierella	s__Mortierella_acrotona	0.0102627	0.958949	0.0410509	0.958949	0.015	23	62	5	14	42	0	0	0	5
OTU132	k__Fungi	p__Ascomycota	c__Leotiomycetes	o__Thelebolales	f__Pseudeurotiaceae	g__Geomyces	s__unidentified	0.981381	0.0111715	0.981381	0.0186191	0.016	2	1	0	0	9	216	150	65	75
NCROTU1120	k__Fungi	p__Mortierellomycota	c__Mortierellomycetes	o__Mortierellales	f__Mortierellaceae	g__Mortierella	s__Mortierella_gemmifera	0.956679	0.00866426	0.956679	0.0433213	0.016	3	0	0	0	0	23	4	15	11
OTU113	k__Fungi	p__Ascomycota	c__Dothideomycetes	o__Pleosporales	f__unidentified	g__unidentified	s__unidentified	0.874233	0.125767	0.874233	0.125767	0.017	27	13	37	2	3	130	154	101	71
OTU44	k__Fungi	p__Mortierellomycota	c__Mortierellomycetes	o__Mortierellales	f__Mortierellaceae	g__Mortierella	s__Mortierella_alpina	0.80794	0.19206	0.80794	0.19206	0.017	2408	446	875	93	2098	4933	6193	3432	5365
OTU150	k__Fungi	p__Mortierellomycota	c__Mortierellomycetes	o__Mortierellales	f__Mortierellaceae	g__Mortierella	s__Mortierella_elongata	0.675082	0.324918	0.675082	0.324918	0.017	93	102	83	8	84	161	135	133	186
OTU199	No blast hit	NA	NA	NA	NA	NA	NA	0.863229	0.109417	0.863229	0.136771	0.017	1	16	10	0	34	63	49	139	57
OTU17	k__Fungi	p__Mortierellomycota	c__Mortierellomycetes	o__Mortierellales	f__Mortierellaceae	g__Mortierella	s__unidentified	0.734644	0.265356	0.734644	0.265356	0.018	16653	9407	17886	1740	17539	31940	32675	38645	36772
OTU148	k__Fungi	p__unidentified	c__unidentified	o__unidentified	f__unidentified	g__unidentified	s__unidentified	0.998561	0.00115149	0.998561	0.00143937	0.018	1	1	3	0	1	54	472	116	2688
OTU176	No blast hit	NA	NA	NA	NA	NA	NA	0.996581	0.000683761	0.996581	0.0034188	0.018	0	0	5	0	0	9	2	1034	121
NCROTU465	No blast hit	NA	NA	NA	NA	NA	NA	0.9375	0.0125	0.9375	0.0625	0.018	0	0	0	0	2	3	6	9	6
NCROTU1364	k__Fungi	p__Ascomycota	c__Saccharomycetes	o__Saccharomycetales	f__Debaryomycetaceae	g__Spathaspora	s__unidentified	0.983607	0.00327869	0.983607	0.0163934	0.019	0	0	0	0	1	2	19	18	9
NCROTU1503	k__Fungi	p__unidentified	c__unidentified	o__unidentified	f__unidentified	g__unidentified	s__unidentified	0.979248	0.00415045	0.979248	0.0207523	0.019	0	4	0	0	0	11	76	25	39
NCROTU1532	k__Fungi	p__Ascomycota	c__Pezizomycetes	o__Pezizales	f__Ascobolaceae	g__unidentified	s__unidentified	0.0650289	0.913295	0.0867052	0.913295	0.019	16	27	28	3	5	2	2	0	2
NCROTU2359	k__Fungi	p__Ascomycota	c__Sordariomycetes	o__Hypocreales	f__Nectriaceae	g__Fusarium	s__unidentified	0.0428571	0.914286	0.0857143	0.914286	0.019	10	22	2	4	2	1	0	0	2
OTU70	k__Fungi	p__Ascomycota	c__Dothideomycetes	o__Pleosporales	f__unidentified	g__unidentified	s__unidentified	0.980131	0.0158953	0.980131	0.0198692	0.02	1	20	16	4	0	311	397	493	417
OTU39	k__Fungi	p__Ascomycota	c__Dothideomycetes	o__Pleosporales	f__Sporormiaceae	g__Preussia	s__unidentified	0.979173	0.0124964	0.979173	0.0208273	0.02	7	9	2	0	0	243	161	215	58
OTU188	k__Fungi	p__Mortierellomycota	c__Mortierellomycetes	o__Mortierellales	f__Mortierellaceae	g__Mortierella	s__unidentified	0.998827	0.000234673	0.998827	0.00117336	0.02	3	0	0	0	0	209	72	1719	43
NCROTU1166	k__Fungi	p__Ascomycota	c__Dothideomycetes	o__Pleosporales	f__unidentified	g__unidentified	s__unidentified	0.03125	0.875	0.125	0.875	0.02	14	64	19	22	56	0	20	0	0
NCROTU1213	k__Fungi	p__unidentified	c__unidentified	o__unidentified	f__unidentified	g__unidentified	s__unidentified	0.925926	0.0296296	0.925926	0.0740741	0.02	0	1	2	0	0	9	8	5	8
NCROTU1707	k__Fungi	p__Ascomycota	c__Sordariomycetes	o__Xylariales	f__Xylariaceae	g__Annulohypoxylon	s__Annulohypoxylon_stygium	0.967742	0.0129032	0.967742	0.0322581	0.02	3	0	1	0	0	35	23	16	22
NCROTU2025	k__Fungi	p__Basidiomycota	c__Agaricomycetes	o__Agaricales	f__Marasmiaceae	g__Marasmius	s__unidentified	0.949367	0.0101266	0.949367	0.0506329	0.021	0	1	0	0	0	6	2	2	5
NCROTU2441	k__Fungi	p__Ascomycota	c__Saccharomycetes	o__Saccharomycetales	f__Trichomonascaceae	g__Blastobotrys	s__Blastobotrys_proliferans	0.992908	0.00141844	0.992908	0.0070922	0.021	0	0	0	1	0	70	17	19	6
SH1610175	k__Fungi	p__Ascomycota	c__Sordariomycetes	o__Hypocreales	f__Nectriaceae	g__Fusarium	s__unidentified	0.685131	0.314869	0.685131	0.314869	0.022	14	7	12	5	16	27	26	16	25
NCROTU148	k__Fungi	p__Basidiomycota	c__Tremellomycetes	o__Tremellales	f__Bulleraceae	g__Bullera	s__unidentified	0.973154	0.00536913	0.973154	0.0268456	0.022	0	1	0	0	0	6	16	1	6
NCROTU933	No blast hit	NA	NA	NA	NA	NA	NA	0.252918	0.747082	0.252918	0.747082	0.022	9	7	17	7	8	7	2	1	3
OTU117	k__Fungi	p__Basidiomycota	c__Tremellomycetes	o__Tremellales	f__Bulleraceae	g__Bullera	s__unidentified	0.949206	0.0406349	0.949206	0.0507937	0.023	1	4	6	0	9	93	114	9	83
OTU38	k__Fungi	p__Ascomycota	c__unidentified	o__unidentified	f__unidentified	g__unidentified	s__unidentified	0.869941	0.130059	0.869941	0.130059	0.023	6	14	31	9	34	59	194	178	72
NCROTU525	No blast hit	NA	NA	NA	NA	NA	NA	0.108696	0.782609	0.217391	0.782609	0.024	2	4	6	3	3	1	3	0	0
NCROTU1876	k__Fungi	p__Basidiomycota	c__Agaricomycetes	o__Cantharellales	f__Cantharellales_fam_Incertae_sedis	g__Minimedusa	s__Minimedusa_polyspora	0.992876	0.00284951	0.992876	0.00712378	0.024	1	0	1	0	0	39	39	123	22
SH1650097	k__Fungi	p__Basidiomycota	c__Tremellomycetes	o__Cystofilobasidiales	f__Cystofilobasidiaceae	g__Cystofilobasidium	s__Cystofilobasidium_macerans	0.180613	0.819387	0.180613	0.819387	0.025	298	344	451	32	219	20	58	13	146
OTU78	k__Fungi	p__unidentified	c__unidentified	o__unidentified	f__unidentified	g__unidentified	s__unidentified	0.00300842	0.987966	0.0120337	0.987966	0.026	266	421	103	3	28	0	0	8	0
NCROTU279	No blast hit	NA	NA	NA	NA	NA	NA	0.245902	0.754098	0.245902	0.754098	0.03	4	4	8	1	6	2	2	1	1
NCROTU1057	k__Fungi	p__Ascomycota	c__Dothideomycetes	o__Pleosporales	f__Didymellaceae	g__Epicoccum	s__Epicoccum_nigrum	0.0393939	0.921212	0.0787879	0.921212	0.031	61	157	106	2	54	0	0	21	5
NCROTU36	k__Fungi	p__Ascomycota	c__Dothideomycetes	o__Pleosporales	f__Pleosporaceae	g__Neocamarosporium	s__unidentified	0.0210084	0.957983	0.0420168	0.957983	0.034	51	6	304	15	23	0	0	7	7
OTU82	k__Fungi	p__Ascomycota	c__Dothideomycetes	o__Pleosporales	f__Didymellaceae	g__Endophoma	s__Endophoma_elongata	0.866415	0.0801512	0.866415	0.133585	0.035	18	24	11	0	0	61	119	30	65
NCROTU1823	k__Fungi	p__Ascomycota	c__Dothideomycetes	o__Pleosporales	f__unidentified	g__unidentified	s__unidentified	0.888325	0.022335	0.888325	0.111675	0.035	11	0	0	0	0	5	32	22	11
NCROTU9	k__Fungi	p__Basidiomycota	c__Tremellomycetes	o__Tremellales	f__Bulleribasidiaceae	g__Derxomyces	s__unidentified	0.75	0	1	0	0.036	0	0	0	0	0	54	8	0	6
OTU99	k__Fungi	p__Ascomycota	c__Dothideomycetes	o__Pleosporales	f__Lophiostomataceae	g__Lophiostoma	s__Lophiostoma_multiseptatum	0.0229374	0.969417	0.0305832	0.969417	0.037	8113	1521	3569	78	349	0	1	12	331
OTU146	k__Fungi	p__Ascomycota	c__Leotiomycetes	o__Helotiales	f__Helotiaceae	g__unidentified	s__unidentified	0.00706207	0.992938	0.00706207	0.992938	0.037	2559	16855	2235	35	285	1	79	43	2
OTU34	k__Fungi	p__Ascomycota	c__Dothideomycetes	o__Pleosporales	f__Phaeosphaeriaceae	g__unidentified	s__unidentified	0.847675	0.152325	0.847675	0.152325	0.037	72	103	9	7	17	163	264	423	76
OTU160	k__Fungi	p__unidentified	c__unidentified	o__unidentified	f__unidentified	g__unidentified	s__unidentified	0	0.8	0	1	0.039	2	110	3	1	0	0	0	0	0
NCROTU316	k__Fungi	p__unidentified	c__unidentified	o__unidentified	f__unidentified	g__unidentified	s__unidentified	0.75	0	1	0	0.039	0	0	0	0	0	9	9	0	8
NCROTU1473	k__Fungi	p__Basidiomycota	c__Agaricomycetes	o__Cantharellales	f__Ceratobasidiaceae	g__unidentified	s__unidentified	0.75	0	1	0	0.039	0	0	0	0	0	194	27	6	0
NCROTU1603	k__Fungi	p__unidentified	c__unidentified	o__unidentified	f__unidentified	g__unidentified	s__unidentified	0	0.8	0	1	0.039	3	1	2	2	0	0	0	0	0
NCROTU1147	k__Fungi	p__unidentified	c__unidentified	o__unidentified	f__unidentified	g__unidentified	s__unidentified	0	0.8	0	1	0.04	1	2	3	0	1	0	0	0	0
NCROTU1498	k__Fungi	p__Ascomycota	c__Eurotiomycetes	o__Eurotiales	f__Aspergillaceae	g__Aspergillus	s__Aspergillus_intermedius	0.75	0	1	0	0.04	0	0	0	0	0	2	0	1	1
OTU54	No blast hit	NA	NA	NA	NA	NA	NA	0.343511	0.656489	0.343511	0.656489	0.041	14	21	27	11	13	11	12	7	6
OTU179	k__Fungi	p__Mortierellomycota	c__Mortierellomycetes	o__Mortierellales	f__Mortierellaceae	g__Mortierella	s__Mortierella_gemmifera	0	0.8	0	1	0.041	1	19	7	22	0	0	0	0	0
SH1145921	k__Fungi	p__Mucoromycota	c__Mucoromycetes	o__Mucorales	f__Rhizopodaceae	g__Rhizopus	s__Rhizopus_arrhizus	0.75	0	1	0	0.042	0	0	0	0	0	8	3	1	0
OTU89	k__Fungi	p__Basidiomycota	c__Agaricomycetes	o__Agaricales	f__Bolbitiaceae	g__Agrocybe	s__Agrocybe_vervacti	0	0.8	0	1	0.042	0	3	1620	30	11	0	0	0	0
OTU143	k__Fungi	p__Mortierellomycota	c__Mortierellomycetes	o__Mortierellales	f__unidentified	g__unidentified	s__unidentified	0.0818298	0.890894	0.109106	0.890894	0.043	338	204	879	375	31	61	37	0	81
OTU196	No blast hit	NA	NA	NA	NA	NA	NA	0.352113	0.647887	0.352113	0.647887	0.043	16	30	33	15	21	11	16	11	12
NCROTU87	k__Fungi	p__Chytridiomycota	c__unidentified	o__unidentified	f__unidentified	g__unidentified	s__unidentified	0	0.8	0	1	0.043	0	5	2	1	7	0	0	0	0
NCROTU251	No blast hit	NA	NA	NA	NA	NA	NA	0.75	0	1	0	0.043	0	0	0	0	0	1	1	0	3
NCROTU509	k__Fungi	p__Ascomycota	c__Sordariomycetes	o__Xylariales	f__unidentified	g__unidentified	s__unidentified	0	0.8	0	1	0.043	15	4	1	0	9	0	0	0	0
NCROTU2079	k__Fungi	p__Ascomycota	c__Dothideomycetes	o__unidentified	f__unidentified	g__unidentified	s__unidentified	0.00158028	0.794943	0.00632111	0.993679	0.043	0	106	140	12	135	0	0	0	2
OTU118	k__Fungi	p__Ascomycota	c__Leotiomycetes	o__Helotiales	f__Hyaloscyphaceae	g__Cistella	s__unidentified	0	0.8	0	1	0.044	1	4	28	0	7	0	0	0	0
OTU173	k__Fungi	p__Ascomycota	c__Leotiomycetes	o__Erysiphales	f__Erysiphaceae	g__Microidium	s__Microidium_phyllanthi	0	0.8	0	1	0.045	44	202	81	2	0	0	0	0	0
OTU119	k__Fungi	p__Ascomycota	c__Dothideomycetes	o__Pleosporales	f__Didymellaceae	g__Boeremia	s__Boeremia_noackiana	0.00950329	0.987329	0.0126711	0.987329	0.046	94	1504	63	2	285	0	4	8	8
NCROTU206	k__Fungi	p__Ascomycota	c__Dothideomycetes	o__Pleosporales	f__Didymellaceae	g__Xenodidymella	s__Xenodidymella_humicola	0	0.8	0	1	0.046	93	9	3	0	8	0	0	0	0
NCROTU223	No blast hit	NA	NA	NA	NA	NA	NA	0.220588	0.705882	0.294118	0.705882	0.046	4	3	4	2	2	2	2	0	1
NCROTU851	k__Fungi	p__Basidiomycota	c__Tremellomycetes	o__Tremellales	f__Bulleraceae	g__Bullera	s__unidentified	0.878525	0.072885	0.878525	0.121475	0.046	0	3	1	0	10	12	24	3	42
SH1526451	k__Fungi	p__Ascomycota	c__Dothideomycetes	o__Pleosporales	f__Pleosporaceae	g__Alternaria	s__Alternaria_lolii	0	0.8	0	1	0.047	0	1	1	1	2	0	0	0	0
OTU101	k__Fungi	p__Ascomycota	c__Dothideomycetes	o__unidentified	f__unidentified	g__unidentified	s__unidentified	0	0.8	0	1	0.047	270	22	0	1	2	0	0	0	0
NCROTU296	k__Fungi	p__Ascomycota	c__Dothideomycetes	o__Pleosporales	f__Pleosporaceae	g__Neocamarosporium	s__unidentified	0	0.8	0	1	0.047	6	4	43	2	0	0	0	0	0
NCROTU502	k__Fungi	p__Basidiomycota	c__Agaricomycetes	o__Agaricales	f__Bolbitiaceae	g__Conocybe	s__Conocybe_dunensis	0.75	0	1	0	0.047	0	0	0	0	0	13	7	0	19
SH1585528	k__Fungi	p__Ascomycota	c__Sordariomycetes	o__unidentified	f__unidentified	g__unidentified	s__unidentified	0.75	0	1	0	0.048	0	0	0	0	0	2	4	0	3
NCROTU2242	k__Fungi	p__Mortierellomycota	c__Mortierellomycetes	o__Mortierellales	f__Mortierellaceae	g__Mortierella	s__Mortierella_exigua	0	0.8	0	1	0.048	1	1	1	1	0	0	0	0	0
SH1173971	k__Fungi	p__unidentified	c__unidentified	o__unidentified	f__unidentified	g__unidentified	s__unidentified	0.0115955	0.984539	0.0154607	0.984539	0.049	45	318	17	1	17	0	1	2	2
NCROTU1389	k__Fungi	p__Ascomycota	c__Orbiliomycetes	o__Orbiliales	f__Orbiliaceae	g__Orbilia	s__unidentified	0	0.8	0	1	0.049	7	16	68	1	0	0	0	0	0
NCROTU2416	k__Fungi	p__unidentified	c__unidentified	o__unidentified	f__unidentified	g__unidentified	s__unidentified	0	0.8	0	1	0.049	0	8	6	2	12	0	0	0	0
OTU200	k__Fungi	p__Glomeromycota	c__Glomeromycetes	o__Glomerales	f__Claroideoglomeraceae	g__Claroideoglomus	s__unidentified	0.72093	0.055814	0.72093	0.27907	0.05	0	0	0	0	15	12	4	5	10
NCROTU1308	k__Fungi	p__Ascomycota	c__unidentified	o__unidentified	f__unidentified	g__unidentified	s__unidentified	0	0.8	0	1	0.05	0	3	1	12	71	0	0	0	0
OTU162	k__Fungi	p__Basidiomycota	c__Agaricomycetes	o__Cantharellales	f__unidentified	g__unidentified	s__unidentified	0.75	0	1	0	0.051	0	0	0	0	0	0	129	40	284
NCROTU1996	k__Fungi	p__Glomeromycota	c__Glomeromycetes	o__Glomerales	f__Glomeraceae	g__unidentified	s__unidentified	0.75	0	1	0	0.051	0	0	0	0	0	12	5	0	3
NCROTU2329	k__Fungi	p__Ascomycota	c__Eurotiomycetes	o__Eurotiales	f__Aspergillaceae	g__Aspergillus	s__Aspergillus_crustosus	0.75	0	1	0	0.051	0	0	0	0	0	6	5	8	0
OTU56	k__Fungi	p__Ascomycota	c__Eurotiomycetes	o__Verrucariales	f__Verrucariaceae	g__Normandina	s__unidentified	0.75	0	1	0	0.052	0	0	0	0	0	22	0	10	14
OTU57	k__Fungi	p__Ascomycota	c__Leotiomycetes	o__Helotiales	f__Helotiaceae	g__Articulospora	s__unidentified	0	0.8	0	1	0.052	26	40	37	8	0	0	0	0	0
OTU181	k__Fungi	p__Basidiomycota	c__Agaricomycetes	o__Agaricales	f__unidentified	g__unidentified	s__unidentified	0	0.8	0	1	0.052	0	151	9	4	380	0	0	0	0
OTU124	k__Fungi	p__unidentified	c__unidentified	o__unidentified	f__unidentified	g__unidentified	s__unidentified	0	0.8	0	1	0.053	152	106	21	1	0	0	0	0	0
OTU175	No blast hit	NA	NA	NA	NA	NA	NA	0.844278	0.0622889	0.844278	0.155722	0.053	0	4	0	0	79	110	53	70	127
NCROTU1623	k__Fungi	p__Ascomycota	c__Orbiliomycetes	o__Orbiliales	f__Orbiliaceae	g__Orbilia	s__unidentified	0.75	0	1	0	0.053	0	0	0	0	0	7	9	0	6
OTU66	k__Fungi	p__Mortierellomycota	c__Mortierellomycetes	o__Mortierellales	f__Mortierellaceae	g__Mortierella	s__Mortierella_dichotoma	0	0.8	0	1	0.055	13	48	8	1	0	0	0	0	0
NCROTU1371	k__Fungi	p__Ascomycota	c__Leotiomycetes	o__Thelebolales	f__Pseudeurotiaceae	g__Geomyces	s__Geomyces_asperulatus	0.75	0	1	0	0.056	0	0	0	0	0	27	14	0	1
NCROTU2248	k__Fungi	p__Mortierellomycota	c__Mortierellomycetes	o__Mortierellales	f__Mortierellaceae	g__Mortierella	s__Mortierella_microzygospora	0	0.8	0	1	0.056	52	129	46	2	0	0	0	0	0
NCROTU2313	k__Eukaryota_kgd_Incertae_sedis	p__unidentified	c__unidentified	o__unidentified	f__unidentified	g__unidentified	s__unidentified	0	0.8	0	1	0.056	1	25	1	0	1	0	0	0	0
NCROTU99	k__Fungi	p__Ascomycota	c__Pezizomycetes	o__Pezizales	f__Ascobolaceae	g__unidentified	s__unidentified	0	0.8	0	1	0.057	4	0	4	1	9	0	0	0	0
NCROTU1231	k__Fungi	p__Mortierellomycota	c__Mortierellomycetes	o__Mortierellales	f__Mortierellaceae	g__Mortierella	s__unidentified	0.75	0	1	0	0.057	0	0	0	0	0	22	2	0	1
NCROTU2403	k__Fungi	p__Ascomycota	c__Pezizomycetes	o__Pezizales	f__Ascobolaceae	g__Ascobolus	s__unidentified	0.0388199	0.84472	0.15528	0.84472	0.057	39	11	13	1	4	10	0	0	0
NCROTU1593	k__Fungi	p__Chytridiomycota	c__Spizellomycetes	o__Spizellomycetales	f__Spizellomycetaceae	g__Spizellomyces	s__Spizellomyces_lactosolyticus	0.75	0	1	0	0.058	0	0	0	0	0	1	0	4	4
NCROTU2243	k__Fungi	p__Ascomycota	c__Dothideomycetes	o__Pleosporales	f__Pleosporaceae	g__Neocamarosporium	s__unidentified	0.75	0	1	0	0.058	0	0	0	0	0	2	7	4	0
OTU177	k__Fungi	p__unidentified	c__unidentified	o__unidentified	f__unidentified	g__unidentified	s__unidentified	0	0.8	0	1	0.059	4	20	16	1	0	0	0	0	0
NCROTU90	k__Fungi	p__Ascomycota	c__Leotiomycetes	o__Erysiphales	f__Erysiphaceae	g__Microidium	s__Microidium_phyllanthi	0.75	0	1	0	0.059	0	0	0	0	0	7	33	1	0
NCROTU689	k__Fungi	p__Mortierellomycota	c__Mortierellomycetes	o__Mortierellales	f__Mortierellaceae	g__Mortierella	s__unidentified	0.741445	0.155133	0.741445	0.258555	0.061	8	0	2	0	7	10	10	9	10
NCROTU1035	k__Fungi	p__Chytridiomycota	c__unidentified	o__unidentified	f__unidentified	g__unidentified	s__unidentified	0	0.8	0	1	0.061	1	1	0	1	2	0	0	0	0
NCROTU1048	No blast hit	NA	NA	NA	NA	NA	NA	0.75	0	1	0	0.061	0	0	0	0	0	1	1	1	0
NCROTU549	k__Fungi	p__Basidiomycota	c__Tritirachiomycetes	o__Tritirachiales	f__Tritirachiaceae	g__Tritirachium	s__Tritirachium_dependens	0.75	0	1	0	0.063	0	0	0	0	0	0	21	5	2
NCROTU155	k__Fungi	p__Mortierellomycota	c__Mortierellomycetes	o__Mortierellales	f__Mortierellaceae	g__Mortierella	s__unidentified	0.760599	0.239401	0.760599	0.239401	0.065	4	3	6	1	10	22	23	7	9
NCROTU2449	k__Fungi	p__Ascomycota	c__Dothideomycetes	o__Capnodiales	f__Cladosporiaceae	g__Cladosporium	s__Cladosporium_delicatulum	0.0802139	0.919786	0.0802139	0.919786	0.066	16	136	10	2	8	3	2	1	6
NCROTU1357	No blast hit	NA	NA	NA	NA	NA	NA	0	0.8	0	1	0.067	0	3	1	1	1	0	0	0	0
NCROTU1785	No blast hit	NA	NA	NA	NA	NA	NA	0.201613	0.731183	0.268817	0.731183	0.068	2	2	7	3	3	0	3	1	1
OTU42	k__Fungi	p__Ascomycota	c__Dothideomycetes	o__Pleosporales	f__Pleosporaceae	g__Neocamarosporium	s__unidentified	0.800344	0.159725	0.800344	0.199656	0.072	3	5	2	0	19	10	32	36	15
NCROTU2215	k__Fungi	p__unidentified	c__unidentified	o__unidentified	f__unidentified	g__unidentified	s__unidentified	0.830116	0.169884	0.830116	0.169884	0.072	11	1	3	1	6	4	35	32	15
OTU62	k__Fungi	p__Ascomycota	c__Leotiomycetes	o__Erysiphales	f__Erysiphaceae	g__Blumeria	s__Blumeria_graminis	0.728155	0.00582524	0.970874	0.0291262	0.073	0	3	0	0	0	0	65	10	5
OTU123	k__Fungi	p__Ascomycota	c__Saccharomycetes	o__Saccharomycetales	f__Trichomonascaceae	g__Blastobotrys	s__Blastobotrys_proliferans	0.905245	0.0379019	0.905245	0.0947547	0.082	2	0	0	0	40	266	16	14	25
NCROTU2011	No blast hit	NA	NA	NA	NA	NA	NA	0.310345	0.689655	0.310345	0.689655	0.083	6	10	21	5	8	4	4	8	2
NCROTU2336	No blast hit	NA	NA	NA	NA	NA	NA	0.197368	0.736842	0.263158	0.736842	0.083	15	15	27	6	7	8	8	4	0
NCROTU1397	No blast hit	NA	NA	NA	NA	NA	NA	0.256849	0.657534	0.342466	0.657534	0.084	2	2	3	2	3	1	2	2	0
NCROTU415	No blast hit	NA	NA	NA	NA	NA	NA	0.0337838	0.691892	0.135135	0.864865	0.086	2	3	0	2	1	0	0	1	0
NCROTU962	k__Fungi	p__Ascomycota	c__Dothideomycetes	o__Pleosporales	f__Sporormiaceae	g__unidentified	s__unidentified	0.726744	0.00620155	0.968992	0.0310078	0.087	1	0	0	0	0	5	10	0	10
OTU168	k__Fungi	p__Ascomycota	c__unidentified	o__unidentified	f__unidentified	g__unidentified	s__unidentified	0.677711	0.0192771	0.903614	0.0963855	0.088	0	0	4	0	0	16	9	0	5
NCROTU822	k__Fungi	p__unidentified	c__unidentified	o__unidentified	f__unidentified	g__unidentified	s__unidentified	0.0181159	0.742029	0.0724638	0.927536	0.088	10	6	15	1	0	0	0	2	0
NCROTU2344	k__Fungi	p__unidentified	c__unidentified	o__unidentified	f__unidentified	g__unidentified	s__unidentified	0.00206612	0.793388	0.00826446	0.991736	0.089	32	106	1	0	11	0	0	1	0
NCROTU1369	k__Fungi	p__unidentified	c__unidentified	o__unidentified	f__unidentified	g__unidentified	s__unidentified	0.716292	0.00898876	0.955056	0.0449438	0.091	1	0	0	0	0	9	3	0	5
OTU198	No blast hit	NA	NA	NA	NA	NA	NA	0.307692	0.692308	0.307692	0.692308	0.092	5	9	19	4	8	3	6	5	2
NCROTU1515	No blast hit	NA	NA	NA	NA	NA	NA	0.319149	0.680851	0.319149	0.680851	0.092	3	4	5	2	2	1	2	1	2
NCROTU1811	No blast hit	NA	NA	NA	NA	NA	NA	0.15625	0.791667	0.208333	0.791667	0.093	1	4	8	2	4	0	1	1	2
NCROTU1211	k__Fungi	p__Ascomycota	c__unidentified	o__unidentified	f__unidentified	g__unidentified	s__unidentified	0.737179	0.0034188	0.982906	0.017094	0.095	0	2	0	0	0	25	13	0	54
NCROTU186	No blast hit	NA	NA	NA	NA	NA	NA	0.128866	0.742268	0.257732	0.742268	0.098	2	4	7	1	4	0	4	1	0
NCROTU501	k__Fungi	p__Ascomycota	c__Dothideomycetes	o__Pleosporales	f__unidentified	g__unidentified	s__unidentified	0.778947	0.176842	0.778947	0.221053	0.101	10	6	11	0	78	68	146	58	24
NCROTU1656	No blast hit	NA	NA	NA	NA	NA	NA	0.748988	0.100405	0.748988	0.251012	0.102	1	0	30	0	0	20	45	3	6
OTU155	k__Fungi	p__Ascomycota	c__Dothideomycetes	o__Pleosporales	f__Phaeosphaeriaceae	g__Paraphoma	s__unidentified	0.876831	0.123169	0.876831	0.123169	0.103	49	4	39	7	65	571	264	8	91
OTU33	k__Fungi	p__Basidiomycota	c__Agaricomycetes	o__Agaricales	f__unidentified	g__unidentified	s__unidentified	0.000136555	0.799563	0.000546221	0.999454	0.104	44	23	0	3	11366	0	0	0	5
SH1191006	k__Fungi	p__Ascomycota	c__Sordariomycetes	o__Xylariales	f__unidentified	g__unidentified	s__unidentified	0.19589	0.80411	0.19589	0.80411	0.107	43	147	93	4	26	17	12	25	7
NCROTU518	No blast hit	NA	NA	NA	NA	NA	NA	0.147059	0.705882	0.294118	0.705882	0.107	2	4	2	3	1	3	1	0	0
NCROTU538	k__Fungi	p__Basidiomycota	c__Tremellomycetes	o__Tremellales	f__Bulleraceae	g__Bullera	s__unidentified	0.75	0.1	0.75	0.25	0.113	0	3	0	0	12	3	22	8	3
NCROTU260	k__Fungi	p__Basidiomycota	c__Tremellomycetes	o__Tremellales	f__Trimorphomycetaceae	g__Saitozyma	s__Saitozyma_podzolica	0.723684	0.00701754	0.964912	0.0350877	0.117	0	0	1	0	0	0	13	8	1
OTU49	k__Fungi	p__Basidiomycota	c__Tremellomycetes	o__Tremellales	f__Tremellaceae	g__Cryptococcus	s__unidentified	0.0311091	0.937782	0.0622182	0.937782	0.119	29	18	327	20	906	0	2	0	67
OTU171	k__Fungi	p__Ascomycota	c__Dothideomycetes	o__Pleosporales	f__Massarinaceae	g__Stagonospora	s__unidentified	0.00605327	0.790315	0.0121065	0.987893	0.12	13	188	58	0	47	0	2	1	0
NCROTU1167	No blast hit	NA	NA	NA	NA	NA	NA	0.270936	0.729064	0.270936	0.729064	0.12	7	8	16	3	3	4	3	3	1
NCROTU1448	No blast hit	NA	NA	NA	NA	NA	NA	0.288889	0.711111	0.288889	0.711111	0.121	6	15	12	4	3	3	2	3	5
NCROTU2172	k__Fungi	p__Basidiomycota	c__Geminibasidiomycetes	o__Geminibasidiales	f__Geminibasidiaceae	g__Geminibasidium	s__unidentified	0.696108	0.0143713	0.928144	0.0718563	0.122	0	0	3	0	0	0	11	17	3
NCROTU2106	No blast hit	NA	NA	NA	NA	NA	NA	0.163043	0.782609	0.217391	0.782609	0.124	5	12	7	1	2	2	3	0	1
NCROTU931	No blast hit	NA	NA	NA	NA	NA	NA	0.228261	0.695652	0.304348	0.695652	0.126	1	5	7	3	4	2	3	0	2
NCROTU1075	k__Fungi	p__Ascomycota	c__Leotiomycetes	o__Helotiales	f__unidentified	g__unidentified	s__unidentified	0.607143	0.0380952	0.809524	0.190476	0.126	0	0	0	0	5	7	3	0	7
NCROTU2264	k__Fungi	p__Basidiomycota	c__Agaricomycetes	o__Agaricales	f__Entolomataceae	g__Entoloma	s__unidentified	0.725052	0.0133056	0.966736	0.033264	0.129	0	1	0	3	0	23	51	19	0
OTU116	k__Fungi	p__Ascomycota	c__Dothideomycetes	o__Pleosporales	f__unidentified	g__unidentified	s__unidentified	0	0.6	0	1	0.133	56	7	401	0	0	0	0	0	0
OTU50	k__Fungi	p__Mortierellomycota	c__Mortierellomycetes	o__Mortierellales	f__Mortierellaceae	g__Mortierella	s__Mortierella_alpina	0.277596	0.722404	0.277596	0.722404	0.135	1485	4341	5205	693	4544	843	1237	1529	1392
OTU36	No blast hit	NA	NA	NA	NA	NA	NA	0.34413	0.65587	0.34413	0.65587	0.137	10	23	28	10	10	6	13	7	8
NCROTU1804	k__Fungi	p__Mortierellomycota	c__Mortierellomycetes	o__Mortierellales	f__Mortierellaceae	g__Mortierella	s__Mortierella_exigua	0.5	0	1	0	0.137	0	0	0	0	0	2	2	0	0
NCROTU2254	k__Fungi	p__Ascomycota	c__Sordariomycetes	o__Hypocreales	f__Clavicipitaceae	g__Metarhizium	s__Metarhizium_robertsii	0.5	0	1	0	0.137	0	0	0	0	0	1	1	0	0
OTU5	No blast hit	NA	NA	NA	NA	NA	NA	0.5	0	1	0	0.144	0	0	0	0	0	0	0	1197	28
NCROTU570	No blast hit	NA	NA	NA	NA	NA	NA	0	0.6	0	1	0.146	0	2	0	1	1	0	0	0	0
NCROTU798	No blast hit	NA	NA	NA	NA	NA	NA	0.353535	0.646465	0.353535	0.646465	0.146	9	7	9	1	6	2	4	4	4
NCROTU2074	k__Fungi	p__Basidiomycota	c__Agaricomycetes	o__Agaricales	f__Tricholomataceae	g__Melanoleuca	s__Melanoleuca_microcephala	0.5	0	1	0	0.147	0	0	0	0	0	1	0	2	0
NCROTU159	No blast hit	NA	NA	NA	NA	NA	NA	0	0.6	0	1	0.148	1	1	2	0	0	0	0	0	0
NCROTU1192	k__Fungi	p__Glomeromycota	c__Glomeromycetes	o__Glomerales	f__Glomeraceae	g__unidentified	s__unidentified	0	0.6	0	1	0.148	36	2	0	0	1	0	0	0	0
NCROTU1402	k__Fungi	p__Ascomycota	c__Orbiliomycetes	o__Orbiliales	f__Orbiliaceae	g__unidentified	s__unidentified	0.5	0	1	0	0.148	0	0	0	0	0	0	13	3	0
NCROTU72	k__Fungi	p__unidentified	c__unidentified	o__unidentified	f__unidentified	g__unidentified	s__unidentified	0	0.6	0	1	0.149	0	1	0	3	10	0	0	0	0
SH1646334	k__Fungi	p__Ascomycota	c__Dothideomycetes	o__Pleosporales	f__Massarinaceae	g__Stagonospora	s__unidentified	0.0512996	0.897401	0.102599	0.897401	0.15	12	130	2	1	19	0	8	7	0
NCROTU357	k__Fungi	p__unidentified	c__unidentified	o__unidentified	f__unidentified	g__unidentified	s__unidentified	0	0.6	0	1	0.15	4	5	1	0	0	0	0	0	0
NCROTU207	k__Fungi	p__Ascomycota	c__Dothideomycetes	o__unidentified	f__unidentified	g__unidentified	s__unidentified	0	0.6	0	1	0.151	1	12	0	1	0	0	0	0	0
NCROTU456	k__Fungi	p__Ascomycota	c__Orbiliomycetes	o__Orbiliales	f__Orbiliaceae	g__Orbilia	s__unidentified	0	0.6	0	1	0.151	0	1	14	5	0	0	0	0	0
NCROTU1710	No blast hit	NA	NA	NA	NA	NA	NA	0.699153	0.0135593	0.932203	0.0677966	0.151	0	0	0	0	1	1	0	6	4
NCROTU1666	k__Fungi	p__unidentified	c__unidentified	o__unidentified	f__unidentified	g__unidentified	s__unidentified	0	0.6	0	1	0.152	0	6	133	3	0	0	0	0	0
NCROTU1803	k__Fungi	p__Ascomycota	c__Orbiliomycetes	o__Orbiliales	f__Orbiliaceae	g__Arthrobotrys	s__Arthrobotrys_eudermata	0.5	0	1	0	0.152	0	0	0	0	0	0	1	1	0
NCROTU1774	No blast hit	NA	NA	NA	NA	NA	NA	0.230447	0.692737	0.307263	0.692737	0.154	5	7	13	4	2	6	3	2	0
NCROTU2092	k__Fungi	p__Ascomycota	c__Leotiomycetes	o__Helotiales	f__Helotiaceae	g__Articulospora	s__unidentified	0	0.6	0	1	0.155	0	74	16	8	0	0	0	0	0
NCROTU2107	k__Fungi	p__unidentified	c__unidentified	o__unidentified	f__unidentified	g__unidentified	s__unidentified	0	0.6	0	1	0.155	21	1	11	0	0	0	0	0	0
NCROTU2531	k__Fungi	p__Ascomycota	c__Dothideomycetes	o__Pleosporales	f__Pleosporaceae	g__Neocamarosporium	s__unidentified	0	0.6	0	1	0.155	1	4	0	0	15	0	0	0	0
NCROTU483	k__Fungi	p__unidentified	c__unidentified	o__unidentified	f__unidentified	g__unidentified	s__unidentified	0	0.6	0	1	0.156	0	1	1	0	1	0	0	0	0
NCROTU626	No blast hit	NA	NA	NA	NA	NA	NA	0.652174	0.13913	0.652174	0.347826	0.156	0	3	0	0	1	1	3	1	1
NCROTU1134	k__Fungi	p__Mortierellomycota	c__Mortierellomycetes	o__Mortierellales	f__unidentified	g__unidentified	s__unidentified	0	0.6	0	1	0.156	1	3	0	51	0	0	0	0	0
NCROTU2188	k__Fungi	p__Ascomycota	c__unidentified	o__unidentified	f__unidentified	g__unidentified	s__unidentified	0.5	0	1	0	0.156	0	0	0	0	0	2	0	0	1
OTU71	k__Fungi	p__unidentified	c__unidentified	o__unidentified	f__unidentified	g__unidentified	s__unidentified	0	0.6	0	1	0.157	0	8	38	1	0	0	0	0	0
NCROTU866	k__Fungi	p__Ascomycota	c__Dothideomycetes	o__Pleosporales	f__unidentified	g__unidentified	s__unidentified	0	0.6	0	1	0.157	0	35	30	5	0	0	0	0	0
NCROTU1365	No blast hit	NA	NA	NA	NA	NA	NA	0.346535	0.653465	0.346535	0.653465	0.157	4	10	10	2	7	6	4	2	2
NCROTU734	k__Fungi	p__Basidiomycota	c__Geminibasidiomycetes	o__Geminibasidiales	f__Geminibasidiaceae	g__Geminibasidium	s__Geminibasidium_hirsutum	0.5	0	1	0	0.158	0	0	0	0	0	0	12	21	0
NCROTU779	k__Fungi	p__Chytridiomycota	c__Spizellomycetes	o__Spizellomycetales	f__unidentified	g__unidentified	s__unidentified	0.5	0	1	0	0.158	0	0	0	0	0	1	1	0	0
NCROTU1829	No blast hit	NA	NA	NA	NA	NA	NA	0.0431034	0.662069	0.172414	0.827586	0.158	1	1	3	1	0	0	0	1	0
NCROTU395	k__Fungi	p__Ascomycota	c__Eurotiomycetes	o__Eurotiales	f__Thermoascaceae	g__Byssochlamys	s__Byssochlamys_spectabilis	0.5	0	1	0	0.159	0	0	0	0	0	0	0	4	6
NCROTU579	k__Fungi	p__Ascomycota	c__Orbiliomycetes	o__Orbiliales	f__Orbiliaceae	g__unidentified	s__unidentified	0.5	0	1	0	0.159	0	0	0	0	0	0	0	5	1
NCROTU879	No blast hit	NA	NA	NA	NA	NA	NA	0.5	0	1	0	0.159	0	0	0	0	0	0	2	0	1
NCROTU966	k__Fungi	p__Basidiomycota	c__Agaricomycetes	o__Agaricales	f__Hygrophoraceae	g__Cora	s__unidentified	0.5	0	1	0	0.159	0	0	0	0	0	2	3	0	0
NCROTU1262	k__Fungi	p__unidentified	c__unidentified	o__unidentified	f__unidentified	g__unidentified	s__unidentified	0	0.6	0	1	0.159	12	258	79	0	0	0	0	0	0
NCROTU1900	k__Fungi	p__unidentified	c__unidentified	o__unidentified	f__unidentified	g__unidentified	s__unidentified	0.5	0	1	0	0.159	0	0	0	0	0	0	0	1	1
NCROTU2271	k__Fungi	p__Ascomycota	c__Eurotiomycetes	o__Onygenales	f__Onygenales_fam_Incertae_sedis	g__Chrysosporium	s__Chrysosporium_lobatum	0.5	0	1	0	0.159	0	0	0	0	0	4	1	0	0
SH1572792	k__Fungi	p__Ascomycota	c__Dothideomycetes	o__Capnodiales	f__Mycosphaerellaceae	g__Mycosphaerella	s__Mycosphaerella_tassiana	0.0123153	0.780296	0.0246305	0.975369	0.16	16	76	4	0	3	0	0	1	1
NCROTU228	k__Fungi	p__unidentified	c__unidentified	o__unidentified	f__unidentified	g__unidentified	s__unidentified	0	0.6	0	1	0.16	1	3	2	0	0	0	0	0	0
NCROTU2326	k__Fungi	p__Basidiomycota	c__Agaricomycetes	o__Agaricales	f__Amanitaceae	g__Amanita	s__unidentified	0	0.6	0	1	0.16	0	1	14	1	0	0	0	0	0
SH1506682	k__Fungi	p__Ascomycota	c__Sordariomycetes	o__Hypocreales	f__unidentified	g__unidentified	s__unidentified	0.5	0	1	0	0.161	0	0	0	0	0	1	1	0	0
NCROTU2307	k__Fungi	p__Ascomycota	c__Sordariomycetes	o__unidentified	f__unidentified	g__unidentified	s__unidentified	0.5	0	1	0	0.161	0	0	0	0	0	0	0	1	1
NCROTU725	k__Fungi	p__Ascomycota	c__Dothideomycetes	o__Pleosporales	f__Pleosporaceae	g__Neocamarosporium	s__unidentified	0.5	0	1	0	0.163	0	0	0	0	0	10	0	0	3
NCROTU840	k__Fungi	p__Ascomycota	c__Eurotiomycetes	o__Chaetothyriales	f__Herpotrichiellaceae	g__Exophiala	s__unidentified	0	0.6	0	1	0.163	0	11	1	1	0	0	0	0	0
NCROTU187	k__Fungi	p__Ascomycota	c__Eurotiomycetes	o__Onygenales	f__Onygenales_fam_Incertae_sedis	g__Chrysosporium	s__Chrysosporium_pilosum	0.5	0	1	0	0.164	0	0	0	0	0	3	4	0	0
NCROTU325	k__Fungi	p__Basidiomycota	c__Tremellomycetes	o__Tremellales	f__Trimorphomycetaceae	g__Saitozyma	s__Saitozyma_podzolica	0.5	0	1	0	0.164	0	0	0	0	0	0	10	10	0
NCROTU507	k__Fungi	p__Mortierellomycota	c__Mortierellomycetes	o__Mortierellales	f__Mortierellaceae	g__Mortierella	s__Mortierella_parvispora	0	0.6	0	1	0.164	4	1	5	0	0	0	0	0	0
NCROTU937	k__Fungi	p__Ascomycota	c__Sordariomycetes	o__Hypocreales	f__Hypocreales_fam_Incertae_sedis	g__Acremonium	s__Acremonium_blochii	0.5	0	1	0	0.164	0	0	0	0	0	1	0	1	0
NCROTU1208	k__Fungi	p__Ascomycota	c__Pezizomycetes	o__Pezizales	f__Pyronemataceae	g__unidentified	s__unidentified	0.5	0	1	0	0.164	0	0	0	0	0	0	7	0	30
NCROTU1475	k__Fungi	p__Ascomycota	c__Leotiomycetes	o__Helotiales	f__Helotiaceae	g__unidentified	s__unidentified	0	0.6	0	1	0.164	3	17	2	0	0	0	0	0	0
NCROTU1750	k__Fungi	p__Ascomycota	c__Orbiliomycetes	o__Orbiliales	f__Orbiliaceae	g__Retiarius	s__unidentified	0.5	0	1	0	0.164	0	0	0	0	0	0	2	1	0
NCROTU2148	k__Fungi	p__unidentified	c__unidentified	o__unidentified	f__unidentified	g__unidentified	s__unidentified	0	0.6	0	1	0.164	2	1	3	0	0	0	0	0	0
NCROTU610	k__Fungi	p__Glomeromycota	c__Glomeromycetes	o__Glomerales	f__Glomeraceae	g__unidentified	s__unidentified	0	0.6	0	1	0.165	37	1	0	0	25	0	0	0	0
NCROTU1613	k__Fungi	p__Basidiomycota	c__Tremellomycetes	o__Tremellales	f__Bulleraceae	g__Bullera	s__unidentified	0.5	0	1	0	0.165	0	0	0	0	0	7	1	0	0
SH1561136	k__Fungi	p__Basidiomycota	c__Agaricomycetes	o__Auriculariales	f__Auriculariaceae	g__Auricularia	s__Auricularia_mesenterica	0.5	0	1	0	0.166	0	0	0	0	0	0	0	40	12
NCROTU37	k__Fungi	p__Ascomycota	c__Dothideomycetes	o__Pleosporales	f__unidentified	g__unidentified	s__unidentified	0.5	0	1	0	0.166	0	0	0	0	0	0	11	0	7
NCROTU2261	k__Fungi	p__Ascomycota	c__Dothideomycetes	o__Pleosporales	f__Phaeosphaeriaceae	g__unidentified	s__unidentified	0.5	0	1	0	0.166	0	0	0	0	0	4	16	0	0
NCROTU2459	k__Fungi	p__Ascomycota	c__Eurotiomycetes	o__Eurotiales	f__Thermoascaceae	g__Byssochlamys	s__Byssochlamys_spectabilis	0	0.6	0	1	0.166	9	4	0	2	0	0	0	0	0
SH1613468	k__Fungi	p__Basidiomycota	c__Cystobasidiomycetes	o__Cystobasidiales	f__Cystobasidiaceae	g__Cystobasidium	s__Cystobasidium_lysinophilum	0	0.6	0	1	0.167	2	21	0	0	62	0	0	0	0
OTU64	k__Fungi	p__Basidiomycota	c__Tremellomycetes	o__Tremellales	f__Rhynchogastremataceae	g__Papiliotrema	s__Papiliotrema_laurentii	0	0.6	0	1	0.167	4	2	22	0	0	0	0	0	0
NCROTU765	No blast hit	NA	NA	NA	NA	NA	NA	0.5	0	1	0	0.167	0	0	0	0	0	0	1	4	0
NCROTU1118	No blast hit	NA	NA	NA	NA	NA	NA	0.372549	0.627451	0.372549	0.627451	0.167	4	6	14	8	8	3	6	6	4
SH1190898	k__Fungi	p__Ascomycota	c__Sordariomycetes	o__Sordariales	f__Lasiosphaeriaceae	g__unidentified	s__unidentified	0	0.6	0	1	0.168	0	6	1	0	1	0	0	0	0
OTU103	k__Fungi	p__Ascomycota	c__Dothideomycetes	o__Pleosporales	f__unidentified	g__unidentified	s__unidentified	0.00552608	0.782317	0.0221043	0.977896	0.168	8	540	4	1	0	0	0	10	0
NCROTU150	k__Fungi	p__Basidiomycota	c__Tremellomycetes	o__Tremellales	f__Bulleribasidiaceae	g__Vishniacozyma	s__Vishniacozyma_dimennae	0.0961538	0.871795	0.128205	0.871795	0.168	2	47	13	4	2	0	3	4	1
NCROTU928	k__Fungi	p__Ascomycota	c__Saccharomycetes	o__Saccharomycetales	f__Debaryomycetaceae	g__Debaryomyces	s__Debaryomyces_hansenii	0.5	0	1	0	0.169	0	0	0	0	0	0	0	2	4
NCROTU1464	No blast hit	NA	NA	NA	NA	NA	NA	0.660377	0.339623	0.660377	0.339623	0.169	3	1	2	1	2	1	6	3	4
NCROTU2004	k__Fungi	p__Ascomycota	c__Eurotiomycetes	o__Chaetothyriales	f__Herpotrichiellaceae	g__unidentified	s__unidentified	0	0.6	0	1	0.169	0	24	2	0	5	0	0	0	0
NCROTU2300	k__Fungi	p__Ascomycota	c__Dothideomycetes	o__Pleosporales	f__unidentified	g__unidentified	s__unidentified	0	0.6	0	1	0.169	5	6	21	0	0	0	0	0	0
OTU131	k__Fungi	p__Glomeromycota	c__Glomeromycetes	o__Gigasporales	f__Gigasporaceae	g__unidentified	s__unidentified	0.554734	0.052071	0.739645	0.260355	0.17	0	0	11	0	0	0	15	4	6
OTU183	k__Fungi	p__Ascomycota	c__Orbiliomycetes	o__unidentified	f__unidentified	g__unidentified	s__unidentified	0.5	0	1	0	0.171	0	0	0	0	0	0	0	14	16
NCROTU522	No blast hit	NA	NA	NA	NA	NA	NA	0.380952	0.619048	0.380952	0.619048	0.171	11	20	17	7	10	8	11	7	6
NCROTU1372	k__Fungi	p__Basidiomycota	c__Agaricomycetes	o__Cantharellales	f__Ceratobasidiaceae	g__unidentified	s__unidentified	0	0.6	0	1	0.171	3	29	0	9	0	0	0	0	0
OTU2	k__Fungi	p__Ascomycota	c__Dothideomycetes	o__Pleosporales	f__Pleosporaceae	g__Neocamarosporium	s__unidentified	0	0.6	0	1	0.172	6	6	0	4	0	0	0	0	0
NCROTU115	No blast hit	NA	NA	NA	NA	NA	NA	0.348837	0.651163	0.348837	0.651163	0.172	4	6	14	6	5	5	1	4	5
NCROTU253	k__Fungi	p__unidentified	c__unidentified	o__unidentified	f__unidentified	g__unidentified	s__unidentified	0	0.6	0	1	0.172	0	9	7	1	0	0	0	0	0
NCROTU2545	k__Fungi	p__Ascomycota	c__Sordariomycetes	o__Hypocreales	f__Nectriaceae	g__unidentified	s__unidentified	0.5	0	1	0	0.172	0	0	0	0	0	1	5	0	0
OTU193	No blast hit	NA	NA	NA	NA	NA	NA	0	0.6	0	1	0.173	68	14	0	21	0	0	0	0	0
NCROTU479	k__Fungi	p__Ascomycota	c__unidentified	o__unidentified	f__unidentified	g__unidentified	s__unidentified	0	0.6	0	1	0.173	3	9	54	0	0	0	0	0	0
NCROTU1175	k__Fungi	p__Basidiomycota	c__Agaricomycetes	o__Agaricales	f__Psathyrellaceae	g__Psathyrella	s__Psathyrella_kellermanii	0.5	0	1	0	0.173	0	0	0	0	0	0	7	0	18
NCROTU1672	k__Fungi	p__Basidiomycota	c__Agaricomycetes	o__Agaricales	f__Tricholomataceae	g__Lachnella	s__Lachnella_alboviolascens	0.5	0	1	0	0.173	0	0	0	0	0	1	5	0	0
NCROTU2387	k__Fungi	p__Ascomycota	c__Sordariomycetes	o__Hypocreales	f__Hypocreales_fam_Incertae_sedis	g__Acremonium	s__Acremonium_furcatum	0.5	0	1	0	0.173	0	0	0	0	0	0	1	0	1
NCROTU191	No blast hit	NA	NA	NA	NA	NA	NA	0	0.6	0	1	0.174	0	2	0	1	1	0	0	0	0
OTU109	k__Fungi	p__Basidiomycota	c__Agaricomycetes	o__Polyporales	f__Meruliaceae	g__Hyphodermella	s__Hyphodermella_rosae	0.5	0	1	0	0.175	0	0	0	0	0	0	0	25	7
NCROTU1029	k__Fungi	p__Basidiomycota	c__Agaricomycetes	o__Cantharellales	f__Ceratobasidiaceae	g__unidentified	s__unidentified	0.5	0	1	0	0.175	0	0	0	0	0	4	2	0	0
NCROTU2080	k__Fungi	p__Chytridiomycota	c__Spizellomycetes	o__Spizellomycetales	f__Powellomycetaceae	g__Powellomyces	s__unidentified	0.5	0	1	0	0.175	0	0	0	0	0	0	1	1	0
NCROTU2530	k__Fungi	p__Ascomycota	c__Leotiomycetes	o__Helotiales	f__unidentified	g__unidentified	s__unidentified	0.5	0	1	0	0.175	0	0	0	0	0	9	0	0	10
NCROTU1679	k__Fungi	p__Ascomycota	c__Leotiomycetes	o__Helotiales	f__unidentified	g__unidentified	s__unidentified	0	0.6	0	1	0.176	1	2	0	0	35	0	0	0	0
NCROTU2275	k__Fungi	p__Ascomycota	c__Dothideomycetes	o__Pleosporales	f__Pleosporaceae	g__Neocamarosporium	s__unidentified	0	0.6	0	1	0.176	15	17	21	0	0	0	0	0	0
NCROTU1293	No blast hit	NA	NA	NA	NA	NA	NA	0	0.6	0	1	0.177	0	3	3	3	0	0	0	0	0
NCROTU1647	k__Fungi	p__Ascomycota	c__Dothideomycetes	o__Capnodiales	f__Mycosphaerellaceae	g__Mycosphaerella	s__Mycosphaerella_tassiana	0	0.6	0	1	0.177	1	10	0	0	2	0	0	0	0
NCROTU1792	k__Fungi	p__unidentified	c__unidentified	o__unidentified	f__unidentified	g__unidentified	s__unidentified	0.018797	0.769925	0.037594	0.962406	0.177	5	401	59	0	15	0	4	11	0
OTU133	k__Fungi	p__Ascomycota	c__Sordariomycetes	o__Hypocreales	f__Nectriaceae	g__Fusarium	s__unidentified	0.204678	0.795322	0.204678	0.795322	0.178	37	127	19	19	2	11	15	5	11
SH1648511	k__Fungi	p__Basidiomycota	c__Agaricomycetes	o__Agaricales	f__unidentified	g__unidentified	s__unidentified	0	0.6	0	1	0.179	0	162	0	8	579	0	0	0	0
NCROTU493	k__Fungi	p__unidentified	c__unidentified	o__unidentified	f__unidentified	g__unidentified	s__unidentified	0	0.6	0	1	0.179	0	0	6	2	1	0	0	0	0
NCROTU809	k__Fungi	p__Ascomycota	c__Sordariomycetes	o__Sordariales	f__Chaetomiaceae	g__Chaetomium	s__Chaetomium_globosum	0.5	0	1	0	0.179	0	0	0	0	0	0	1	2	0
NCROTU1454	k__Fungi	p__Chytridiomycota	c__Chytridiomycetes	o__unidentified	f__unidentified	g__unidentified	s__unidentified	0	0.6	0	1	0.179	0	19	1	0	2	0	0	0	0
NCROTU744	k__Fungi	p__Ascomycota	c__Dothideomycetes	o__Pleosporales	f__Didymosphaeriaceae	g__Paraphaeosphaeria	s__Paraphaeosphaeria_barriae	0.5	0	1	0	0.18	0	0	0	0	0	0	4	26	0
NCROTU1970	k__Fungi	p__Ascomycota	c__Saccharomycetes	o__Saccharomycetales	f__Debaryomycetaceae	g__Spathaspora	s__unidentified	0	0.6	0	1	0.18	0	10	23	0	18	0	0	0	0
NCROTU7	k__Fungi	p__Basidiomycota	c__Agaricomycetes	o__Agaricales	f__Tricholomataceae	g__Mycena	s__Mycena_olida	0.5	0	1	0	0.181	0	0	0	0	0	0	0	7	25
NCROTU542	k__Fungi	p__Basidiomycota	c__Agaricomycetes	o__Boletales	f__Suillaceae	g__Suillus	s__Suillus_punctatipes	0.5	0	1	0	0.181	0	0	0	0	0	0	26	46	0
NCROTU1184	k__Fungi	p__Ascomycota	c__Leotiomycetes	o__Helotiales	f__unidentified	g__unidentified	s__unidentified	0	0.6	0	1	0.181	3	4	7	0	0	0	0	0	0
NCROTU1494	No blast hit	NA	NA	NA	NA	NA	NA	0.0431034	0.662069	0.172414	0.827586	0.181	1	1	3	0	1	1	0	0	0
NCROTU1954	k__Fungi	p__Mortierellomycota	c__Mortierellomycetes	o__Mortierellales	f__Mortierellaceae	g__Mortierella	s__Mortierella_gamsii	0.5	0	1	0	0.181	0	0	0	0	0	1	0	0	2
NCROTU1015	k__Fungi	p__Ascomycota	c__Sordariomycetes	o__Hypocreales	f__unidentified	g__unidentified	s__unidentified	0.5	0	1	0	0.182	0	0	0	0	0	3	0	0	1
NCROTU1	k__Fungi	p__Basidiomycota	c__Tremellomycetes	o__Tremellales	f__unidentified	g__unidentified	s__unidentified	0	0.6	0	1	0.183	5	73	6	0	0	0	0	0	0
NCROTU710	No blast hit	NA	NA	NA	NA	NA	NA	0.5	0	1	0	0.183	0	0	0	0	0	0	1	0	1
NCROTU298	k__Fungi	p__Ascomycota	c__Eurotiomycetes	o__Eurotiales	f__Aspergillaceae	g__Aspergillus	s__Aspergillus_albertensis	0.5	0	1	0	0.184	0	0	0	0	0	1	0	1	0
NCROTU2453	No blast hit	NA	NA	NA	NA	NA	NA	0.05	0.64	0.2	0.8	0.184	1	0	2	1	1	1	0	0	0
NCROTU2511	k__Fungi	p__Basidiomycota	c__Agaricomycetes	o__Auriculariales	f__unidentified	g__unidentified	s__unidentified	0.5	0	1	0	0.184	0	0	0	0	0	0	0	2	1
NCROTU694	k__Fungi	p__Ascomycota	c__Saccharomycetes	o__Saccharomycetales	f__Debaryomycetaceae	g__Spathaspora	s__unidentified	0	0.6	0	1	0.186	21	0	6	0	9	0	0	0	0
NCROTU1712	k__Fungi	p__Basidiomycota	c__Microbotryomycetes	o__Microbotryomycetes_ord_Incertae_sedis	f__Chrysozymaceae	g__Sampaiozyma	s__Sampaiozyma_ingeniosa	0.0510706	0.718287	0.102141	0.897859	0.187	30	680	55	0	147	0	19	64	0
NCROTU1858	k__Fungi	p__Basidiomycota	c__Tremellomycetes	o__Tremellales	f__Bulleribasidiaceae	g__Derxomyces	s__unidentified	0	0.6	0	1	0.187	2	21	0	1	0	0	0	0	0
NCROTU2386	k__Fungi	p__Basidiomycota	c__Tremellomycetes	o__Tremellales	f__Bulleraceae	g__Bullera	s__unidentified	0.5	0	1	0	0.187	0	0	0	0	0	0	0	2	1
NCROTU1536	No blast hit	NA	NA	NA	NA	NA	NA	0.0862069	0.662069	0.172414	0.827586	0.188	3	6	1	0	2	1	0	1	0
NCROTU1150	k__Fungi	p__Ascomycota	c__Saccharomycetes	o__Saccharomycetales	f__Debaryomycetaceae	g__Spathaspora	s__unidentified	0.5	0	1	0	0.189	0	0	0	0	0	5	0	27	0
NCROTU2189	No blast hit	NA	NA	NA	NA	NA	NA	0.147059	0.705882	0.294118	0.705882	0.189	2	5	3	1	1	0	3	1	0
NCROTU755	k__Fungi	p__Ascomycota	c__Leotiomycetes	o__Helotiales	f__Helotiales_fam_Incertae_sedis	g__Cadophora	s__Cadophora_luteo-olivacea	0	0.6	0	1	0.19	1	1	0	0	6	0	0	0	0
OTU100	k__Fungi	p__Basidiomycota	c__Tremellomycetes	o__Cystofilobasidiales	f__Cystofilobasidiaceae	g__Cystofilobasidium	s__Cystofilobasidium_macerans	0.289874	0.710126	0.289874	0.710126	0.192	302	148	152	22	65	72	37	5	111
NCROTU2358	No blast hit	NA	NA	NA	NA	NA	NA	0.392405	0.607595	0.392405	0.607595	0.194	12	19	14	6	9	11	10	5	5
OTU13	No blast hit	NA	NA	NA	NA	NA	NA	0.332198	0.667802	0.332198	0.667802	0.195	13	33	32	11	9	12	8	11	8
OTU129	k__Fungi	p__Ascomycota	c__Dothideomycetes	o__Pleosporales	f__unidentified	g__unidentified	s__unidentified	0	0.6	0	1	0.198	1	0	16	0	40	0	0	0	0
OTU125	No blast hit	NA	NA	NA	NA	NA	NA	0.361446	0.638554	0.361446	0.638554	0.198	12	16	17	2	6	6	7	10	1
NCROTU1528	No blast hit	NA	NA	NA	NA	NA	NA	0	0.6	0	1	0.198	1	0	1	0	1	0	0	0	0
NCROTU1822	No blast hit	NA	NA	NA	NA	NA	NA	0.277778	0.722222	0.277778	0.722222	0.198	2	7	11	1	5	2	3	2	1
NCROTU2166	k__Fungi	p__Basidiomycota	c__Tremellomycetes	o__Tremellales	f__Trimorphomycetaceae	g__Saitozyma	s__Saitozyma_podzolica	0.5	0	1	0	0.202	0	0	0	0	0	0	3	0	2
NCROTU100	No blast hit	NA	NA	NA	NA	NA	NA	0.328467	0.671533	0.328467	0.671533	0.205	5	9	6	1	2	1	3	2	3
NCROTU180	k__Fungi	p__Ascomycota	c__Sordariomycetes	o__Hypocreales	f__Nectriaceae	g__Fusarium	s__Fusarium_polyphialidicum	0.220588	0.705882	0.294118	0.705882	0.205	8	8	1	3	1	1	2	0	4
NCROTU2487	No blast hit	NA	NA	NA	NA	NA	NA	0.720443	0.0157635	0.960591	0.0394089	0.207	0	0	0	1	1	3	0	34	2
NCROTU1189	k__Fungi	p__Ascomycota	c__unidentified	o__unidentified	f__unidentified	g__unidentified	s__unidentified	0.12069	0.606897	0.241379	0.758621	0.208	17	0	26	7	60	22	0	0	6
NCROTU401	k__Fungi	p__Ascomycota	c__Sordariomycetes	o__Xylariales	f__unidentified	g__unidentified	s__unidentified	0.568182	0.0484848	0.757576	0.242424	0.211	0	0	0	0	2	2	2	0	1
NCROTU2071	No blast hit	NA	NA	NA	NA	NA	NA	0.365854	0.634146	0.365854	0.634146	0.213	4	3	4	1	1	2	1	2	1
SH1243538	k__Fungi	p__Ascomycota	c__Sordariomycetes	o__Hypocreales	f__Nectriaceae	g__Fusarium	s__unidentified	0.208791	0.791209	0.208791	0.791209	0.216	15	57	11	5	2	7	3	1	8
NCROTU1920	No blast hit	NA	NA	NA	NA	NA	NA	0.359477	0.640523	0.359477	0.640523	0.221	5	13	18	8	5	5	6	9	2
OTU144	k__Fungi	p__Mortierellomycota	c__Mortierellomycetes	o__Mortierellales	f__Mortierellaceae	g__Mortierella	s__Mortierella_exigua	0.614787	0.385213	0.614787	0.385213	0.224	635	475	1450	44	1598	1225	1284	1786	1070
NCROTU47	No blast hit	NA	NA	NA	NA	NA	NA	0.672913	0.196252	0.672913	0.327087	0.231	2	2	0	0	44	6	6	54	13
NCROTU463	No blast hit	NA	NA	NA	NA	NA	NA	0.376884	0.623116	0.376884	0.623116	0.235	1	7	11	5	7	3	6	1	5
NCROTU1387	No blast hit	NA	NA	NA	NA	NA	NA	0.371025	0.628975	0.371025	0.628975	0.235	17	25	29	6	12	6	12	14	10
OTU137	No blast hit	NA	NA	NA	NA	NA	NA	0.333333	0.666667	0.333333	0.666667	0.241	17	46	47	8	17	12	21	10	11
OTU140	k__Fungi	p__Mortierellomycota	c__Mortierellomycetes	o__Mortierellales	f__Mortierellaceae	g__Mortierella	s__unidentified	0.0559105	0.621086	0.223642	0.776358	0.241	104	0	49	3	87	0	56	0	0
OTU75	No blast hit	NA	NA	NA	NA	NA	NA	0.261628	0.651163	0.348837	0.651163	0.243	10	14	22	4	6	5	7	12	0
NCROTU1438	k__Fungi	p__Mortierellomycota	c__Mortierellomycetes	o__Mortierellales	f__Mortierellaceae	g__Mortierella	s__unidentified	0.454545	0.0181818	0.909091	0.0909091	0.243	3	0	0	0	0	10	14	0	0
NCROTU2402	No blast hit	NA	NA	NA	NA	NA	NA	0.127119	0.59661	0.254237	0.745763	0.244	2	5	3	0	1	0	1	2	0
NCROTU876	k__Fungi	p__Basidiomycota	c__Tremellomycetes	o__Tremellales	f__Trimorphomycetaceae	g__Saitozyma	s__Saitozyma_podzolica	0.0248344	0.540397	0.0993377	0.900662	0.245	4	0	14	0	16	0	0	0	3
OTU145	k__Fungi	p__Basidiomycota	c__Tremellomycetes	o__Filobasidiales	f__Filobasidiaceae	g__Naganishia	s__Naganishia_albida	0.188596	0.622807	0.377193	0.622807	0.246	36	164	78	20	57	0	163	9	0
NCROTU650	No blast hit	NA	NA	NA	NA	NA	NA	0.0595238	0.609524	0.238095	0.761905	0.246	1	1	8	2	0	0	3	0	0
NCROTU2193	k__Fungi	p__Mortierellomycota	c__Mortierellomycetes	o__Mortierellales	f__Mortierellaceae	g__Mortierella	s__Mortierella_alpina	0.0595238	0.609524	0.238095	0.761905	0.248	4	1	1	0	2	2	0	0	0
OTU151	k__Fungi	p__Mortierellomycota	c__Mortierellomycetes	o__Mortierellales	f__Mortierellaceae	g__Mortierella	s__Mortierella_exigua	0.6743	0.3257	0.6743	0.3257	0.249	14	23	9	64	82	29	105	152	32
NCROTU1846	k__Fungi	p__Basidiomycota	c__Agaricomycetes	o__Agaricales	f__Marasmiaceae	g__Marasmius	s__unidentified	0.58125	0.09	0.775	0.225	0.249	2	0	0	0	43	27	37	60	0
NCROTU1457	No blast hit	NA	NA	NA	NA	NA	NA	0.239362	0.680851	0.319149	0.680851	0.25	2	5	6	1	2	1	3	2	0
NCROTU1868	No blast hit	NA	NA	NA	NA	NA	NA	0.403226	0.596774	0.403226	0.596774	0.251	8	10	9	4	6	4	9	5	2
OTU149	No blast hit	NA	NA	NA	NA	NA	NA	0.367965	0.632035	0.367965	0.632035	0.252	11	15	31	7	9	10	9	6	9
NCROTU488	No blast hit	NA	NA	NA	NA	NA	NA	0.388601	0.611399	0.388601	0.611399	0.252	5	18	19	6	11	11	5	10	4
NCROTU2052	k__Fungi	p__Basidiomycota	c__Agaricomycetes	o__Cantharellales	f__Ceratobasidiaceae	g__unidentified	s__unidentified	0.200048	0.733269	0.266731	0.733269	0.256	60	16	11	1	101	0	21	27	7
NCROTU14	No blast hit	NA	NA	NA	NA	NA	NA	0.0378788	0.509091	0.151515	0.848485	0.259	0	2	3	2	0	0	1	0	0
OTU87	No blast hit	NA	NA	NA	NA	NA	NA	0.372425	0.627575	0.372425	0.627575	0.261	21	26	36	5	11	12	12	12	11
NCROTU1555	No blast hit	NA	NA	NA	NA	NA	NA	0.25	0.666667	0.333333	0.666667	0.261	2	8	10	4	1	3	3	4	0
OTU79	k__Fungi	p__Basidiomycota	c__Agaricomycetes	o__Agaricales	f__Amanitaceae	g__Amanita	s__unidentified	0.468127	0.012749	0.936255	0.063745	0.263	4	0	0	0	0	10	37	0	0
OTU60	No blast hit	NA	NA	NA	NA	NA	NA	0.417299	0.582701	0.417299	0.582701	0.264	11	23	31	12	19	12	14	18	11
OTU187	k__Fungi	p__Basidiomycota	c__Agaricomycetes	o__Agaricales	f__Amanitaceae	g__Amanita	s__unidentified	0.528291	0.0591224	0.704388	0.295612	0.264	0	0	0	0	32	8	25	0	28
OTU16	No blast hit	NA	NA	NA	NA	NA	NA	0.357711	0.642289	0.357711	0.642289	0.266	13	29	38	12	9	10	15	13	7
NCROTU193	No blast hit	NA	NA	NA	NA	NA	NA	0.421687	0.578313	0.421687	0.578313	0.269	3	6	6	5	4	3	5	4	2
NCROTU1933	k__Fungi	p__Mortierellomycota	c__Mortierellomycetes	o__Mortierellales	f__Mortierellaceae	g__Mortierella	s__Mortierella_exigua	0.441176	0.0235294	0.882353	0.117647	0.269	0	1	0	0	0	4	0	0	2
OTU37	k__Fungi	p__unidentified	c__unidentified	o__unidentified	f__unidentified	g__unidentified	s__unidentified	0.642994	0.142802	0.642994	0.357006	0.27	180	0	6	0	0	42	160	7	59
NCROTU474	No blast hit	NA	NA	NA	NA	NA	NA	0.384615	0.615385	0.384615	0.615385	0.272	2	10	7	6	3	4	4	3	3
NCROTU767	No blast hit	NA	NA	NA	NA	NA	NA	0.379747	0.620253	0.379747	0.620253	0.272	8	13	18	2	8	7	6	6	5
NCROTU989	No blast hit	NA	NA	NA	NA	NA	NA	0.199115	0.60177	0.39823	0.60177	0.273	4	2	5	2	4	3	6	0	0
OTU65	No blast hit	NA	NA	NA	NA	NA	NA	0.324675	0.675325	0.324675	0.675325	0.274	23	57	73	6	23	20	23	14	13
NCROTU735	No blast hit	NA	NA	NA	NA	NA	NA	0.15625	0.55	0.3125	0.6875	0.274	2	4	4	0	1	3	0	0	1
NCROTU687	No blast hit	NA	NA	NA	NA	NA	NA	0.27897	0.72103	0.27897	0.72103	0.275	3	15	17	2	5	4	3	5	1
OTU7	No blast hit	NA	NA	NA	NA	NA	NA	0.376532	0.623468	0.376532	0.623468	0.277	10	32	24	9	14	13	10	12	8
NCROTU1937	k__Fungi	p__Ascomycota	c__Eurotiomycetes	o__Onygenales	f__Onygenales_fam_Incertae_sedis	g__Chrysosporium	s__Chrysosporium_pseudomerdarium	0.426829	0.0292683	0.853659	0.146341	0.277	3	0	0	0	0	8	0	0	6
NCROTU1844	k__Fungi	p__Basidiomycota	c__Agaricomycetes	o__Agaricales	f__Entolomataceae	g__Entoloma	s__Entoloma_perumbilicatum	0.436508	0.0253968	0.873016	0.126984	0.279	2	0	0	0	0	6	5	0	0
NCROTU2182	No blast hit	NA	NA	NA	NA	NA	NA	0.375723	0.624277	0.375723	0.624277	0.281	4	10	7	4	2	5	2	3	3
OTU47	No blast hit	NA	NA	NA	NA	NA	NA	0.382263	0.617737	0.382263	0.617737	0.282	15	23	38	9	16	13	20	9	8
NCROTU2050	k__Fungi	p__Ascomycota	c__Eurotiomycetes	o__Chaetothyriales	f__Herpotrichiellaceae	g__unidentified	s__unidentified	0.0337838	0.518919	0.135135	0.864865	0.282	5	5	6	0	0	0	0	2	0
SH1242568	k__Fungi	p__Ascomycota	c__Sordariomycetes	o__Hypocreales	f__Nectriaceae	g__Fusarium	s__unidentified	0.0140449	0.566292	0.0561798	0.94382	0.283	35	0	26	0	2	0	0	3	0
NCROTU529	k__Fungi	p__Basidiomycota	c__Agaricomycetes	o__Agaricales	f__Entolomataceae	g__Entoloma	s__unidentified	0.477528	0.00898876	0.955056	0.0449438	0.283	0	2	0	0	0	25	0	0	9
NCROTU1605	k__Fungi	p__unidentified	c__unidentified	o__unidentified	f__unidentified	g__unidentified	s__unidentified	0.475709	0.0097166	0.951417	0.048583	0.283	0	3	0	0	0	0	0	42	5
OTU25	k__Fungi	p__Ascomycota	c__Sordariomycetes	o__unidentified	f__unidentified	g__unidentified	s__unidentified	0.712928	0.0296578	0.95057	0.0494297	0.284	0	2	0	1	10	0	146	9	45
OTU83	k__Fungi	p__Mortierellomycota	c__Mortierellomycetes	o__Mortierellales	f__Mortierellaceae	g__Mortierella	s__unidentified	0.474138	0.0103448	0.948276	0.0517241	0.286	6	0	0	0	0	64	0	24	0
OTU115	No blast hit	NA	NA	NA	NA	NA	NA	0.384615	0.615385	0.384615	0.615385	0.287	13	22	32	5	18	13	15	10	7
NCROTU646	No blast hit	NA	NA	NA	NA	NA	NA	0.140449	0.575281	0.280899	0.719101	0.287	2	6	6	0	2	2	0	3	0
NCROTU589	k__Fungi	p__Basidiomycota	c__Tremellomycetes	o__Tremellales	f__Bulleribasidiaceae	g__Dioszegia	s__Dioszegia_hungarica	0.457447	0.0170213	0.914894	0.0851064	0.288	5	0	0	0	0	0	0	22	21
NCROTU1132	k__Fungi	p__Mortierellomycota	c__Mortierellomycetes	o__Mortierellales	f__Mortierellaceae	g__Mortierella	s__Mortierella_horticola	0.472028	0.0111888	0.944056	0.0559441	0.29	0	0	0	0	6	0	69	0	12
SH1508488	k__Fungi	p__Basidiomycota	c__Agaricomycetes	o__Agaricales	f__unidentified	g__unidentified	s__unidentified	0.469925	0.0120301	0.93985	0.0601504	0.292	0	2	0	0	0	0	19	6	0
NCROTU422	k__Fungi	p__Ascomycota	c__Orbiliomycetes	o__Orbiliales	f__Orbiliaceae	g__unidentified	s__unidentified	0.658363	0.27331	0.658363	0.341637	0.292	0	6	55	1	10	25	48	11	27
NCROTU1066	No blast hit	NA	NA	NA	NA	NA	NA	0.159574	0.680851	0.319149	0.680851	0.295	1	4	1	1	1	0	2	1	0
NCROTU895	No blast hit	NA	NA	NA	NA	NA	NA	0.368421	0.631579	0.368421	0.631579	0.297	13	27	32	9	9	10	15	10	7
NCROTU2090	k__Fungi	p__Glomeromycota	c__Glomeromycetes	o__Diversisporales	f__Diversisporaceae	g__Diversispora	s__unidentified	0.483193	0.00672269	0.966387	0.0336134	0.297	1	0	0	0	0	6	17	0	0
NCROTU1148	k__Fungi	p__Ascomycota	c__Dothideomycetes	o__Pleosporales	f__unidentified	g__unidentified	s__unidentified	0.360231	0.639769	0.360231	0.639769	0.3	42	31	26	3	9	3	20	19	8
SH1187571	k__Fungi	p__Ascomycota	c__Sordariomycetes	o__Hypocreales	f__Nectriaceae	g__Fusarium	s__unidentified	0.247934	0.752066	0.247934	0.752066	0.302	14	57	9	10	1	8	11	1	4
NCROTU544	No blast hit	NA	NA	NA	NA	NA	NA	0.625	0.225	0.625	0.375	0.302	1	3	2	0	0	1	2	3	2
NCROTU1887	k__Fungi	p__Basidiomycota	c__Tremellomycetes	o__Filobasidiales	f__Filobasidiaceae	g__Filobasidium	s__Filobasidium_sp	0.119048	0.609524	0.238095	0.761905	0.305	0	125	20	6	25	0	0	20	24
NCROTU1316	No blast hit	NA	NA	NA	NA	NA	NA	0.147059	0.564706	0.294118	0.705882	0.306	1	4	6	0	1	3	0	1	0
NCROTU1597	No blast hit	NA	NA	NA	NA	NA	NA	0.368421	0.631579	0.368421	0.631579	0.306	2	6	3	1	3	2	2	2	1
NCROTU1253	k__Fungi	p__Ascomycota	c__Dothideomycetes	o__Pleosporales	f__Lentitheciaceae	g__Darksidea	s__Darksidea_delta	0.678171	0.257463	0.678171	0.321829	0.307	54	7	216	0	89	121	360	53	83
NCROTU406	No blast hit	NA	NA	NA	NA	NA	NA	0.276316	0.631579	0.368421	0.631579	0.308	4	3	6	1	1	0	2	4	1
NCROTU1295	k__Fungi	p__Ascomycota	c__unidentified	o__unidentified	f__unidentified	g__unidentified	s__unidentified	0.0403226	0.503226	0.16129	0.83871	0.311	0	0	5	2	19	0	0	4	0
NCROTU2049	No blast hit	NA	NA	NA	NA	NA	NA	0.451807	0.0192771	0.903614	0.0963855	0.313	2	0	0	0	0	0	0	9	6
SH1528282	k__Fungi	p__Olpidiomycota	c__Olpidiomycetes	o__Olpidiales	f__Olpidiaceae	g__Olpidium	s__Olpidium_brassicae	0.0177711	0.982229	0.0177711	0.982229	0.314	83	94	201	39661	1069	6	277	77	235
NCROTU656	No blast hit	NA	NA	NA	NA	NA	NA	0.440415	0.559585	0.440415	0.559585	0.314	6	5	8	5	3	4	6	4	3
NCROTU1171	No blast hit	NA	NA	NA	NA	NA	NA	0.0757576	0.509091	0.151515	0.848485	0.317	3	5	6	0	0	1	0	1	0
NCROTU2384	No blast hit	NA	NA	NA	NA	NA	NA	0.37037	0.62963	0.37037	0.62963	0.317	1	5	6	2	3	3	1	1	3
OTU120	k__Fungi	p__Basidiomycota	c__unidentified	o__unidentified	f__unidentified	g__unidentified	s__unidentified	0.213926	0.786074	0.213926	0.786074	0.326	71	558	237	20	51	43	49	71	41
NCROTU1680	No blast hit	NA	NA	NA	NA	NA	NA	0.421687	0.578313	0.421687	0.578313	0.327	4	7	9	6	10	4	8	2	7
NCROTU2134	No blast hit	NA	NA	NA	NA	NA	NA	0.0431034	0.496552	0.172414	0.827586	0.33	1	3	2	0	0	0	1	0	0
NCROTU1768	No blast hit	NA	NA	NA	NA	NA	NA	0.269337	0.640884	0.359116	0.640884	0.334	5	6	12	2	4	0	5	4	4
NCROTU2137	No blast hit	NA	NA	NA	NA	NA	NA	0.35865	0.64135	0.35865	0.64135	0.334	4	11	16	4	3	8	3	1	5
NCROTU2373	k__Fungi	p__Ascomycota	c__Sordariomycetes	o__Xylariales	f__Hyponectriaceae	g__Monographella	s__Monographella_nivalis	0.0454545	0.490909	0.181818	0.818182	0.338	2	13	30	0	0	0	0	0	8
OTU21	k__Fungi	p__Ascomycota	c__Orbiliomycetes	o__Orbiliales	f__Orbiliaceae	g__Retiarius	s__unidentified	0.693794	0.0749415	0.925059	0.0749415	0.34	2	2	5	3	4	26	0	57	75
NCROTU1514	No blast hit	NA	NA	NA	NA	NA	NA	0.535714	0.114286	0.714286	0.285714	0.344	0	1	2	0	0	3	0	2	1
NCROTU2194	k__Fungi	p__unidentified	c__unidentified	o__unidentified	f__unidentified	g__unidentified	s__unidentified	0.570652	0.191304	0.76087	0.23913	0.344	5	0	2	1	3	6	14	0	8
NCROTU2187	No blast hit	NA	NA	NA	NA	NA	NA	0.348837	0.651163	0.348837	0.651163	0.345	5	15	18	5	6	4	6	5	6
NCROTU1610	No blast hit	NA	NA	NA	NA	NA	NA	0.367232	0.632768	0.367232	0.632768	0.35	6	10	10	1	1	4	3	4	2
NCROTU98	No blast hit	NA	NA	NA	NA	NA	NA	0.136364	0.581818	0.272727	0.727273	0.352	1	2	6	1	0	0	2	0	1
SH1650089	k__Fungi	p__Basidiomycota	c__Tremellomycetes	o__Cystofilobasidiales	f__Cystofilobasidiaceae	g__Cystofilobasidium	s__Cystofilobasidium_macerans	0.0787402	0.548031	0.314961	0.685039	0.355	6	69	10	2	0	0	0	32	0
NCROTU2184	No blast hit	NA	NA	NA	NA	NA	NA	0.6	0.24	0.6	0.4	0.355	0	3	5	0	2	2	3	5	2
NCROTU2260	k__Fungi	p__unidentified	c__unidentified	o__unidentified	f__unidentified	g__unidentified	s__unidentified	0.659151	0.0969059	0.878868	0.121132	0.357	34	1	6	5	0	143	107	17	0
NCROTU1808	No blast hit	NA	NA	NA	NA	NA	NA	0.37931	0.62069	0.37931	0.62069	0.358	9	10	17	1	8	4	10	4	4
NCROTU1976	No blast hit	NA	NA	NA	NA	NA	NA	0.428571	0.571429	0.428571	0.571429	0.358	7	2	11	5	10	5	6	5	5
OTU24	No blast hit	NA	NA	NA	NA	NA	NA	0.414013	0.585987	0.414013	0.585987	0.361	4	7	6	1	5	4	5	1	3
NCROTU1599	No blast hit	NA	NA	NA	NA	NA	NA	0.38835	0.61165	0.38835	0.61165	0.361	3	23	21	7	9	6	8	13	5
OTU105	No blast hit	NA	NA	NA	NA	NA	NA	0.390782	0.609218	0.390782	0.609218	0.365	6	21	29	7	13	11	14	6	8
SH1170574	k__Fungi	p__Ascomycota	c__Sordariomycetes	o__Hypocreales	f__Nectriaceae	g__Fusarium	s__unidentified	0.135542	0.655422	0.180723	0.819277	0.366	58	18	6	0	3	13	1	0	1
NCROTU1728	No blast hit	NA	NA	NA	NA	NA	NA	0.396825	0.603175	0.396825	0.603175	0.369	4	6	6	1	2	2	3	3	2
NCROTU1201	k__Fungi	p__Ascomycota	c__Sordariomycetes	o__Hypocreales	f__Nectriaceae	g__Nectria	s__Nectria_asiatica	0.394737	0.0421053	0.789474	0.210526	0.372	0	1	0	0	0	0	2	0	1
OTU190	No blast hit	NA	NA	NA	NA	NA	NA	0.414365	0.585635	0.414365	0.585635	0.373	16	34	36	9	11	10	24	17	9
OTU192	k__Fungi	p__Ascomycota	c__Leotiomycetes	o__Thelebolales	f__Pseudeurotiaceae	g__Pseudeurotium	s__unidentified	0.575221	0.254867	0.575221	0.424779	0.378	0	5	0	6	25	4	8	8	19
NCROTU1831	No blast hit	NA	NA	NA	NA	NA	NA	0.344828	0.655172	0.344828	0.655172	0.378	2	6	8	1	2	2	1	3	2
NCROTU1074	No blast hit	NA	NA	NA	NA	NA	NA	0.174419	0.52093	0.348837	0.651163	0.38	2	2	1	2	0	2	0	1	0
NCROTU114	No blast hit	NA	NA	NA	NA	NA	NA	0.514706	0.188235	0.686275	0.313725	0.382	0	1	2	0	1	0	2	2	3
NCROTU333	No blast hit	NA	NA	NA	NA	NA	NA	0.384615	0.615385	0.384615	0.615385	0.382	3	4	10	2	5	4	2	2	4
NCROTU2205	k__Fungi	p__Basidiomycota	c__Tremellomycetes	o__Tremellales	f__Bulleribasidiaceae	g__Derxomyces	s__unidentified	0.0757576	0.509091	0.151515	0.848485	0.383	0	1	13	0	14	2	0	0	2
NCROTU408	No blast hit	NA	NA	NA	NA	NA	NA	0.05	0.48	0.2	0.8	0.384	0	1	2	2	0	1	0	0	0
NCROTU411	No blast hit	NA	NA	NA	NA	NA	NA	0.639098	0.288722	0.639098	0.360902	0.384	0	6	4	1	1	2	9	5	1
NCROTU1242	No blast hit	NA	NA	NA	NA	NA	NA	0.348837	0.651163	0.348837	0.651163	0.385	5	20	17	2	5	4	8	6	3
OTU110	No blast hit	NA	NA	NA	NA	NA	NA	0.392039	0.607961	0.392039	0.607961	0.386	19	35	47	13	12	16	19	15	15
NCROTU724	k__Fungi	p__Ascomycota	c__unidentified	o__unidentified	f__unidentified	g__unidentified	s__unidentified	0.631188	0.126733	0.841584	0.158416	0.386	1	1	1	0	1	0	7	9	1
NCROTU1178	No blast hit	NA	NA	NA	NA	NA	NA	0.380435	0.619565	0.380435	0.619565	0.386	5	22	18	4	8	4	9	10	5
OTU9	No blast hit	NA	NA	NA	NA	NA	NA	0.357711	0.642289	0.357711	0.642289	0.391	13	37	32	10	9	12	12	11	10
NCROTU601	No blast hit	NA	NA	NA	NA	NA	NA	0.48913	0.13913	0.652174	0.347826	0.395	2	0	0	2	0	0	2	1	3
NCROTU1705	No blast hit	NA	NA	NA	NA	NA	NA	0.05	0.48	0.2	0.8	0.397	0	3	1	1	0	0	0	0	1
NCROTU1997	No blast hit	NA	NA	NA	NA	NA	NA	0.404531	0.595469	0.404531	0.595469	0.399	15	29	30	8	10	12	12	12	14
NCROTU50	No blast hit	NA	NA	NA	NA	NA	NA	0.39823	0.60177	0.39823	0.60177	0.401	5	13	9	4	3	2	7	4	5
OTU94	k__Fungi	p__Ascomycota	c__Leotiomycetes	o__Helotiales	f__unidentified	g__unidentified	s__unidentified	0	0.4	0	1	0.408	13	169	0	0	0	0	0	0	0
NCROTU969	k__Fungi	p__Ascomycota	c__unidentified	o__unidentified	f__unidentified	g__unidentified	s__unidentified	0.490196	0.00392157	0.980392	0.0196078	0.409	1	0	0	0	0	0	39	0	1
SH1148437	k__Fungi	p__Basidiomycota	c__Agaricomycetes	o__Agaricales	f__Psathyrellaceae	g__Psathyrella	s__Psathyrella_scatophila	0.25	0	1	0	0.41	0	0	0	0	0	0	0	0	6
NCROTU815	k__Fungi	p__unidentified	c__unidentified	o__unidentified	f__unidentified	g__unidentified	s__unidentified	0	0.4	0	1	0.41	1	3	0	0	0	0	0	0	0
NCROTU1963	k__Fungi	p__Ascomycota	c__unidentified	o__unidentified	f__unidentified	g__unidentified	s__unidentified	0.25	0	1	0	0.41	0	0	0	0	0	0	0	0	1
NCROTU1340	k__Fungi	p__Basidiomycota	c__Agaricomycetes	o__Agaricales	f__Physalacriaceae	g__Strobilurus	s__Strobilurus_esculentus	0.25	0	1	0	0.412	0	0	0	0	0	0	0	4	0
NCROTU1752	k__Fungi	p__Ascomycota	c__Eurotiomycetes	o__Eurotiales	f__Thermoascaceae	g__Byssochlamys	s__Byssochlamys_spectabilis	0	0.4	0	1	0.412	7	22	0	0	0	0	0	0	0
NCROTU2429	k__Fungi	p__Basidiomycota	c__Agaricomycetes	o__Agaricales	f__Stephanosporaceae	g__unidentified	s__unidentified	0.25	0	1	0	0.412	0	0	0	0	0	1	0	0	0
NCROTU1466	k__Fungi	p__Basidiomycota	c__Agaricomycetes	o__Boletales	f__Suillaceae	g__Suillus	s__Suillus_punctatipes	0.0378788	0.339394	0.151515	0.848485	0.414	3	0	4	0	0	0	1	0	0
NCROTU1505	k__Fungi	p__Basidiomycota	c__Tremellomycetes	o__Tremellales	f__Bulleraceae	g__Bullera	s__unidentified	0	0.4	0	1	0.414	6	0	0	0	4	0	0	0	0
NCROTU1845	k__Fungi	p__Chytridiomycota	c__Rhizophlyctidomycetes	o__Rhizophlyctidales	f__Rhizophlyctidaceae	g__Rhizophlyctis	s__Rhizophlyctis_rosea	0.25	0	1	0	0.414	0	0	0	0	0	0	0	2	0
NCROTU2339	k__Fungi	p__Basidiomycota	c__Agaricomycetes	o__Cantharellales	f__Cantharellales_fam_Incertae_sedis	g__Minimedusa	s__Minimedusa_polyspora	0.466805	0.026556	0.93361	0.06639	0.414	3	0	1	0	0	0	18	0	27
NCROTU701	k__Fungi	p__Ascomycota	c__Eurotiomycetes	o__Eurotiales	f__Aspergillaceae	g__Aspergillus	s__Aspergillus_flaschentraegeri	0.25	0	1	0	0.415	0	0	0	0	0	1	0	0	0
OTU73	k__Fungi	p__Entomophthoromycota	c__Basidiobolomycetes	o__Basidiobolales	f__Basidiobolaceae	g__Basidiobolus	s__Basidiobolus_ranarum	0	0.4	0	1	0.416	7	9	0	0	0	0	0	0	0
NCROTU1902	No blast hit	NA	NA	NA	NA	NA	NA	0.408805	0.591195	0.408805	0.591195	0.416	8	18	12	5	4	2	6	9	9
NCROTU1335	No blast hit	NA	NA	NA	NA	NA	NA	0.25	0	1	0	0.417	0	0	0	0	0	4	0	0	0
NCROTU2097	No blast hit	NA	NA	NA	NA	NA	NA	0.25	0	1	0	0.417	0	0	0	0	0	0	0	0	2
NCROTU2455	No blast hit	NA	NA	NA	NA	NA	NA	0.306122	0.693878	0.306122	0.693878	0.417	2	4	9	1	1	2	2	1	1
NCROTU2572	k__Fungi	p__Basidiomycota	c__Agaricomycetes	o__Agaricales	f__Hygrophoraceae	g__Cora	s__unidentified	0	0.4	0	1	0.417	0	2	0	0	14	0	0	0	0
NCROTU780	k__Fungi	p__Basidiomycota	c__Agaricomycetes	o__Agaricales	f__Entolomataceae	g__Entoloma	s__unidentified	0.25	0	1	0	0.418	0	0	0	0	0	0	12	0	0
NCROTU1453	k__Fungi	p__Ascomycota	c__Sordariomycetes	o__Hypocreales	f__Nectriaceae	g__unidentified	s__unidentified	0.25	0	1	0	0.418	0	0	0	0	0	0	0	0	1
NCROTU426	k__Fungi	p__Ascomycota	c__Eurotiomycetes	o__Chaetothyriales	f__Herpotrichiellaceae	g__unidentified	s__unidentified	0	0.4	0	1	0.419	0	14	3	0	0	0	0	0	0
NCROTU749	k__Fungi	p__Ascomycota	c__Sordariomycetes	o__Xylariales	f__unidentified	g__unidentified	s__unidentified	0.25	0	1	0	0.419	0	0	0	0	0	0	0	1	0
NCROTU1137	k__Fungi	p__Ascomycota	c__Dothideomycetes	o__Pleosporales	f__Testudinaceae	g__unidentified	s__unidentified	0.25	0	1	0	0.419	0	0	0	0	0	0	0	7	0
NCROTU515	No blast hit	NA	NA	NA	NA	NA	NA	0	0.4	0	1	0.42	0	3	2	0	0	0	0	0	0
NCROTU1256	k__Fungi	p__Ascomycota	c__Sordariomycetes	o__Hypocreales	f__Nectriaceae	g__Fusarium	s__unidentified	0	0.4	0	1	0.42	0	1	0	0	1	0	0	0	0
NCROTU2047	k__Fungi	p__unidentified	c__unidentified	o__unidentified	f__unidentified	g__unidentified	s__unidentified	0.25	0	1	0	0.42	0	0	0	0	0	1	0	0	0
NCROTU2512	k__Fungi	p__Basidiomycota	c__Agaricomycetes	o__Agaricales	f__Amanitaceae	g__Amanita	s__unidentified	0.25	0	1	0	0.42	0	0	0	0	0	0	9	0	0
NCROTU382	k__Fungi	p__Ascomycota	c__Saccharomycetes	o__Saccharomycetales	f__Debaryomycetaceae	g__Spathaspora	s__unidentified	0	0.4	0	1	0.421	0	2	12	0	0	0	0	0	0
NCROTU982	k__Fungi	p__Ascomycota	c__Sordariomycetes	o__Sordariales	f__unidentified	g__unidentified	s__unidentified	0.25	0	1	0	0.421	0	0	0	0	0	1	0	0	0
NCROTU1014	k__Fungi	p__Basidiomycota	c__Tremellomycetes	o__Tremellales	f__Trimorphomycetaceae	g__Saitozyma	s__Saitozyma_podzolica	0.25	0	1	0	0.421	0	0	0	0	0	0	0	0	2
NCROTU1917	k__Fungi	p__unidentified	c__unidentified	o__unidentified	f__unidentified	g__unidentified	s__unidentified	0.25	0	1	0	0.421	0	0	0	0	0	0	1	0	0
NCROTU2490	k__Fungi	p__Ascomycota	c__Dothideomycetes	o__Pleosporales	f__Pleosporaceae	g__Alternaria	s__Alternaria_alternata	0	0.4	0	1	0.421	1	3	0	0	0	0	0	0	0
NCROTU508	k__Fungi	p__Ascomycota	c__unidentified	o__unidentified	f__unidentified	g__unidentified	s__unidentified	0	0.4	0	1	0.423	0	13	76	0	0	0	0	0	0
NCROTU2165	No blast hit	NA	NA	NA	NA	NA	NA	0.390947	0.609053	0.390947	0.609053	0.423	9	10	15	1	2	3	4	7	5
NCROTU2287	No blast hit	NA	NA	NA	NA	NA	NA	0.25	0	1	0	0.423	0	0	0	0	0	0	2	0	0
NCROTU76	No blast hit	NA	NA	NA	NA	NA	NA	0.25	0	1	0	0.424	0	0	0	0	0	0	0	1	0
NCROTU778	k__Fungi	p__Basidiomycota	c__Agaricomycetes	o__Agaricales	f__unidentified	g__unidentified	s__unidentified	0.25	0	1	0	0.424	0	0	0	0	0	14	0	0	0
NCROTU1724	k__Fungi	p__Mortierellomycota	c__Mortierellomycetes	o__Mortierellales	f__Mortierellaceae	g__Mortierella	s__Mortierella_alpina	0.25	0	1	0	0.424	0	0	0	0	0	1	0	0	0
NCROTU1779	k__Fungi	p__Ascomycota	c__Dothideomycetes	o__Pleosporales	f__Leptosphaeriaceae	g__unidentified	s__unidentified	0	0.4	0	1	0.424	0	0	77	0	17	0	0	0	0
NCROTU2038	No blast hit	NA	NA	NA	NA	NA	NA	0.25	0	1	0	0.424	0	0	0	0	0	3	0	0	0
SH1524270	k__Fungi	p__Ascomycota	c__Dothideomycetes	o__Pleosporales	f__Phaeosphaeriaceae	g__Phaeosphaeria	s__Phaeosphaeria_caricicola	0.25	0	1	0	0.425	0	0	0	0	0	0	0	8	0
NCROTU398	k__Fungi	p__Ascomycota	c__Orbiliomycetes	o__Orbiliales	f__Orbiliaceae	g__Orbilia	s__unidentified	0.25	0	1	0	0.425	0	0	0	0	0	29	0	0	0
NCROTU1076	k__Fungi	p__Basidiomycota	c__Agaricomycetes	o__Agaricales	f__Bolbitiaceae	g__Panaeolus	s__Panaeolus_guttulatus_var._guttulatus	0	0.4	0	1	0.425	24	0	3	0	0	0	0	0	0
NCROTU1188	k__Fungi	p__Basidiomycota	c__Agaricomycetes	o__Agaricales	f__Bolbitiaceae	g__Conocybe	s__Conocybe_monikae	0	0.4	0	1	0.425	0	1	0	29	0	0	0	0	0
NCROTU1674	k__Fungi	p__Ascomycota	c__Saccharomycetes	o__Saccharomycetales	f__Debaryomycetaceae	g__Spathaspora	s__unidentified	0.25	0	1	0	0.425	0	0	0	0	0	0	0	0	1
NCROTU1769	No blast hit	NA	NA	NA	NA	NA	NA	0.25	0	1	0	0.425	0	0	0	0	0	1	0	0	0
NCROTU1893	k__Fungi	p__Mortierellomycota	c__Mortierellomycetes	o__Mortierellales	f__Mortierellaceae	g__Mortierella	s__Mortierella_globalpina	0.25	0	1	0	0.425	0	0	0	0	0	0	0	2	0
NCROTU2552	k__Fungi	p__Chytridiomycota	c__unidentified	o__unidentified	f__unidentified	g__unidentified	s__unidentified	0	0.4	0	1	0.425	4	0	6	0	0	0	0	0	0
NCROTU218	k__Fungi	p__Basidiomycota	c__Agaricomycetes	o__Cantharellales	f__Ceratobasidiaceae	g__unidentified	s__unidentified	0	0.4	0	1	0.426	0	1	3	0	0	0	0	0	0
NCROTU348	k__Fungi	p__Ascomycota	c__Eurotiomycetes	o__Onygenales	f__Onygenales_fam_Incertae_sedis	g__Chrysosporium	s__unidentified	0.25	0	1	0	0.426	0	0	0	0	0	11	0	0	0
NCROTU563	k__Fungi	p__unidentified	c__unidentified	o__unidentified	f__unidentified	g__unidentified	s__unidentified	0.25	0	1	0	0.426	0	0	0	0	0	3	0	0	0
NCROTU595	k__Fungi	p__unidentified	c__unidentified	o__unidentified	f__unidentified	g__unidentified	s__unidentified	0	0.4	0	1	0.426	0	2	0	1	0	0	0	0	0
NCROTU1361	k__Fungi	p__Basidiomycota	c__Agaricomycetes	o__Agaricales	f__Hygrophoraceae	g__Cora	s__unidentified	0.25	0	1	0	0.426	0	0	0	0	0	3	0	0	0
NCROTU1430	k__Fungi	p__unidentified	c__unidentified	o__unidentified	f__unidentified	g__unidentified	s__unidentified	0.428177	0.0287293	0.856354	0.143646	0.426	0	39	0	0	0	0	0	161	25
NCROTU55	k__Fungi	p__Ascomycota	c__Eurotiomycetes	o__Eurotiales	f__Aspergillaceae	g__Penicillium	s__unidentified	0.25	0	1	0	0.427	0	0	0	0	0	0	1	0	0
NCROTU2022	k__Fungi	p__Ascomycota	c__Dothideomycetes	o__Pleosporales	f__unidentified	g__unidentified	s__unidentified	0	0.4	0	1	0.427	2	2	0	0	0	0	0	0	0
NCROTU2484	k__Fungi	p__Basidiomycota	c__Agaricomycetes	o__Hymenochaetales	f__Schizoporaceae	g__Xylodon	s__Xylodon_erastii	0.25	0	1	0	0.427	0	0	0	0	0	0	0	0	5
NCROTU2488	k__Fungi	p__Ascomycota	c__Eurotiomycetes	o__Eurotiales	f__Thermoascaceae	g__Byssochlamys	s__Byssochlamys_spectabilis	0.436508	0.0253968	0.873016	0.126984	0.427	2	0	0	0	0	0	10	0	1
NCROTU2528	No blast hit	NA	NA	NA	NA	NA	NA	0.0595238	0.457143	0.238095	0.761905	0.427	0	2	1	0	1	0	0	0	1
SH1246740	k__Fungi	p__Ascomycota	c__Sordariomycetes	o__Xylariales	f__unidentified	g__unidentified	s__unidentified	0.25	0	1	0	0.428	0	0	0	0	0	0	1	0	0
NCROTU286	No blast hit	NA	NA	NA	NA	NA	NA	0	0.4	0	1	0.428	1	1	0	0	0	0	0	0	0
NCROTU317	k__Fungi	p__Chytridiomycota	c__unidentified	o__unidentified	f__unidentified	g__unidentified	s__unidentified	0	0.4	0	1	0.428	0	7	1	0	0	0	0	0	0
NCROTU442	k__Fungi	p__Basidiomycota	c__Agaricomycetes	o__Agaricales	f__Entolomataceae	g__Clitopilus	s__unidentified	0	0.4	0	1	0.428	0	2	0	0	5	0	0	0	0
NCROTU1370	k__Fungi	p__Ascomycota	c__Dothideomycetes	o__Pleosporales	f__Phaeosphaeriaceae	g__Phaeosphaeria	s__Phaeosphaeria_juncicola	0.25	0	1	0	0.428	0	0	0	0	0	0	8	0	0
NCROTU1654	k__Fungi	p__Ascomycota	c__Eurotiomycetes	o__Eurotiales	f__Thermoascaceae	g__Byssochlamys	s__Byssochlamys_spectabilis	0	0.4	0	1	0.428	0	2	2	0	0	0	0	0	0
OTU48	k__Fungi	p__Ascomycota	c__Dothideomycetes	o__Pleosporales	f__Pleosporaceae	g__Neocamarosporium	s__unidentified	0	0.4	0	1	0.429	1	0	0	0	343	0	0	0	0
NCROTU106	No blast hit	NA	NA	NA	NA	NA	NA	0.25	0	1	0	0.429	0	0	0	0	0	9	0	0	0
NCROTU121	k__Fungi	p__Ascomycota	c__Dothideomycetes	o__Pleosporales	f__Didymellaceae	g__Phomatodes	s__Phomatodes_aubrietiae	0.25	0	1	0	0.429	0	0	0	0	0	1	0	0	0
NCROTU843	k__Fungi	p__Ascomycota	c__Sordariomycetes	o__Hypocreales	f__unidentified	g__unidentified	s__unidentified	0.25	0	1	0	0.429	0	0	0	0	0	1	0	0	0
NCROTU1039	k__Fungi	p__Ascomycota	c__unidentified	o__unidentified	f__unidentified	g__unidentified	s__unidentified	0.25	0	1	0	0.429	0	0	0	0	0	0	0	0	7
NCROTU1740	k__Fungi	p__Basidiomycota	c__Agaricomycetes	o__Auriculariales	f__unidentified	g__unidentified	s__unidentified	0	0.4	0	1	0.429	0	1	155	0	0	0	0	0	0
NCROTU2167	k__Fungi	p__Ascomycota	c__Eurotiomycetes	o__Eurotiales	f__Thermoascaceae	g__Byssochlamys	s__Byssochlamys_spectabilis	0	0.4	0	1	0.429	47	0	30	0	0	0	0	0	0
NCROTU102	k__Fungi	p__Chytridiomycota	c__Spizellomycetes	o__Spizellomycetales	f__Spizellomycetaceae	g__Spizellomyces	s__Spizellomyces_lactosolyticus	0.25	0	1	0	0.43	0	0	0	0	0	0	0	1	0
NCROTU144	k__Fungi	p__Ascomycota	c__Orbiliomycetes	o__Orbiliales	f__Orbiliaceae	g__Orbilia	s__unidentified	0.25	0	1	0	0.43	0	0	0	0	0	0	4	0	0
NCROTU176	k__Fungi	p__Ascomycota	c__Sordariomycetes	o__Xylariales	f__Coniocessiaceae	g__Coniocessia	s__Coniocessia_cruciformis	0.25	0	1	0	0.43	0	0	0	0	0	1	0	0	0
NCROTU1496	k__Fungi	p__Ascomycota	c__Eurotiomycetes	o__Eurotiales	f__Thermoascaceae	g__Byssochlamys	s__Byssochlamys_spectabilis	0.25	0	1	0	0.43	0	0	0	0	0	3	0	0	0
NCROTU2361	k__Fungi	p__Glomeromycota	c__Glomeromycetes	o__Glomerales	f__Glomeraceae	g__unidentified	s__unidentified	0	0.4	0	1	0.43	12	1	0	0	0	0	0	0	0
SH1232509	k__Fungi	p__Ascomycota	c__unidentified	o__unidentified	f__unidentified	g__unidentified	s__unidentified	0.25	0	1	0	0.431	0	0	0	0	0	0	0	7	0
NCROTU24	k__Fungi	p__unidentified	c__unidentified	o__unidentified	f__unidentified	g__unidentified	s__unidentified	0.25	0	1	0	0.431	0	0	0	0	0	0	11	0	0
NCROTU197	k__Fungi	p__Basidiomycota	c__Agaricomycetes	o__Agaricales	f__Tricholomataceae	g__Tricholoma	s__unidentified	0.25	0	1	0	0.431	0	0	0	0	0	5	0	0	0
NCROTU2366	k__Fungi	p__Ascomycota	c__Sordariomycetes	o__Sordariales	f__Lasiosphaeriaceae	g__Cladorrhinum	s__Cladorrhinum_flexuosum	0	0.4	0	1	0.431	1	1	0	0	0	0	0	0	0
SH1646332	k__Fungi	p__Ascomycota	c__Dothideomycetes	o__Pleosporales	f__Phaeosphaeriaceae	g__unidentified	s__unidentified	0	0.4	0	1	0.432	0	8	0	0	37	0	0	0	0
NCROTU618	k__Fungi	p__Basidiomycota	c__Tremellomycetes	o__Tremellales	f__Bulleribasidiaceae	g__Derxomyces	s__unidentified	0.25	0	1	0	0.432	0	0	0	0	0	0	0	0	9
NCROTU1008	k__Fungi	p__Mortierellomycota	c__Mortierellomycetes	o__Mortierellales	f__Mortierellaceae	g__Mortierella	s__Mortierella_gamsii	0.25	0	1	0	0.432	0	0	0	0	0	1	0	0	0
NCROTU1346	k__Fungi	p__Basidiomycota	c__Microbotryomycetes	o__Sporidiobolales	f__unidentified	g__unidentified	s__unidentified	0.25	0	1	0	0.432	0	0	0	0	0	0	14	0	0
NCROTU1563	k__Fungi	p__Ascomycota	c__Sordariomycetes	o__Hypocreales	f__unidentified	g__unidentified	s__unidentified	0.25	0	1	0	0.432	0	0	0	0	0	0	0	1	0
NCROTU1898	No blast hit	NA	NA	NA	NA	NA	NA	0	0.4	0	1	0.432	4	0	0	11	0	0	0	0	0
NCROTU2111	No blast hit	NA	NA	NA	NA	NA	NA	0.5	0.3	0.5	0.5	0.432	1	2	0	2	0	1	1	1	1
NCROTU2222	k__Fungi	p__Ascomycota	c__Pezizomycetes	o__Pezizales	f__Pezizaceae	g__unidentified	s__unidentified	0.25	0	1	0	0.432	0	0	0	0	0	0	3	0	0
NCROTU2282	k__Fungi	p__Chytridiomycota	c__Rhizophlyctidomycetes	o__Rhizophlyctidales	f__Rhizophlyctidaceae	g__Rhizophlyctis	s__Rhizophlyctis_rosea	0	0.4	0	1	0.432	0	0	0	6	24	0	0	0	0
OTU69	k__Fungi	p__Mortierellomycota	c__Mortierellomycetes	o__Mortierellales	f__Mortierellaceae	g__Mortierella	s__unidentified	0.478092	0.104382	0.478092	0.521908	0.433	0	0	539	0	0	78	132	26	159
NCROTU48	No blast hit	NA	NA	NA	NA	NA	NA	0	0.4	0	1	0.433	6	0	0	3	0	0	0	0	0
NCROTU138	k__Fungi	p__Ascomycota	c__Dothideomycetes	o__Pleosporales	f__Lophiostomataceae	g__unidentified	s__unidentified	0.25	0	1	0	0.433	0	0	0	0	0	0	0	1	0
NCROTU259	k__Fungi	p__Olpidiomycota	c__Olpidiomycetes	o__Olpidiales	f__Olpidiaceae	g__Olpidium	s__Olpidium_brassicae	0	0.4	0	1	0.433	1	0	0	2	0	0	0	0	0
NCROTU269	k__Fungi	p__Ascomycota	c__Saccharomycetes	o__Saccharomycetales	f__Debaryomycetaceae	g__Spathaspora	s__unidentified	0.25	0	1	0	0.433	0	0	0	0	0	24	0	0	0
NCROTU1067	k__Fungi	p__Ascomycota	c__Saccharomycetes	o__Saccharomycetales	f__Debaryomycetaceae	g__Spathaspora	s__unidentified	0.25	0	1	0	0.433	0	0	0	0	0	0	11	0	0
NCROTU1144	No blast hit	NA	NA	NA	NA	NA	NA	0	0.4	0	1	0.433	13	0	0	3	0	0	0	0	0
NCROTU1165	k__Fungi	p__Ascomycota	c__Saccharomycetes	o__Saccharomycetales	f__Debaryomycetaceae	g__Spathaspora	s__unidentified	0.25	0	1	0	0.433	0	0	0	0	0	0	0	0	10
NCROTU1551	No blast hit	NA	NA	NA	NA	NA	NA	0	0.4	0	1	0.433	0	4	0	0	1	0	0	0	0
OTU102	k__Fungi	p__Ascomycota	c__Sordariomycetes	o__Glomerellales	f__Plectosphaerellaceae	g__Plectosphaerella	s__Plectosphaerella_cucumerina	0.0595238	0.457143	0.238095	0.761905	0.434	1	2	1	0	0	0	1	0	0
NCROTU704	k__Fungi	p__Mortierellomycota	c__Mortierellomycetes	o__Mortierellales	f__Mortierellaceae	g__Mortierella	s__Mortierella_exigua	0.25	0	1	0	0.434	0	0	0	0	0	0	0	1	0
NCROTU1086	No blast hit	NA	NA	NA	NA	NA	NA	0.399516	0.600484	0.399516	0.600484	0.434	9	21	22	3	7	11	14	7	1
NCROTU1529	k__Fungi	p__Basidiomycota	c__Agaricomycetes	o__Boletales	f__Suillaceae	g__Suillus	s__Suillus_punctatipes	0.25	0	1	0	0.434	0	0	0	0	0	0	0	0	15
OTU15	k__Fungi	p__Mortierellomycota	c__Mortierellomycetes	o__Mortierellales	f__unidentified	g__unidentified	s__unidentified	0	0.4	0	1	0.435	0	504	0	0	100	0	0	0	0
OTU174	k__Fungi	p__Basidiomycota	c__Agaricomycetes	o__Russulales	f__unidentified	g__unidentified	s__unidentified	0.25	0	1	0	0.435	0	0	0	0	0	0	0	46	0
NCROTU510	k__Fungi	p__Ascomycota	c__Dothideomycetes	o__Pleosporales	f__Sporormiaceae	g__unidentified	s__unidentified	0.25	0	1	0	0.435	0	0	0	0	0	0	0	27	0
NCROTU837	k__Fungi	p__unidentified	c__unidentified	o__unidentified	f__unidentified	g__unidentified	s__unidentified	0.25	0	1	0	0.435	0	0	0	0	0	0	0	0	21
NCROTU975	k__Fungi	p__Basidiomycota	c__Tremellomycetes	o__Cystofilobasidiales	f__Cystofilobasidiaceae	g__Cystofilobasidium	s__Cystofilobasidium_macerans	0	0.4	0	1	0.435	0	2	0	2	0	0	0	0	0
NCROTU1037	k__Fungi	p__Basidiomycota	c__Agaricomycetes	o__Cantharellales	f__Ceratobasidiaceae	g__unidentified	s__unidentified	0.25	0	1	0	0.435	0	0	0	0	0	9	0	0	0
NCROTU1226	k__Fungi	p__Ascomycota	c__Sordariomycetes	o__Trichosphaeriales	f__Trichosphaeriaceae	g__Nigrospora	s__Nigrospora_oryzae	0.25	0	1	0	0.435	0	0	0	0	0	2	0	0	0
NCROTU1458	No blast hit	NA	NA	NA	NA	NA	NA	0	0.4	0	1	0.435	0	1	0	0	1	0	0	0	0
NCROTU1462	k__Fungi	p__Olpidiomycota	c__Olpidiomycetes	o__Olpidiales	f__Olpidiaceae	g__Olpidium	s__Olpidium_brassicae	0.25	0	1	0	0.435	0	0	0	0	0	0	0	0	1
NCROTU1852	k__Fungi	p__Basidiomycota	c__Agaricomycetes	o__Agaricales	f__Bolbitiaceae	g__Conocybe	s__Conocybe_siennophylla	0.25	0	1	0	0.435	0	0	0	0	0	0	0	1	0
NCROTU2342	k__Fungi	p__Basidiomycota	c__Tremellomycetes	o__Tremellales	f__Bulleraceae	g__Bullera	s__Bullera_alba	0	0.4	0	1	0.435	0	0	5	0	40	0	0	0	0
OTU58	k__Fungi	p__Basidiomycota	c__unidentified	o__unidentified	f__unidentified	g__unidentified	s__unidentified	0	0.4	0	1	0.436	133	0	1309	0	0	0	0	0	0
NCROTU315	k__Fungi	p__unidentified	c__unidentified	o__unidentified	f__unidentified	g__unidentified	s__unidentified	0.25	0	1	0	0.436	0	0	0	0	0	0	0	2	0
NCROTU750	k__Fungi	p__Mortierellomycota	c__Mortierellomycetes	o__Mortierellales	f__Mortierellaceae	g__Mortierella	s__Mortierella_exigua	0	0.4	0	1	0.436	0	5	5	0	0	0	0	0	0
NCROTU1685	No blast hit	NA	NA	NA	NA	NA	NA	0.25	0	1	0	0.436	0	0	0	0	0	0	0	1	0
NCROTU1962	k__Fungi	p__unidentified	c__unidentified	o__unidentified	f__unidentified	g__unidentified	s__unidentified	0.25	0	1	0	0.436	0	0	0	0	0	0	14	0	0
NCROTU2303	k__Fungi	p__unidentified	c__unidentified	o__unidentified	f__unidentified	g__unidentified	s__unidentified	0	0.4	0	1	0.436	0	1	2	0	0	0	0	0	0
SH1623681	k__Fungi	p__Ascomycota	c__Sordariomycetes	o__Hypocreales	f__Nectriaceae	g__Fusarium	s__Fusarium_solani	0.25	0	1	0	0.437	0	0	0	0	0	0	0	0	2
OTU11	k__Fungi	p__Basidiomycota	c__Agaricomycetes	o__unidentified	f__unidentified	g__unidentified	s__unidentified	0.25	0	1	0	0.437	0	0	0	0	0	28	0	0	0
OTU14	k__Fungi	p__Glomeromycota	c__Glomeromycetes	o__Glomerales	f__Glomeraceae	g__unidentified	s__unidentified	0	0.4	0	1	0.437	0	1	39	0	0	0	0	0	0
NCROTU201	k__Fungi	p__Basidiomycota	c__Tremellomycetes	o__Tremellales	f__Bulleribasidiaceae	g__Dioszegia	s__Dioszegia_buhagiarii	0.25	0	1	0	0.437	0	0	0	0	0	0	0	8	0
NCROTU1123	No blast hit	NA	NA	NA	NA	NA	NA	0.27439	0.634146	0.365854	0.634146	0.437	1	7	3	1	1	4	1	1	0
NCROTU1587	k__Fungi	p__Ascomycota	c__Dothideomycetes	o__Pleosporales	f__Pleosporaceae	g__Neocamarosporium	s__unidentified	0	0.4	0	1	0.437	2	3	0	0	0	0	0	0	0
NCROTU2150	k__Fungi	p__Basidiomycota	c__Agaricomycetes	o__Agaricales	f__Stephanosporaceae	g__Cristinia	s__unidentified	0	0.4	0	1	0.437	1	0	0	0	2	0	0	0	0
SH1503610	k__Fungi	p__Basidiomycota	c__Agaricomycetes	o__Agaricales	f__Agaricaceae	g__Leucoagaricus	s__Leucoagaricus_barssii	0.25	0	1	0	0.438	0	0	0	0	0	0	2	0	0
OTU72	k__Fungi	p__Glomeromycota	c__Glomeromycetes	o__Glomerales	f__Glomeraceae	g__unidentified	s__unidentified	0	0.4	0	1	0.438	0	0	7	0	21	0	0	0	0
NCROTU247	k__Fungi	p__unidentified	c__unidentified	o__unidentified	f__unidentified	g__unidentified	s__unidentified	0	0.4	0	1	0.438	0	4	9	0	0	0	0	0	0
NCROTU331	No blast hit	NA	NA	NA	NA	NA	NA	0	0.4	0	1	0.438	0	1	1	0	0	0	0	0	0
NCROTU550	k__Fungi	p__Basidiomycota	c__Agaricomycetes	o__Agaricales	f__Physalacriaceae	g__Cryptomarasmius	s__Cryptomarasmius_corbariensis	0.25	0	1	0	0.438	0	0	0	0	0	0	0	0	7
NCROTU703	k__Fungi	p__Basidiomycota	c__Agaricomycetes	o__Agaricales	f__Agaricaceae	g__unidentified	s__unidentified	0.25	0	1	0	0.438	0	0	0	0	0	0	6	0	0
NCROTU1047	No blast hit	NA	NA	NA	NA	NA	NA	0.25	0	1	0	0.438	0	0	0	0	0	0	0	1	0
NCROTU1097	No blast hit	NA	NA	NA	NA	NA	NA	0.367232	0.632768	0.367232	0.632768	0.438	4	6	13	1	4	2	3	3	5
NCROTU1450	k__Fungi	p__Ascomycota	c__Pezizomycetes	o__unidentified	f__unidentified	g__unidentified	s__unidentified	0	0.4	0	1	0.438	2	2	0	0	0	0	0	0	0
NCROTU1755	k__Fungi	p__Basidiomycota	c__Agaricomycetes	o__Agaricales	f__Crepidotaceae	g__Crepidotus	s__Crepidotus_subverrucisporus	0.25	0	1	0	0.438	0	0	0	0	0	7	0	0	0
NCROTU1965	k__Fungi	p__Basidiomycota	c__Agaricomycetes	o__Agaricales	f__Marasmiaceae	g__Marasmius	s__unidentified	0.25	0	1	0	0.438	0	0	0	0	0	0	0	0	15
OTU112	k__Fungi	p__Basidiomycota	c__unidentified	o__unidentified	f__unidentified	g__unidentified	s__unidentified	0	0.4	0	1	0.439	349	34	0	0	0	0	0	0	0
OTU163	k__Fungi	p__Glomeromycota	c__Glomeromycetes	o__Glomerales	f__Glomeraceae	g__Funneliformis	s__Funneliformis_caledonium	0.13756	0.65327	0.183413	0.816587	0.439	5	24	97	2	0	2	10	0	11
NCROTU49	k__Fungi	p__Basidiomycota	c__Agaricomycetes	o__Agaricales	f__Typhulaceae	g__Typhula	s__Typhula_japonica	0	0.4	0	1	0.439	0	1	0	0	17	0	0	0	0
NCROTU117	k__Fungi	p__Ascomycota	c__unidentified	o__unidentified	f__unidentified	g__unidentified	s__unidentified	0.25	0	1	0	0.439	0	0	0	0	0	0	0	4	0
NCROTU211	k__Fungi	p__Ascomycota	c__Dothideomycetes	o__Pleosporales	f__Didymosphaeriaceae	g__Paraphaeosphaeria	s__Paraphaeosphaeria_michotii	0.25	0	1	0	0.439	0	0	0	0	0	0	32	0	0
NCROTU514	k__Fungi	p__Ascomycota	c__Sordariomycetes	o__Microascales	f__Microascaceae	g__Pithoascus	s__Pithoascus_exsertus	0.25	0	1	0	0.439	0	0	0	0	0	0	1	0	0
NCROTU942	k__Fungi	p__Basidiomycota	c__Cystobasidiomycetes	o__Cystobasidiales	f__Cystobasidiaceae	g__Cystobasidium	s__Cystobasidium_oligophagum	0.25	0	1	0	0.439	0	0	0	0	0	0	63	0	0
NCROTU946	k__Fungi	p__Ascomycota	c__Eurotiomycetes	o__Eurotiales	f__Thermoascaceae	g__Byssochlamys	s__Byssochlamys_spectabilis	0.25	0	1	0	0.439	0	0	0	0	0	3	0	0	0
NCROTU1209	No blast hit	NA	NA	NA	NA	NA	NA	0.425532	0.574468	0.425532	0.574468	0.439	2	10	10	3	2	3	4	5	4
NCROTU1255	No blast hit	NA	NA	NA	NA	NA	NA	0.25	0.5	0.5	0.5	0.439	1	1	1	1	1	0	0	3	1
NCROTU2274	k__Fungi	p__Basidiomycota	c__Agaricomycetes	o__Boletales	f__Suillaceae	g__Suillus	s__Suillus_punctatipes	0	0.4	0	1	0.439	1	0	0	0	13	0	0	0	0
NCROTU284	k__Fungi	p__Chytridiomycota	c__Spizellomycetes	o__Spizellomycetales	f__Spizellomycetaceae	g__Spizellomyces	s__Spizellomyces_lactosolyticus	0.25	0	1	0	0.44	0	0	0	0	0	1	0	0	0
NCROTU702	No blast hit	NA	NA	NA	NA	NA	NA	0.420875	0.579125	0.420875	0.579125	0.44	9	23	32	11	11	11	19	14	6
NCROTU1264	k__Fungi	p__Basidiomycota	c__Tremellomycetes	o__Tremellales	f__Bulleraceae	g__Bullera	s__unidentified	0.25	0	1	0	0.44	0	0	0	0	0	2	0	0	0
NCROTU2340	k__Fungi	p__Basidiomycota	c__Agaricomycetes	o__Agaricales	f__unidentified	g__unidentified	s__unidentified	0.25	0	1	0	0.44	0	0	0	0	0	0	4	0	0
NCROTU2474	No blast hit	NA	NA	NA	NA	NA	NA	0	0.4	0	1	0.44	4	0	0	0	1	0	0	0	0
NCROTU2557	k__Fungi	p__Basidiomycota	c__Agaricomycetes	o__Polyporales	f__Fomitopsidaceae	g__Skeletocutis	s__unidentified	0.25	0	1	0	0.44	0	0	0	0	0	0	1	0	0
SH1158137	k__Fungi	p__unidentified	c__unidentified	o__unidentified	f__unidentified	g__unidentified	s__unidentified	0	0.4	0	1	0.441	1	3	0	0	0	0	0	0	0
NCROTU272	k__Fungi	p__unidentified	c__unidentified	o__unidentified	f__unidentified	g__unidentified	s__unidentified	0	0.4	0	1	0.441	0	10	1	0	0	0	0	0	0
NCROTU1276	No blast hit	NA	NA	NA	NA	NA	NA	0	0.4	0	1	0.441	87	0	11	0	0	0	0	0	0
NCROTU93	k__Fungi	p__Basidiomycota	c__Agaricomycetes	o__Agaricales	f__Crepidotaceae	g__Crepidotus	s__unidentified	0.25	0	1	0	0.442	0	0	0	0	0	0	0	14	0
NCROTU221	k__Fungi	p__Ascomycota	c__Orbiliomycetes	o__Orbiliales	f__Orbiliaceae	g__Retiarius	s__unidentified	0.25	0	1	0	0.442	0	0	0	0	0	0	0	3	0
NCROTU540	No blast hit	NA	NA	NA	NA	NA	NA	0	0.4	0	1	0.442	0	0	2	0	1	0	0	0	0
NCROTU715	k__Fungi	p__Ascomycota	c__Eurotiomycetes	o__Chaetothyriales	f__Herpotrichiellaceae	g__Coniosporium	s__unidentified	0.25	0	1	0	0.442	0	0	0	0	0	0	0	4	0
NCROTU720	k__Fungi	p__unidentified	c__unidentified	o__unidentified	f__unidentified	g__unidentified	s__unidentified	0.25	0	1	0	0.442	0	0	0	0	0	0	0	3	0
NCROTU1735	No blast hit	NA	NA	NA	NA	NA	NA	0.25	0	1	0	0.442	0	0	0	0	0	0	1	0	0
NCROTU1882	k__Fungi	p__Basidiomycota	c__Agaricomycetes	o__Cantharellales	f__Cantharellaceae	g__unidentified	s__unidentified	0.25	0	1	0	0.442	0	0	0	0	0	0	0	0	4
NCROTU2021	k__Fungi	p__unidentified	c__unidentified	o__unidentified	f__unidentified	g__unidentified	s__unidentified	0	0.4	0	1	0.442	0	9	5	0	0	0	0	0	0
NCROTU2122	k__Fungi	p__Basidiomycota	c__Agaricomycetes	o__Agaricales	f__Marasmiaceae	g__Marasmius	s__unidentified	0.25	0	1	0	0.442	0	0	0	0	0	0	47	0	0
NCROTU2418	k__Fungi	p__Basidiomycota	c__Agaricomycetes	o__Polyporales	f__unidentified	g__unidentified	s__unidentified	0.25	0	1	0	0.442	0	0	0	0	0	8	0	0	0
OTU98	k__Fungi	p__Ascomycota	c__Dothideomycetes	o__Pleosporales	f__Didymellaceae	g__Didymella	s__Didymella_viburnicola	0.30045	0.69955	0.30045	0.69955	0.443	4051	1414	1471	17	163	778	1062	21	584
NCROTU212	k__Fungi	p__Ascomycota	c__Dothideomycetes	o__Pleosporales	f__Didymellaceae	g__Stagonosporopsis	s__Stagonosporopsis_dorenboschii	0	0.4	0	1	0.443	0	2	2	0	0	0	0	0	0
NCROTU389	k__Fungi	p__Basidiomycota	c__Tremellomycetes	o__Tremellales	f__Bulleraceae	g__Bullera	s__unidentified	0.25	0	1	0	0.443	0	0	0	0	0	0	0	0	1
NCROTU885	k__Fungi	p__Basidiomycota	c__Agaricomycetes	o__Agaricales	f__Amanitaceae	g__Amanita	s__unidentified	0.25	0	1	0	0.443	0	0	0	0	0	0	0	1	0
NCROTU1084	k__Fungi	p__Basidiomycota	c__Cystobasidiomycetes	o__Cystobasidiales	f__Cystobasidiaceae	g__Occultifur	s__Occultifur_externus	0.25	0	1	0	0.443	0	0	0	0	0	0	1	0	0
NCROTU1629	k__Fungi	p__Ascomycota	c__Saccharomycetes	o__Saccharomycetales	f__Debaryomycetaceae	g__Spathaspora	s__unidentified	0	0.4	0	1	0.443	1	0	6	0	0	0	0	0	0
NCROTU1569	k__Fungi	p__Basidiomycota	c__Agaricomycetes	o__Agaricales	f__Marasmiaceae	g__Marasmius	s__unidentified	0.25	0	1	0	0.444	0	0	0	0	0	0	0	38	0
NCROTU1865	k__Fungi	p__Ascomycota	c__Saccharomycetes	o__Saccharomycetales	f__Debaryomycetaceae	g__Spathaspora	s__unidentified	0	0.4	0	1	0.444	0	0	4	0	1	0	0	0	0
NCROTU1992	k__Fungi	p__Ascomycota	c__Leotiomycetes	o__Erysiphales	f__Erysiphaceae	g__Microidium	s__Microidium_phyllanthi	0.25	0	1	0	0.444	0	0	0	0	0	10	0	0	0
SH1639426	k__Fungi	p__Basidiomycota	c__Agaricomycetes	o__Agaricales	f__Strophariaceae	g__Hypholoma	s__Hypholoma_lateritium	0.25	0	1	0	0.445	0	0	0	0	0	0	0	0	1
SH1168339	k__Fungi	p__Ascomycota	c__unidentified	o__unidentified	f__unidentified	g__unidentified	s__unidentified	0.25	0	1	0	0.445	0	0	0	0	0	0	0	3	0
NCROTU797	k__Fungi	p__unidentified	c__unidentified	o__unidentified	f__unidentified	g__unidentified	s__unidentified	0	0.4	0	1	0.445	0	4	0	2	0	0	0	0	0
NCROTU801	k__Fungi	p__Mortierellomycota	c__Mortierellomycetes	o__Mortierellales	f__Mortierellaceae	g__Mortierella	s__Mortierella_exigua	0.25	0	1	0	0.445	0	0	0	0	0	1	0	0	0
NCROTU1904	k__Fungi	p__Ascomycota	c__Eurotiomycetes	o__Eurotiales	f__Thermoascaceae	g__Byssochlamys	s__Byssochlamys_spectabilis	0	0.4	0	1	0.445	4	0	12	0	0	0	0	0	0
NCROTU2001	k__Fungi	p__Mortierellomycota	c__Mortierellomycetes	o__Mortierellales	f__Mortierellaceae	g__Mortierella	s__unidentified	0.25	0	1	0	0.445	0	0	0	0	0	0	0	18	0
OTU74	k__Fungi	p__Basidiomycota	c__Agaricomycetes	o__Agaricales	f__Psathyrellaceae	g__Psathyrella	s__unidentified	0.25	0	1	0	0.446	0	0	0	0	0	0	0	0	933
NCROTU277	k__Fungi	p__Ascomycota	c__Dothideomycetes	o__Pleosporales	f__unidentified	g__unidentified	s__unidentified	0.25	0	1	0	0.446	0	0	0	0	0	0	6	0	0
NCROTU593	No blast hit	NA	NA	NA	NA	NA	NA	0.25	0	1	0	0.446	0	0	0	0	0	0	0	0	5
NCROTU1404	k__Fungi	p__Chytridiomycota	c__Spizellomycetes	o__Spizellomycetales	f__Spizellomycetaceae	g__Spizellomyces	s__Spizellomyces_dolichospermus	0.25	0	1	0	0.446	0	0	0	0	0	0	0	0	2
NCROTU1409	k__Fungi	p__Basidiomycota	c__Agaricomycetes	o__Agaricales	f__Hygrophoraceae	g__Cora	s__unidentified	0.25	0	1	0	0.446	0	0	0	0	0	2	0	0	0
NCROTU2548	k__Fungi	p__Ascomycota	c__Dothideomycetes	o__Pleosporales	f__Lophiostomataceae	g__Lophiostoma	s__Lophiostoma_multiseptatum	0	0.4	0	1	0.446	1	0	0	1	0	0	0	0	0
NCROTU343	k__Fungi	p__Ascomycota	c__unidentified	o__unidentified	f__unidentified	g__unidentified	s__unidentified	0.25	0	1	0	0.447	0	0	0	0	0	0	0	0	3
NCROTU587	No blast hit	NA	NA	NA	NA	NA	NA	0	0.4	0	1	0.447	116	0	0	27	0	0	0	0	0
NCROTU825	k__Fungi	p__Ascomycota	c__Dothideomycetes	o__Pleosporales	f__unidentified	g__unidentified	s__unidentified	0.25	0	1	0	0.447	0	0	0	0	0	0	0	0	12
NCROTU1158	No blast hit	NA	NA	NA	NA	NA	NA	0	0.4	0	1	0.447	0	0	1	1	0	0	0	0	0
NCROTU1543	k__Fungi	p__Ascomycota	c__Eurotiomycetes	o__Eurotiales	f__Thermoascaceae	g__Byssochlamys	s__Byssochlamys_spectabilis	0.0797872	0.408511	0.319149	0.680851	0.447	4	2	10	0	0	0	0	0	6
SH1508484	k__Fungi	p__Basidiomycota	c__Agaricomycetes	o__Agaricales	f__Psathyrellaceae	g__Coprinellus	s__Coprinellus_disseminatus	0.25	0	1	0	0.448	0	0	0	0	0	0	0	4	0
OTU40	No blast hit	NA	NA	NA	NA	NA	NA	0.410256	0.589744	0.410256	0.589744	0.448	19	33	44	10	9	13	19	20	12
NCROTU183	k__Fungi	p__Ascomycota	c__unidentified	o__unidentified	f__unidentified	g__unidentified	s__unidentified	0	0.4	0	1	0.448	9	0	0	0	1	0	0	0	0
NCROTU429	k__Fungi	p__Ascomycota	c__Saccharomycetes	o__Saccharomycetales	f__Saccharomycetaceae	g__Saccharomyces	s__Saccharomyces_cerevisiae	0.25	0	1	0	0.448	0	0	0	0	0	0	0	10	0
NCROTU592	k__Fungi	p__Ascomycota	c__Dothideomycetes	o__Pleosporales	f__unidentified	g__unidentified	s__unidentified	0	0.4	0	1	0.448	0	0	3	0	242	0	0	0	0
NCROTU1936	k__Fungi	p__Ascomycota	c__Dothideomycetes	o__Pleosporales	f__Didymellaceae	g__Didymella	s__Didymella_boeremae	0	0.4	0	1	0.448	5	0	3	0	0	0	0	0	0
NCROTU2018	No blast hit	NA	NA	NA	NA	NA	NA	0	0.4	0	1	0.448	0	1	1	0	0	0	0	0	0
NCROTU2190	k__Fungi	p__Ascomycota	c__Eurotiomycetes	o__Eurotiales	f__Thermoascaceae	g__Byssochlamys	s__Byssochlamys_spectabilis	0.25	0	1	0	0.448	0	0	0	0	0	0	11	0	0
NCROTU2256	k__Fungi	p__Ascomycota	c__Eurotiomycetes	o__Eurotiales	f__Thermoascaceae	g__Byssochlamys	s__Byssochlamys_spectabilis	0	0.4	0	1	0.448	0	5	1	0	0	0	0	0	0
OTU3	k__Fungi	p__Ascomycota	c__Pezizomycetes	o__Pezizales	f__Pyronemataceae	g__unidentified	s__unidentified	0.0773196	0.414433	0.309278	0.690722	0.449	13	0	18	0	36	0	24	0	0
NCROTU154	k__Fungi	p__Ascomycota	c__Leotiomycetes	o__Helotiales	f__Helotiaceae	g__Scytalidium	s__Scytalidium_circinatum	0.25	0	1	0	0.449	0	0	0	0	0	0	0	3	0
NCROTU918	k__Fungi	p__Basidiomycota	c__Agaricomycetes	o__Agaricales	f__Bolbitiaceae	g__Conocybe	s__Conocybe_semiglobata	0.25	0	1	0	0.449	0	0	0	0	0	0	0	5	0
NCROTU1091	k__Fungi	p__Ascomycota	c__Sordariomycetes	o__Xylariales	f__Xylariaceae	g__Stromatoneurospora	s__Stromatoneurospora_phoenix	0.25	0	1	0	0.449	0	0	0	0	0	0	1	0	0
NCROTU1694	k__Fungi	p__unidentified	c__unidentified	o__unidentified	f__unidentified	g__unidentified	s__unidentified	0.25	0	1	0	0.449	0	0	0	0	0	0	1	0	0
NCROTU1800	k__Fungi	p__unidentified	c__unidentified	o__unidentified	f__unidentified	g__unidentified	s__unidentified	0.25	0	1	0	0.449	0	0	0	0	0	0	0	1	0
NCROTU2485	k__Fungi	p__unidentified	c__unidentified	o__unidentified	f__unidentified	g__unidentified	s__unidentified	0.25	0	1	0	0.449	0	0	0	0	0	0	0	0	7
OTU165	k__Fungi	p__Glomeromycota	c__Glomeromycetes	o__Glomerales	f__Glomeraceae	g__unidentified	s__unidentified	0	0.4	0	1	0.45	0	0	1	0	33	0	0	0	0
NCROTU355	k__Fungi	p__Ascomycota	c__Eurotiomycetes	o__Eurotiales	f__Aspergillaceae	g__Penicillium	s__Penicillium_gladioli	0.25	0	1	0	0.45	0	0	0	0	0	0	0	1	0
NCROTU941	No blast hit	NA	NA	NA	NA	NA	NA	0.25	0	1	0	0.45	0	0	0	0	0	0	1	0	0
NCROTU1135	No blast hit	NA	NA	NA	NA	NA	NA	0.375	0.625	0.375	0.625	0.45	4	3	12	4	2	4	3	3	2
NCROTU1270	k__Fungi	p__Ascomycota	c__Eurotiomycetes	o__Eurotiales	f__Thermoascaceae	g__Byssochlamys	s__Byssochlamys_spectabilis	0	0.4	0	1	0.45	0	7	0	0	19	0	0	0	0
NCROTU1349	k__Fungi	p__Basidiomycota	c__Tremellomycetes	o__Cystofilobasidiales	f__Mrakiaceae	g__Itersonilia	s__Itersonilia_perplexans	0.25	0	1	0	0.45	0	0	0	0	0	0	0	10	0
NCROTU1436	k__Fungi	p__Ascomycota	c__Dothideomycetes	o__Pleosporales	f__Didymellaceae	g__Boeremia	s__Boeremia_noackiana	0	0.4	0	1	0.45	1	5	0	0	0	0	0	0	0
NCROTU2263	k__Fungi	p__Basidiomycota	c__Agaricomycetes	o__Agaricales	f__Strophariaceae	g__unidentified	s__unidentified	0.25	0	1	0	0.45	0	0	0	0	0	9	0	0	0
NCROTU2388	k__Fungi	p__Ascomycota	c__Leotiomycetes	o__Erysiphales	f__Erysiphaceae	g__Microidium	s__Microidium_phyllanthi	0	0.4	0	1	0.45	1	1	0	0	0	0	0	0	0
SH1564475	k__Fungi	p__Ascomycota	c__Leotiomycetes	o__Helotiales	f__unidentified	g__unidentified	s__unidentified	0.25	0	1	0	0.451	0	0	0	0	0	0	20	0	0
SH1519896	k__Fungi	p__Basidiomycota	c__Agaricomycetes	o__Agaricales	f__Physalacriaceae	g__Strobilurus	s__Strobilurus_esculentus	0.25	0	1	0	0.451	0	0	0	0	0	0	0	5	0
OTU12	No blast hit	NA	NA	NA	NA	NA	NA	0.401975	0.598025	0.401975	0.598025	0.451	17	26	44	9	10	13	18	16	10
NCROTU361	k__Fungi	p__Ascomycota	c__Leotiomycetes	o__Helotiales	f__Helotiaceae	g__Articulospora	s__Articulospora_proliferata	0.25	0	1	0	0.451	0	0	0	0	0	0	0	153	0
NCROTU740	k__Fungi	p__Glomeromycota	c__Glomeromycetes	o__Glomerales	f__Glomeraceae	g__unidentified	s__unidentified	0	0.4	0	1	0.451	0	0	33	0	87	0	0	0	0
NCROTU830	No blast hit	NA	NA	NA	NA	NA	NA	0.25	0	1	0	0.451	0	0	0	0	0	0	0	36	0
NCROTU1415	k__Fungi	p__unidentified	c__unidentified	o__unidentified	f__unidentified	g__unidentified	s__unidentified	0.25	0	1	0	0.451	0	0	0	0	0	0	0	4	0
NCROTU1667	k__Fungi	p__Basidiomycota	c__Tremellomycetes	o__Tremellales	f__Bulleraceae	g__Bullera	s__unidentified	0.25	0	1	0	0.451	0	0	0	0	0	0	1	0	0
NCROTU1850	k__Fungi	p__Basidiomycota	c__Agaricomycetes	o__Agaricales	f__Marasmiaceae	g__Marasmius	s__unidentified	0.25	0	1	0	0.451	0	0	0	0	0	23	0	0	0
NCROTU2039	k__Fungi	p__Ascomycota	c__Taphrinomycetes	o__Taphrinales	f__Taphrinaceae	g__Taphrina	s__Taphrina_tormentillae	0.25	0	1	0	0.451	0	0	0	0	0	0	0	0	8
NCROTU2355	k__Fungi	p__Ascomycota	c__Saccharomycetes	o__Saccharomycetales	f__Debaryomycetaceae	g__Spathaspora	s__unidentified	0.25	0	1	0	0.451	0	0	0	0	0	0	0	0	1
OTU4	k__Fungi	p__Ascomycota	c__unidentified	o__unidentified	f__unidentified	g__unidentified	s__unidentified	0	0.4	0	1	0.452	0	1	5	0	0	0	0	0	0
OTU134	k__Fungi	p__Ascomycota	c__Leotiomycetes	o__Helotiales	f__Helotiaceae	g__Articulospora	s__Articulospora_proliferata	0	0.4	0	1	0.452	0	5	1	0	0	0	0	0	0
NCROTU63	k__Fungi	p__unidentified	c__unidentified	o__unidentified	f__unidentified	g__unidentified	s__unidentified	0.25	0	1	0	0.452	0	0	0	0	0	66	0	0	0
NCROTU523	k__Fungi	p__Ascomycota	c__Leotiomycetes	o__Helotiales	f__Hyaloscyphaceae	g__Cistella	s__unidentified	0	0.4	0	1	0.452	6	370	0	0	0	0	0	0	0
NCROTU976	k__Fungi	p__Ascomycota	c__Eurotiomycetes	o__Eurotiales	f__Thermoascaceae	g__Byssochlamys	s__Byssochlamys_spectabilis	0.25	0	1	0	0.452	0	0	0	0	0	5	0	0	0
NCROTU1441	k__Fungi	p__Ascomycota	c__Dothideomycetes	o__Pleosporales	f__Pleosporaceae	g__Neocamarosporium	s__unidentified	0	0.4	0	1	0.452	0	0	0	2	11	0	0	0	0
NCROTU1445	k__Fungi	p__Ascomycota	c__Dothideomycetes	o__Pleosporales	f__unidentified	g__unidentified	s__unidentified	0.25	0	1	0	0.452	0	0	0	0	0	0	0	0	2
NCROTU1824	k__Fungi	p__Ascomycota	c__Dothideomycetes	o__Pleosporales	f__Massarinaceae	g__Stagonospora	s__unidentified	0	0.4	0	1	0.452	1	0	0	0	1	0	0	0	0
NCROTU2029	k__Fungi	p__Basidiomycota	c__Microbotryomycetes	o__Sporidiobolales	f__Sporidiobolaceae	g__Rhodotorula	s__Rhodotorula_babjevae	0	0.4	0	1	0.452	0	9	0	2	0	0	0	0	0
NCROTU2132	k__Fungi	p__Ascomycota	c__Dothideomycetes	o__Venturiales	f__Sympoventuriaceae	g__Pseudosigmoidea	s__Pseudosigmoidea_ibarakiensis	0.25	0	1	0	0.452	0	0	0	0	0	0	0	4	0
NCROTU2217	k__Fungi	p__Basidiomycota	c__Agaricomycetes	o__Agaricales	f__Bolbitiaceae	g__Conocybe	s__Conocybe_velutipes	0.0201149	0.367816	0.0804598	0.91954	0.452	0	51	0	0	49	0	0	7	0
NCROTU5	k__Fungi	p__Ascomycota	c__Eurotiomycetes	o__Chaetothyriales	f__Cyphellophoraceae	g__Cyphellophora	s__Cyphellophora_vermispora	0	0.4	0	1	0.453	0	17	3	0	0	0	0	0	0
NCROTU11	k__Fungi	p__Ascomycota	c__unidentified	o__unidentified	f__unidentified	g__unidentified	s__unidentified	0	0.4	0	1	0.453	0	1	0	0	2	0	0	0	0
NCROTU16	k__Fungi	p__Basidiomycota	c__Agaricomycetes	o__Agaricales	f__Bolbitiaceae	g__Conocybe	s__Conocybe_ingridiae	0	0.4	0	1	0.453	0	75	13	0	0	0	0	0	0
NCROTU889	k__Fungi	p__unidentified	c__unidentified	o__unidentified	f__unidentified	g__unidentified	s__unidentified	0	0.4	0	1	0.453	5	1	0	0	0	0	0	0	0
NCROTU1312	k__Fungi	p__Ascomycota	c__Eurotiomycetes	o__Eurotiales	f__Aspergillaceae	g__Penicillium	s__Penicillium_mariae-crucis	0.25	0	1	0	0.453	0	0	0	0	0	3	0	0	0
NCROTU1653	k__Fungi	p__Ascomycota	c__Eurotiomycetes	o__Verrucariales	f__Verrucariaceae	g__Normandina	s__unidentified	0.25	0	1	0	0.453	0	0	0	0	0	0	0	2	0
NCROTU1885	k__Fungi	p__unidentified	c__unidentified	o__unidentified	f__unidentified	g__unidentified	s__unidentified	0.25	0	1	0	0.453	0	0	0	0	0	0	48	0	0
SH1142825	k__Fungi	p__Ascomycota	c__Dothideomycetes	o__Pleosporales	f__Pleosporaceae	g__Alternaria	s__Alternaria_terricola	0	0.4	0	1	0.454	4	3	0	0	0	0	0	0	0
NCROTU341	k__Fungi	p__unidentified	c__unidentified	o__unidentified	f__unidentified	g__unidentified	s__unidentified	0	0.4	0	1	0.454	0	13	2	0	0	0	0	0	0
NCROTU414	k__Fungi	p__Basidiomycota	c__Agaricomycetes	o__Polyporales	f__Fomitopsidaceae	g__Skeletocutis	s__unidentified	0.25	0	1	0	0.454	0	0	0	0	0	0	0	0	6
NCROTU421	k__Fungi	p__Basidiomycota	c__Agaricomycetes	o__Agaricales	f__Entolomataceae	g__Entoloma	s__unidentified	0.25	0	1	0	0.454	0	0	0	0	0	0	0	4	0
NCROTU576	k__Fungi	p__unidentified	c__unidentified	o__unidentified	f__unidentified	g__unidentified	s__unidentified	0	0.4	0	1	0.454	0	1	0	0	5	0	0	0	0
NCROTU792	k__Fungi	p__Glomeromycota	c__Glomeromycetes	o__Diversisporales	f__Diversisporaceae	g__Diversispora	s__unidentified	0.25	0	1	0	0.454	0	0	0	0	0	3	0	0	0
NCROTU1011	k__Fungi	p__Mortierellomycota	c__Mortierellomycetes	o__Mortierellales	f__Mortierellaceae	g__Mortierella	s__Mortierella_horticola	0.25	0	1	0	0.454	0	0	0	0	0	0	0	96	0
NCROTU1136	k__Fungi	p__Basidiomycota	c__Tremellomycetes	o__Tremellales	f__Bulleraceae	g__Bullera	s__unidentified	0.25	0	1	0	0.454	0	0	0	0	0	0	3	0	0
NCROTU1437	No blast hit	NA	NA	NA	NA	NA	NA	0.293779	0.608295	0.391705	0.608295	0.454	4	5	16	4	4	0	9	6	2
NCROTU1731	k__Fungi	p__Basidiomycota	c__Agaricomycetes	o__Agaricales	f__Tricholomataceae	g__Flagelloscypha	s__Flagelloscypha_minutissima	0.25	0	1	0	0.454	0	0	0	0	0	1	0	0	0
NCROTU2364	k__Fungi	p__Basidiomycota	c__Tremellomycetes	o__Tremellales	f__Trimorphomycetaceae	g__Saitozyma	s__Saitozyma_podzolica	0.25	0	1	0	0.454	0	0	0	0	0	0	0	0	2
NCROTU826	k__Fungi	p__Ascomycota	c__Saccharomycetes	o__Saccharomycetales	f__Debaryomycetaceae	g__Spathaspora	s__unidentified	0	0.4	0	1	0.455	0	23	0	6	0	0	0	0	0
NCROTU1114	k__Fungi	p__Ascomycota	c__Dothideomycetes	o__Pleosporales	f__Sporormiaceae	g__Preussia	s__Preussia_persica	0.25	0	1	0	0.455	0	0	0	0	0	0	0	18	0
NCROTU2072	k__Fungi	p__Olpidiomycota	c__Olpidiomycetes	o__Olpidiales	f__Olpidiaceae	g__Olpidium	s__Olpidium_brassicae	0.25	0	1	0	0.455	0	0	0	0	0	0	1	0	0
NCROTU2235	k__Fungi	p__Ascomycota	c__Orbiliomycetes	o__Orbiliales	f__unidentified	g__unidentified	s__unidentified	0	0.4	0	1	0.455	0	52	1	0	0	0	0	0	0
NCROTU2575	k__Fungi	p__Basidiomycota	c__Tremellomycetes	o__Tremellales	f__Trimorphomycetaceae	g__Saitozyma	s__Saitozyma_podzolica	0.25	0	1	0	0.455	0	0	0	0	0	0	0	0	7
NCROTU541	k__Fungi	p__unidentified	c__unidentified	o__unidentified	f__unidentified	g__unidentified	s__unidentified	0	0.4	0	1	0.456	1	15	0	0	0	0	0	0	0
NCROTU904	k__Fungi	p__Basidiomycota	c__Agaricomycetes	o__Agaricales	f__Bolbitiaceae	g__Conocybe	s__Conocybe_apala	0.25	0	1	0	0.456	0	0	0	0	0	0	0	0	3
NCROTU1443	k__Fungi	p__Ascomycota	c__Dothideomycetes	o__Pleosporales	f__unidentified	g__unidentified	s__unidentified	0	0.4	0	1	0.456	4	39	0	0	0	0	0	0	0
NCROTU1817	No blast hit	NA	NA	NA	NA	NA	NA	0.25	0	1	0	0.456	0	0	0	0	0	0	3	0	0
NCROTU2163	k__Fungi	p__Ascomycota	c__Dothideomycetes	o__Tubeufiales	f__Tubeufiaceae	g__Chlamydotubeufia	s__unidentified	0	0.4	0	1	0.456	0	4	4	0	0	0	0	0	0
NCROTU2292	k__Fungi	p__Ascomycota	c__Leotiomycetes	o__Helotiales	f__Hyaloscyphaceae	g__Cistella	s__unidentified	0.25	0	1	0	0.456	0	0	0	0	0	5	0	0	0
NCROTU2458	k__Fungi	p__Ascomycota	c__Dothideomycetes	o__Pleosporales	f__Didymosphaeriaceae	g__Paraphaeosphaeria	s__Paraphaeosphaeria_minitans	0.25	0	1	0	0.456	0	0	0	0	0	0	0	0	10
NCROTU2467	k__Fungi	p__Basidiomycota	c__Agaricomycetes	o__Boletales	f__Suillaceae	g__Suillus	s__Suillus_punctatipes	0.25	0	1	0	0.456	0	0	0	0	0	69	0	0	0
SH1639421	k__Fungi	p__Basidiomycota	c__Agaricomycetes	o__Agaricales	f__Strophariaceae	g__Hypholoma	s__Hypholoma_fasciculare	0.25	0	1	0	0.457	0	0	0	0	0	0	0	0	10
SH1593868	k__Fungi	p__Basidiomycota	c__Agaricomycetes	o__Agaricales	f__Agaricaceae	g__Agaricus	s__Agaricus_bisporus	0.25	0	1	0	0.457	0	0	0	0	0	0	0	0	4
OTU135	k__Fungi	p__Glomeromycota	c__Glomeromycetes	o__Glomerales	f__Glomeraceae	g__unidentified	s__unidentified	0	0.4	0	1	0.457	0	0	11	0	11	0	0	0	0
NCROTU79	k__Fungi	p__Chytridiomycota	c__unidentified	o__unidentified	f__unidentified	g__unidentified	s__unidentified	0	0.4	0	1	0.457	0	0	1	1	0	0	0	0	0
NCROTU526	k__Fungi	p__Ascomycota	c__Sordariomycetes	o__unidentified	f__unidentified	g__unidentified	s__unidentified	0.25	0	1	0	0.457	0	0	0	0	0	0	2	0	0
NCROTU1077	No blast hit	NA	NA	NA	NA	NA	NA	0.25	0	1	0	0.457	0	0	0	0	0	0	1	0	0
NCROTU1521	k__Fungi	p__Ascomycota	c__Dothideomycetes	o__Pleosporales	f__unidentified	g__unidentified	s__unidentified	0	0.4	0	1	0.457	0	1	1	0	0	0	0	0	0
SH1642166	k__Fungi	p__Ascomycota	c__Dothideomycetes	o__Pleosporales	f__Sporormiaceae	g__Preussia	s__Preussia_terricola	0.25	0	1	0	0.458	0	0	0	0	0	0	10	0	0
NCROTU578	k__Fungi	p__Mortierellomycota	c__Mortierellomycetes	o__Mortierellales	f__Mortierellaceae	g__Mortierella	s__unidentified	0	0.4	0	1	0.458	0	0	14	87	0	0	0	0	0
NCROTU789	No blast hit	NA	NA	NA	NA	NA	NA	0	0.4	0	1	0.458	0	0	0	1	2	0	0	0	0
NCROTU883	k__Fungi	p__Ascomycota	c__Orbiliomycetes	o__unidentified	f__unidentified	g__unidentified	s__unidentified	0	0.4	0	1	0.458	0	102	152	0	0	0	0	0	0
NCROTU1164	k__Fungi	p__Ascomycota	c__Dothideomycetes	o__Pleosporales	f__unidentified	g__unidentified	s__unidentified	0.25	0	1	0	0.458	0	0	0	0	0	4	0	0	0
NCROTU1538	k__Fungi	p__Ascomycota	c__Saccharomycetes	o__Saccharomycetales	f__Debaryomycetaceae	g__Spathaspora	s__unidentified	0	0.4	0	1	0.458	0	0	3	1	0	0	0	0	0
NCROTU2054	No blast hit	NA	NA	NA	NA	NA	NA	0.25	0	1	0	0.458	0	0	0	0	0	1	0	0	0
NCROTU2169	k__Fungi	p__Ascomycota	c__Dothideomycetes	o__Pleosporales	f__Sporormiaceae	g__Preussia	s__Preussia_terricola	0.25	0	1	0	0.458	0	0	0	0	0	0	4	0	0
OTU93	k__Fungi	p__unidentified	c__unidentified	o__unidentified	f__unidentified	g__unidentified	s__unidentified	0	0.4	0	1	0.459	2	3	0	0	0	0	0	0	0
NCROTU553	k__Fungi	p__Ascomycota	c__Eurotiomycetes	o__Eurotiales	f__Thermoascaceae	g__Byssochlamys	s__Byssochlamys_spectabilis	0.25	0	1	0	0.459	0	0	0	0	0	1	0	0	0
NCROTU1019	k__Fungi	p__Basidiomycota	c__Tremellomycetes	o__Tremellales	f__Trimorphomycetaceae	g__Saitozyma	s__Saitozyma_podzolica	0.25	0	1	0	0.459	0	0	0	0	0	0	0	7	0
NCROTU1182	k__Fungi	p__Glomeromycota	c__Glomeromycetes	o__Glomerales	f__Claroideoglomeraceae	g__unidentified	s__unidentified	0.25	0	1	0	0.459	0	0	0	0	0	0	0	1	0
NCROTU1502	k__Fungi	p__Ascomycota	c__Dothideomycetes	o__Pleosporales	f__unidentified	g__unidentified	s__unidentified	0	0.4	0	1	0.459	0	4	1	0	0	0	0	0	0
NCROTU1698	k__Fungi	p__Basidiomycota	c__Agaricomycetes	o__unidentified	f__unidentified	g__unidentified	s__unidentified	0.25	0	1	0	0.459	0	0	0	0	0	0	0	9	0
NCROTU1889	k__Fungi	p__Mortierellomycota	c__Mortierellomycetes	o__Mortierellales	f__Mortierellaceae	g__Mortierella	s__unidentified	0.25	0	1	0	0.459	0	0	0	0	0	1	0	0	0
NCROTU2262	No blast hit	NA	NA	NA	NA	NA	NA	0	0.4	0	1	0.459	1	0	1	0	0	0	0	0	0
NCROTU254	No blast hit	NA	NA	NA	NA	NA	NA	0.428571	0.571429	0.428571	0.571429	0.46	7	21	22	3	7	7	10	9	10
NCROTU294	No blast hit	NA	NA	NA	NA	NA	NA	0	0.4	0	1	0.46	9	0	0	1	0	0	0	0	0
NCROTU367	k__Fungi	p__Ascomycota	c__Dothideomycetes	o__Pleosporales	f__unidentified	g__unidentified	s__unidentified	0.25	0	1	0	0.46	0	0	0	0	0	0	0	10	0
NCROTU660	k__Fungi	p__Ascomycota	c__Eurotiomycetes	o__Eurotiales	f__Thermoascaceae	g__Byssochlamys	s__Byssochlamys_spectabilis	0.25	0	1	0	0.46	0	0	0	0	0	0	0	0	1
NCROTU772	k__Fungi	p__Ascomycota	c__Eurotiomycetes	o__Eurotiales	f__Thermoascaceae	g__Byssochlamys	s__Byssochlamys_spectabilis	0	0.4	0	1	0.46	0	3	3	0	0	0	0	0	0
NCROTU990	k__Fungi	p__Ascomycota	c__Leotiomycetes	o__Helotiales	f__unidentified	g__unidentified	s__unidentified	0	0.4	0	1	0.46	0	8	0	0	1	0	0	0	0
OTU121	k__Fungi	p__unidentified	c__unidentified	o__unidentified	f__unidentified	g__unidentified	s__unidentified	0.25	0	1	0	0.461	0	0	0	0	0	0	0	4	0
NCROTU385	k__Fungi	p__Ascomycota	c__Eurotiomycetes	o__Eurotiales	f__Thermoascaceae	g__Byssochlamys	s__Byssochlamys_spectabilis	0	0.4	0	1	0.461	0	0	4	0	2	0	0	0	0
NCROTU666	k__Fungi	p__Ascomycota	c__Sordariomycetes	o__Hypocreales	f__Nectriaceae	g__Fusarium	s__unidentified	0	0.4	0	1	0.461	1	3	0	0	0	0	0	0	0
NCROTU733	k__Fungi	p__Ascomycota	c__Saccharomycetes	o__Saccharomycetales	f__Saccharomycodaceae	g__Hanseniaspora	s__Hanseniaspora_osmophila	0.25	0	1	0	0.461	0	0	0	0	0	0	0	0	1
NCROTU1727	k__Fungi	p__Ascomycota	c__Leotiomycetes	o__Helotiales	f__Hyaloscyphaceae	g__Phialea	s__unidentified	0.25	0	1	0	0.461	0	0	0	0	0	0	0	0	2
NCROTU551	k__Fungi	p__Ascomycota	c__Sordariomycetes	o__unidentified	f__unidentified	g__unidentified	s__unidentified	0	0.4	0	1	0.462	3	0	0	0	3	0	0	0	0
NCROTU1619	k__Fungi	p__Ascomycota	c__Saccharomycetes	o__Saccharomycetales	f__Saccharomycetales_fam_Incertae_sedis	g__Candida	s__unidentified	0	0.4	0	1	0.462	0	1	1	0	0	0	0	0	0
NCROTU1725	k__Rhizaria	p__Cercozoa	c__unidentified	o__unidentified	f__unidentified	g__unidentified	s__unidentified	0.25	0	1	0	0.462	0	0	0	0	0	2	0	0	0
NCROTU2320	k__Fungi	p__Ascomycota	c__Orbiliomycetes	o__Orbiliales	f__Orbiliaceae	g__Orbilia	s__unidentified	0	0.4	0	1	0.462	4	0	0	5	0	0	0	0	0
NCROTU908	k__Fungi	p__Basidiomycota	c__Agaricomycetes	o__Agaricales	f__Hygrophoraceae	g__Cora	s__unidentified	0	0.4	0	1	0.463	1	0	0	2	0	0	0	0	0
NCROTU2065	k__Fungi	p__Ascomycota	c__Dothideomycetes	o__Pleosporales	f__unidentified	g__unidentified	s__unidentified	0	0.4	0	1	0.463	0	38	1	0	0	0	0	0	0
OTU32	k__Fungi	p__Ascomycota	c__Sordariomycetes	o__Hypocreales	f__Nectriaceae	g__unidentified	s__unidentified	0	0.4	0	1	0.464	0	5	1	0	0	0	0	0	0
OTU184	k__Fungi	p__Ascomycota	c__Dothideomycetes	o__Pleosporales	f__Pleosporaceae	g__Neocamarosporium	s__unidentified	0.191057	0.494309	0.382114	0.617886	0.464	2	29	37	0	27	33	0	14	0
NCROTU485	k__Fungi	p__Basidiomycota	c__Microbotryomycetes	o__Leucosporidiales	f__Leucosporidiaceae	g__Leucosporidium	s__Leucosporidium_yakuticum	0	0.4	0	1	0.464	0	1	1	0	0	0	0	0	0
NCROTU1748	k__Fungi	p__Mortierellomycota	c__Mortierellomycetes	o__Mortierellales	f__Mortierellaceae	g__Mortierella	s__Mortierella_alpina	0.25	0	1	0	0.464	0	0	0	0	0	0	1	0	0
NCROTU397	k__Fungi	p__Glomeromycota	c__Glomeromycetes	o__Glomerales	f__Glomeraceae	g__unidentified	s__unidentified	0	0.4	0	1	0.465	0	2	43	0	0	0	0	0	0
NCROTU775	k__Fungi	p__Ascomycota	c__Eurotiomycetes	o__Chaetothyriales	f__Herpotrichiellaceae	g__Rhinocladiella	s__unidentified	0.25	0	1	0	0.465	0	0	0	0	0	0	0	1	0
NCROTU2540	No blast hit	NA	NA	NA	NA	NA	NA	0.404959	0.595041	0.404959	0.595041	0.465	6	27	38	11	8	10	12	18	9
NCROTU2568	k__Fungi	p__Ascomycota	c__Sordariomycetes	o__Hypocreales	f__Clavicipitaceae	g__Metacordyceps	s__Metacordyceps_chlamydosporia	0.25	0	1	0	0.465	0	0	0	0	0	0	0	2	0
NCROTU955	No blast hit	NA	NA	NA	NA	NA	NA	0.432526	0.567474	0.432526	0.567474	0.466	6	13	14	1	7	6	5	7	7
NCROTU1764	k__Fungi	p__Ascomycota	c__Saccharomycetes	o__Saccharomycetales	f__Debaryomycetaceae	g__Spathaspora	s__unidentified	0.25	0	1	0	0.466	0	0	0	0	0	0	6	0	0
NCROTU2087	k__Fungi	p__unidentified	c__unidentified	o__unidentified	f__unidentified	g__unidentified	s__unidentified	0.25	0	1	0	0.466	0	0	0	0	0	0	0	2	0
NCROTU2120	k__Fungi	p__Ascomycota	c__Orbiliomycetes	o__Orbiliales	f__Orbiliaceae	g__Orbilia	s__unidentified	0.25	0	1	0	0.466	0	0	0	0	0	0	0	138	0
NCROTU2020	k__Fungi	p__Ascomycota	c__Dothideomycetes	o__Pleosporales	f__Didymellaceae	g__Didymella	s__Didymella_urticicola	0	0.4	0	1	0.467	2	118	0	0	0	0	0	0	0
OTU152	k__Fungi	p__Ascomycota	c__Dothideomycetes	o__Pleosporales	f__Sporormiaceae	g__Sporormiella	s__Sporormiella_pulchella	0	0.4	0	1	0.468	0	2	2	0	0	0	0	0	0
NCROTU132	k__Fungi	p__Mortierellomycota	c__Mortierellomycetes	o__Mortierellales	f__Mortierellaceae	g__Mortierella	s__Mortierella_alpina	0.25	0	1	0	0.468	0	0	0	0	0	0	0	1	0
NCROTU438	k__Fungi	p__Ascomycota	c__Orbiliomycetes	o__Orbiliales	f__Orbiliaceae	g__unidentified	s__unidentified	0	0.4	0	1	0.468	0	8	17	0	0	0	0	0	0
NCROTU1142	k__Fungi	p__Mortierellomycota	c__Mortierellomycetes	o__Mortierellales	f__Mortierellaceae	g__Mortierella	s__Mortierella_exigua	0.25	0	1	0	0.468	0	0	0	0	0	2	0	0	0
NCROTU1272	k__Fungi	p__Mortierellomycota	c__Mortierellomycetes	o__Mortierellales	f__Mortierellaceae	g__Mortierella	s__Mortierella_acrotona	0.25	0	1	0	0.468	0	0	0	0	0	0	0	0	34
NCROTU1289	k__Fungi	p__Basidiomycota	c__Agaricomycetes	o__Agaricales	f__Amanitaceae	g__Amanita	s__unidentified	0.25	0	1	0	0.468	0	0	0	0	0	3	0	0	0
NCROTU1575	k__Fungi	p__Basidiomycota	c__Agaricomycetes	o__Agaricales	f__Agaricaceae	g__Tulostoma	s__unidentified	0.25	0	1	0	0.468	0	0	0	0	0	0	0	6	0
NCROTU2245	k__Fungi	p__Ascomycota	c__Dothideomycetes	o__Pleosporales	f__Lentitheciaceae	g__Darksidea	s__Darksidea_alpha	0	0.4	0	1	0.468	0	1	1	0	0	0	0	0	0
NCROTU2349	k__Fungi	p__Ascomycota	c__Dothideomycetes	o__Pleosporales	f__Pleosporaceae	g__Stemphylium	s__Stemphylium_sp	0	0.4	0	1	0.468	0	1	3	0	0	0	0	0	0
NCROTU2241	k__Fungi	p__Basidiomycota	c__Agaricomycetes	o__Agaricales	f__Amanitaceae	g__Amanita	s__unidentified	0.25	0	1	0	0.469	0	0	0	0	0	0	0	0	3
NCROTU23	k__Fungi	p__Mucoromycota	c__Mucoromycetes	o__Mucorales	f__Mucoraceae	g__Mucor	s__Mucor_hiemalis	0	0.4	0	1	0.47	0	4	0	0	10	0	0	0	0
NCROTU1961	No blast hit	NA	NA	NA	NA	NA	NA	0.432781	0.567219	0.432781	0.567219	0.47	7	26	29	7	8	11	9	13	14
NCROTU1376	No blast hit	NA	NA	NA	NA	NA	NA	0.418994	0.581006	0.418994	0.581006	0.471	7	15	21	3	6	11	9	6	4
NCROTU2201	k__Fungi	p__Ascomycota	c__Leotiomycetes	o__Thelebolales	f__Pseudeurotiaceae	g__Pseudogymnoascus	s__Pseudogymnoascus_verrucosus	0.25	0	1	0	0.471	0	0	0	0	0	2	0	0	0
NCROTU276	No blast hit	NA	NA	NA	NA	NA	NA	0.4375	0.5625	0.4375	0.5625	0.472	8	13	16	3	5	5	7	7	9
NCROTU334	k__Fungi	p__Mortierellomycota	c__Mortierellomycetes	o__Mortierellales	f__Mortierellaceae	g__Mortierella	s__unidentified	0.25	0	1	0	0.472	0	0	0	0	0	0	0	1	0
NCROTU920	k__Fungi	p__Basidiomycota	c__Agaricomycetes	o__unidentified	f__unidentified	g__unidentified	s__unidentified	0	0.4	0	1	0.474	0	24	62	0	0	0	0	0	0
NCROTU2103	k__Fungi	p__Ascomycota	c__Saccharomycetes	o__Saccharomycetales	f__Debaryomycetaceae	g__Spathaspora	s__unidentified	0.683453	0.316547	0.683453	0.316547	0.474	1	1	12	1	7	9	25	2	2
NCROTU2496	No blast hit	NA	NA	NA	NA	NA	NA	0.234375	0.55	0.3125	0.6875	0.474	3	1	6	0	1	0	1	2	1
NCROTU620	No blast hit	NA	NA	NA	NA	NA	NA	0.256849	0.526027	0.342466	0.657534	0.477	1	4	4	0	3	1	0	2	2
NCROTU1099	No blast hit	NA	NA	NA	NA	NA	NA	0.424165	0.575835	0.424165	0.575835	0.477	6	15	19	10	6	3	14	12	4
NCROTU43	No blast hit	NA	NA	NA	NA	NA	NA	0.393939	0.606061	0.393939	0.606061	0.478	3	6	10	3	3	3	5	1	4
SH1650805	k__Fungi	p__Basidiomycota	c__Tremellomycetes	o__Tremellales	f__Rhynchogastremataceae	g__Papiliotrema	s__unidentified	0	0.4	0	1	0.479	0	1	0	2	0	0	0	0	0
NCROTU235	k__Fungi	p__unidentified	c__unidentified	o__unidentified	f__unidentified	g__unidentified	s__unidentified	0	0.4	0	1	0.479	0	1	0	5	0	0	0	0	0
NCROTU320	No blast hit	NA	NA	NA	NA	NA	NA	0.517241	0.289655	0.517241	0.482759	0.482	1	0	3	3	0	1	3	1	1
OTU41	k__Fungi	p__Ascomycota	c__Leotiomycetes	o__Helotiales	f__Sclerotiniaceae	g__unidentified	s__unidentified	0.48913	0.208696	0.652174	0.347826	0.483	6	0	0	15	1	6	8	19	0
NCROTU1278	No blast hit	NA	NA	NA	NA	NA	NA	0.505618	0.296629	0.505618	0.494382	0.485	2	4	5	0	0	2	3	1	3
NCROTU2469	No blast hit	NA	NA	NA	NA	NA	NA	0.197368	0.589474	0.263158	0.736842	0.485	1	3	9	0	1	1	1	2	0
NCROTU1669	k__Fungi	p__Ascomycota	c__Eurotiomycetes	o__Eurotiales	f__Thermoascaceae	g__Byssochlamys	s__Byssochlamys_spectabilis	0.25	0	1	0	0.49	0	0	0	0	0	0	0	0	1
NCROTU2445	k__Fungi	p__Ascomycota	c__Eurotiomycetes	o__Eurotiales	f__Thermoascaceae	g__Byssochlamys	s__Byssochlamys_spectabilis	0.25	0	1	0	0.491	0	0	0	0	0	0	0	2	0
OTU142	No blast hit	NA	NA	NA	NA	NA	NA	0.411765	0.588235	0.411765	0.588235	0.492	6	24	31	4	10	7	13	14	8
OTU159	No blast hit	NA	NA	NA	NA	NA	NA	0.417476	0.582524	0.417476	0.582524	0.492	11	19	31	7	7	14	12	10	7
OTU164	k__Fungi	p__Ascomycota	c__Dothideomycetes	o__Pleosporales	f__unidentified	g__unidentified	s__unidentified	0.559633	0.26422	0.559633	0.440367	0.495	14	5	161	0	0	23	30	44	86
OTU185	No blast hit	NA	NA	NA	NA	NA	NA	0.431655	0.568345	0.431655	0.568345	0.5	25	40	58	12	23	28	33	20	15
NCROTU8	k__Fungi	p__Ascomycota	c__Dothideomycetes	o__Pleosporales	f__unidentified	g__unidentified	s__unidentified	0.357143	0.0571429	0.714286	0.285714	0.5	0	1	0	0	0	0	1	0	1
NCROTU2564	No blast hit	NA	NA	NA	NA	NA	NA	0.414847	0.585153	0.414847	0.585153	0.512	9	21	28	4	5	11	13	9	5
OTU88	No blast hit	NA	NA	NA	NA	NA	NA	0.427303	0.572697	0.427303	0.572697	0.515	20	34	51	11	13	26	17	17	17
NCROTU1277	No blast hit	NA	NA	NA	NA	NA	NA	0.416667	0.177778	0.555556	0.444444	0.516	1	0	0	0	2	1	1	0	1
NCROTU723	No blast hit	NA	NA	NA	NA	NA	NA	0.127119	0.447458	0.254237	0.745763	0.517	2	4	5	0	0	2	1	0	0
NCROTU2027	No blast hit	NA	NA	NA	NA	NA	NA	0.0961538	0.369231	0.384615	0.615385	0.518	1	0	1	0	2	0	0	2	0
NCROTU1170	No blast hit	NA	NA	NA	NA	NA	NA	0.423729	0.576271	0.423729	0.576271	0.52	8	11	9	3	3	5	11	1	3
OTU97	k__Fungi	p__Basidiomycota	c__Tremellomycetes	o__Filobasidiales	f__Filobasidiaceae	g__Filobasidium	s__Filobasidium_magnum	0.377207	0.622793	0.377207	0.622793	0.523	3	33	8	6	47	9	21	11	6
NCROTU337	k__Fungi	p__Mortierellomycota	c__Mortierellomycetes	o__Mortierellales	f__Mortierellaceae	g__Mortierella	s__Mortierella_exigua	0.357143	0.0571429	0.714286	0.285714	0.523	0	1	0	0	0	0	0	1	1
OTU136	k__Fungi	p__Basidiomycota	c__Agaricomycetes	o__Agaricales	f__Marasmiaceae	g__Marasmius	s__unidentified	0.729592	0.0217687	0.972789	0.0272109	0.524	8	5	15	2	0	0	52	798	8
NCROTU2489	k__Fungi	p__Basidiomycota	c__Tremellomycetes	o__Tremellales	f__Trimorphomycetaceae	g__Saitozyma	s__Saitozyma_podzolica	0.243902	0.512195	0.487805	0.512195	0.524	7	2	1	2	9	4	12	0	0
NCROTU4	No blast hit	NA	NA	NA	NA	NA	NA	0.326087	0.0695652	0.652174	0.347826	0.525	2	0	0	0	0	0	2	1	0
NCROTU1935	No blast hit	NA	NA	NA	NA	NA	NA	0.431235	0.568765	0.431235	0.568765	0.525	7	24	21	2	7	8	10	10	9
NCROTU2372	No blast hit	NA	NA	NA	NA	NA	NA	0.357143	0.0571429	0.714286	0.285714	0.525	0	0	1	0	0	1	1	0	0
NCROTU165	No blast hit	NA	NA	NA	NA	NA	NA	0.244361	0.511278	0.488722	0.511278	0.529	1	3	10	1	2	0	7	6	0
NCROTU1156	No blast hit	NA	NA	NA	NA	NA	NA	0.0735294	0.423529	0.294118	0.705882	0.533	0	0	1	1	1	0	0	0	1
NCROTU1899	No blast hit	NA	NA	NA	NA	NA	NA	0.333333	0.555556	0.444444	0.555556	0.535	1	6	10	4	4	7	5	4	0
NCROTU2250	No blast hit	NA	NA	NA	NA	NA	NA	0.40146	0.59854	0.40146	0.59854	0.535	4	12	19	2	4	9	3	7	3
NCROTU747	k__Fungi	p__Ascomycota	c__Dothideomycetes	o__Pleosporales	f__Pleosporaceae	g__unidentified	s__unidentified	0.0978261	0.365217	0.391304	0.608696	0.538	0	5	0	4	26	0	0	18	0
NCROTU1225	k__Fungi	p__Glomeromycota	c__Glomeromycetes	o__Glomerales	f__Glomeraceae	g__Funneliformis	s__Funneliformis_geosporum	0.357143	0.0571429	0.714286	0.285714	0.538	0	0	1	0	0	1	0	0	1
NCROTU1699	No blast hit	NA	NA	NA	NA	NA	NA	0.442359	0.557641	0.442359	0.557641	0.54	7	16	18	7	4	5	7	10	11
OTU27	k__Fungi	p__unidentified	c__unidentified	o__unidentified	f__unidentified	g__unidentified	s__unidentified	0.241265	0.758735	0.241265	0.758735	0.541	14	65	330	9	38	10	29	58	19
NCROTU363	No blast hit	NA	NA	NA	NA	NA	NA	0.0337838	0.345946	0.135135	0.864865	0.545	0	2	6	0	0	0	0	1	0
NCROTU1999	No blast hit	NA	NA	NA	NA	NA	NA	0.357143	0.0571429	0.714286	0.285714	0.545	0	0	0	1	0	1	1	0	0
OTU61	No blast hit	NA	NA	NA	NA	NA	NA	0.421941	0.578059	0.421941	0.578059	0.546	19	31	56	12	19	22	23	20	15
NCROTU949	No blast hit	NA	NA	NA	NA	NA	NA	0.357143	0.0571429	0.714286	0.285714	0.546	0	0	0	1	0	1	0	1	0
NCROTU663	k__Fungi	p__Basidiomycota	c__Tremellomycetes	o__Tremellales	f__Bulleribasidiaceae	g__Vishniacozyma	s__Vishniacozyma_victoriae	0.0378788	0.339394	0.151515	0.848485	0.551	3	11	0	0	0	0	0	0	2
NCROTU762	No blast hit	NA	NA	NA	NA	NA	NA	0.217391	0.452174	0.434783	0.565217	0.556	1	5	6	1	0	0	4	4	0
NCROTU278	No blast hit	NA	NA	NA	NA	NA	NA	0.05	0.32	0.2	0.8	0.557	2	3	0	0	0	1	0	0	0
NCROTU633	No blast hit	NA	NA	NA	NA	NA	NA	0.416667	0.177778	0.555556	0.444444	0.557	0	2	2	0	0	1	0	1	2
NCROTU1386	k__Fungi	p__Basidiomycota	c__Agaricomycetes	o__Agaricales	f__Hygrophoraceae	g__Cora	s__unidentified	0.343137	0.0627451	0.686275	0.313725	0.557	0	0	0	0	4	0	6	0	1
NCROTU1982	No blast hit	NA	NA	NA	NA	NA	NA	0.426009	0.573991	0.426009	0.573991	0.559	3	13	9	3	4	5	5	7	2
NCROTU427	No blast hit	NA	NA	NA	NA	NA	NA	0.326087	0.0695652	0.652174	0.347826	0.565	0	2	0	0	0	1	2	0	0
NCROTU2411	No blast hit	NA	NA	NA	NA	NA	NA	0.193299	0.445361	0.257732	0.742268	0.567	2	7	9	0	0	3	0	1	1
NCROTU2283	k__Fungi	p__Ascomycota	c__Sordariomycetes	o__Hypocreales	f__Bionectriaceae	g__Clonostachys	s__Clonostachys_rosea	0.0961538	0.484615	0.192308	0.807692	0.571	2	1	18	0	0	1	3	0	0
NCROTU614	k__Fungi	p__Ascomycota	c__Sordariomycetes	o__Xylariales	f__Diatrypaceae	g__Monosporascus	s__unidentified	0.0431034	0.331034	0.172414	0.827586	0.574	4	0	2	0	0	1	0	0	0
NCROTU1910	No blast hit	NA	NA	NA	NA	NA	NA	0.288462	0.492308	0.384615	0.615385	0.578	0	2	2	1	1	0	1	1	1
NCROTU556	No blast hit	NA	NA	NA	NA	NA	NA	0.333333	0.533333	0.333333	0.666667	0.579	0	4	7	2	2	1	1	3	1
OTU18	k__Fungi	p__Basidiomycota	c__Microbotryomycetes	o__Sporidiobolales	f__Sporidiobolaceae	g__Sporobolomyces	s__Sporobolomyces_roseus	0.558292	0.353366	0.558292	0.441708	0.58	45	64	115	0	45	29	38	186	19
NCROTU621	k__Fungi	p__Basidiomycota	c__Tremellomycetes	o__Tremellales	f__Bulleraceae	g__Bullera	s__unidentified	0.382653	0.0979592	0.510204	0.489796	0.585	0	0	0	0	6	2	0	1	2
NCROTU393	k__Fungi	p__Ascomycota	c__Leotiomycetes	o__Helotiales	f__Hyaloscyphaceae	g__Cistella	s__unidentified	0.115031	0.323926	0.460123	0.539877	0.592	13	6	3	0	0	0	0	0	15
NCROTU147	No blast hit	NA	NA	NA	NA	NA	NA	0.423729	0.576271	0.423729	0.576271	0.6	3	1	7	3	3	3	1	3	3
NCROTU901	No blast hit	NA	NA	NA	NA	NA	NA	0.420561	0.579439	0.420561	0.579439	0.601	4	14	7	2	4	4	3	10	1
NCROTU2393	No blast hit	NA	NA	NA	NA	NA	NA	0.543478	0.365217	0.543478	0.456522	0.602	0	8	7	1	5	7	1	9	3
NCROTU1870	No blast hit	NA	NA	NA	NA	NA	NA	0.413223	0.586777	0.413223	0.586777	0.603	7	18	33	8	5	9	12	12	7
OTU80	k__Fungi	p__Olpidiomycota	c__Olpidiomycetes	o__Olpidiales	f__Olpidiaceae	g__Olpidium	s__Olpidium_brassicae	0.56587	0.43413	0.56587	0.43413	0.614	919	63	122	756	221	461	525	1041	143
OTU46	k__Fungi	p__Basidiomycota	c__Agaricomycetes	o__Agaricales	f__Amanitaceae	g__Amanita	s__unidentified	0.543478	0.275362	0.724638	0.275362	0.621	2	4	20	12	19	0	28	45	47
OTU23	No blast hit	NA	NA	NA	NA	NA	NA	0.443787	0.556213	0.443787	0.556213	0.625	5	14	17	4	7	4	7	13	6
NCROTU160	No blast hit	NA	NA	NA	NA	NA	NA	0.555556	0.444444	0.555556	0.444444	0.625	1	12	12	2	4	5	10	7	9
NCROTU396	No blast hit	NA	NA	NA	NA	NA	NA	0.450237	0.549763	0.450237	0.549763	0.625	11	14	21	6	6	10	8	7	13
NCROTU135	No blast hit	NA	NA	NA	NA	NA	NA	0.555556	0.444444	0.555556	0.444444	0.626	4	2	5	1	3	5	6	1	3
SH1547058	k__Fungi	p__Ascomycota	c__Dothideomycetes	o__Pleosporales	f__Didymellaceae	g__Phoma	s__Phoma_saxea	0.0833333	0.533333	0.111111	0.888889	0.627	4	6	0	0	60	3	3	0	1
NCROTU2136	No blast hit	NA	NA	NA	NA	NA	NA	0.159574	0.408511	0.319149	0.680851	0.633	0	5	2	0	1	2	1	0	0
NCROTU2491	No blast hit	NA	NA	NA	NA	NA	NA	0.48913	0.278261	0.652174	0.347826	0.634	1	0	1	1	1	1	2	3	0
OTU189	k__Fungi	p__Basidiomycota	c__Agaricomycetes	o__Corticiales	f__Corticiaceae	g__Laetisaria	s__Laetisaria_arvalis	0.0502938	0.559765	0.0670584	0.932942	0.635	48	237	1541	0	0	41	56	8	0
NCROTU2466	No blast hit	NA	NA	NA	NA	NA	NA	0.465394	0.534606	0.465394	0.534606	0.635	11	18	12	6	9	10	8	13	8
NCROTU1119	No blast hit	NA	NA	NA	NA	NA	NA	0.219298	0.449123	0.438596	0.561404	0.636	3	3	1	0	1	0	0	4	1
NCROTU1234	No blast hit	NA	NA	NA	NA	NA	NA	0.421687	0.578313	0.421687	0.578313	0.636	1	7	11	2	3	1	5	6	2
OTU169	k__Fungi	p__unidentified	c__unidentified	o__unidentified	f__unidentified	g__unidentified	s__unidentified	0.215458	0.455267	0.430917	0.569083	0.639	6	82	15	1	0	8	55	0	0
NCROTU1217	No blast hit	NA	NA	NA	NA	NA	NA	0.36	0.64	0.36	0.64	0.641	4	8	25	1	2	1	10	1	6
NCROTU17	No blast hit	NA	NA	NA	NA	NA	NA	0.430862	0.569138	0.430862	0.569138	0.644	7	15	29	8	12	9	19	8	7
NCROTU2412	k__Fungi	p__Olpidiomycota	c__Olpidiomycetes	o__Olpidiales	f__Olpidiaceae	g__Olpidium	s__Olpidium_brassicae	0.300308	0.599589	0.400411	0.599589	0.645	4	2	1	64	2	0	17	1	21
NCROTU29	No blast hit	NA	NA	NA	NA	NA	NA	0.428571	0.571429	0.428571	0.571429	0.646	4	14	21	5	6	6	7	12	5
NCROTU848	No blast hit	NA	NA	NA	NA	NA	NA	0.443038	0.222785	0.443038	0.556962	0.65	0	3	8	0	0	1	1	4	1
OTU167	No blast hit	NA	NA	NA	NA	NA	NA	0.460441	0.539559	0.460441	0.539559	0.651	16	30	37	9	12	12	23	21	15
NCROTU852	No blast hit	NA	NA	NA	NA	NA	NA	0.547945	0.452055	0.547945	0.452055	0.654	4	7	15	5	2	8	14	8	2
NCROTU820	k__Fungi	p__unidentified	c__unidentified	o__unidentified	f__unidentified	g__unidentified	s__unidentified	0.206386	0.434891	0.275182	0.724818	0.655	154	6	189	0	0	33	15	0	58
OTU67	No blast hit	NA	NA	NA	NA	NA	NA	0.467033	0.532967	0.467033	0.532967	0.656	12	29	33	13	10	19	15	19	15
NCROTU1562	k__Fungi	p__Ascomycota	c__Dothideomycetes	o__Pleosporales	f__unidentified	g__unidentified	s__unidentified	0.264085	0.51831	0.352113	0.647887	0.656	5	99	45	0	12	13	18	0	39
NCROTU2547	k__Fungi	p__Ascomycota	c__Eurotiomycetes	o__Chaetothyriales	f__Herpotrichiellaceae	g__unidentified	s__unidentified	0.121308	0.308861	0.485232	0.514768	0.656	24	3	34	0	0	0	0	46	0
NCROTU209	No blast hit	NA	NA	NA	NA	NA	NA	0.326087	0.565217	0.434783	0.565217	0.659	1	2	8	1	1	0	5	1	2
OTU161	No blast hit	NA	NA	NA	NA	NA	NA	0.457317	0.542683	0.457317	0.542683	0.66	13	22	30	13	11	13	14	22	11
SH1186340	k__Fungi	p__Ascomycota	c__Sordariomycetes	o__Sordariales	f__Lasiosphaeriaceae	g__unidentified	s__unidentified	0.0277778	0.355556	0.111111	0.888889	0.684	1	0	9	0	0	0	0	1	0
NCROTU1367	No blast hit	NA	NA	NA	NA	NA	NA	0.45	0.24	0.6	0.4	0.684	2	0	2	0	1	3	2	0	1
OTU26	No blast hit	NA	NA	NA	NA	NA	NA	0.268924	0.0924303	0.537849	0.462151	0.685	0	0	0	0	29	0	10	17	0
NCROTU1869	k__Fungi	p__Ascomycota	c__Leotiomycetes	o__Helotiales	f__unidentified	g__unidentified	s__unidentified	0.323529	0.141176	0.647059	0.352941	0.687	0	11	4	0	0	0	0	20	2
NCROTU2315	No blast hit	NA	NA	NA	NA	NA	NA	0.337838	0.12973	0.675676	0.324324	0.693	0	2	0	0	1	3	2	0	0
NCROTU743	k__Fungi	p__Ascomycota	c__Sordariomycetes	o__Hypocreales	f__Stachybotryaceae	g__Paramyrothecium	s__Paramyrothecium_roridum	0.0735294	0.282353	0.294118	0.705882	0.694	1	0	2	0	0	0	0	0	1
NCROTU1092	No blast hit	NA	NA	NA	NA	NA	NA	0.448276	0.551724	0.448276	0.551724	0.694	2	7	9	1	1	3	3	3	4
NCROTU226	No blast hit	NA	NA	NA	NA	NA	NA	0.166667	0.4	0.333333	0.666667	0.695	0	1	3	0	1	0	1	1	0
NCROTU923	No blast hit	NA	NA	NA	NA	NA	NA	0.166667	0.4	0.333333	0.666667	0.697	1	3	1	0	0	1	1	0	0
NCROTU1343	No blast hit	NA	NA	NA	NA	NA	NA	0.340909	0.545455	0.454545	0.545455	0.698	2	2	4	1	3	0	3	4	1
SH1559917	k__Fungi	p__Glomeromycota	c__Glomeromycetes	o__Glomerales	f__Glomeraceae	g__unidentified	s__unidentified	0.020514	0.583589	0.027352	0.972648	0.7	272	3	3770	0	0	36	39	0	16
NCROTU345	k__Fungi	p__Ascomycota	c__Saccharomycetes	o__Saccharomycetales	f__Debaryomycetaceae	g__Spathaspora	s__unidentified	0.246656	0.00267559	0.986622	0.0133779	0.7	0	0	1	0	0	0	0	59	0
NCROTU1380	k__Fungi	p__Basidiomycota	c__Wallemiomycetes	o__Wallemiales	f__Wallemiaceae	g__Wallemia	s__Wallemia_sebi	0.178571	0.0571429	0.714286	0.285714	0.7	1	0	0	0	0	2	0	0	0
NCROTU1628	k__Fungi	p__Basidiomycota	c__Tremellomycetes	o__Tremellales	f__Bulleraceae	g__Bullera	s__unidentified	0.315126	0.0739496	0.630252	0.369748	0.701	0	0	0	0	11	4	11	0	0
NCROTU1054	No blast hit	NA	NA	NA	NA	NA	NA	0.380117	0.495906	0.380117	0.619883	0.702	5	14	28	0	6	10	9	3	4
OTU8	No blast hit	NA	NA	NA	NA	NA	NA	0.46875	0.53125	0.46875	0.53125	0.703	9	19	24	7	9	10	14	10	14
NCROTU1974	No blast hit	NA	NA	NA	NA	NA	NA	0.434783	0.565217	0.434783	0.565217	0.704	2	3	5	1	2	2	3	2	1
NCROTU535	No blast hit	NA	NA	NA	NA	NA	NA	0.0595238	0.304762	0.238095	0.761905	0.706	0	1	3	0	0	0	0	0	1
NCROTU774	k__Fungi	p__Ascomycota	c__Sordariomycetes	o__Sordariales	f__Lasiosphaeriaceae	g__unidentified	s__unidentified	0.178571	0.0571429	0.714286	0.285714	0.706	1	0	0	0	0	2	0	0	0
NCROTU1284	k__Fungi	p__Basidiomycota	c__Tremellomycetes	o__Filobasidiales	f__Filobasidiaceae	g__Naganishia	s__Naganishia_uzbekistanensis	0.0657895	0.294737	0.263158	0.736842	0.706	0	5	0	2	0	0	2	0	0
NCROTU1664	No blast hit	NA	NA	NA	NA	NA	NA	0.443038	0.556962	0.443038	0.556962	0.706	2	11	12	3	5	2	11	6	2
NCROTU51	k__Fungi	p__Ascomycota	c__Sordariomycetes	o__Hypocreales	f__unidentified	g__unidentified	s__unidentified	0.45	0.24	0.6	0.4	0.707	0	3	0	1	1	2	0	3	1
NCROTU2230	No blast hit	NA	NA	NA	NA	NA	NA	0.535714	0.371429	0.535714	0.464286	0.707	0	2	2	4	5	2	5	1	4
NCROTU2233	k__Fungi	p__Basidiomycota	c__Agaricomycetes	o__Cantharellales	f__Ceratobasidiaceae	g__unidentified	s__unidentified	0.178571	0.0571429	0.714286	0.285714	0.708	2	0	0	0	0	0	0	4	0
NCROTU495	No blast hit	NA	NA	NA	NA	NA	NA	0.522388	0.38209	0.522388	0.477612	0.709	0	1	5	1	1	1	3	2	1
NCROTU1258	No blast hit	NA	NA	NA	NA	NA	NA	0.5	0.4	0.5	0.5	0.711	2	2	5	1	0	2	2	2	2
OTU158	k__Fungi	p__Ascomycota	c__Eurotiomycetes	o__Chaetothyriales	f__Herpotrichiellaceae	g__unidentified	s__unidentified	0.201613	0.0387097	0.806452	0.193548	0.713	0	3	0	0	0	0	0	0	10
OTU107	k__Fungi	p__Olpidiomycota	c__Olpidiomycetes	o__Olpidiales	f__unidentified	g__unidentified	s__unidentified	0.209572	0.0323424	0.838288	0.161712	0.713	0	0	0	34	0	0	0	141	0
NCROTU1793	k__Fungi	p__unidentified	c__unidentified	o__unidentified	f__unidentified	g__unidentified	s__unidentified	0.178571	0.0571429	0.714286	0.285714	0.713	0	1	0	0	0	0	2	0	0
NCROTU1709	k__Fungi	p__Ascomycota	c__Sordariomycetes	o__Hypocreales	f__Nectriaceae	g__Fusarium	s__unidentified	0.319149	0.544681	0.319149	0.680851	0.715	3	10	2	0	1	1	2	2	1
NCROTU2279	No blast hit	NA	NA	NA	NA	NA	NA	0.457227	0.542773	0.457227	0.542773	0.715	7	15	17	5	2	11	10	9	1
NCROTU1979	k__Fungi	p__Ascomycota	c__Pezizomycetes	o__unidentified	f__unidentified	g__unidentified	s__unidentified	0.178571	0.385714	0.357143	0.642857	0.716	1	6	0	0	2	0	1	3	0
NCROTU2580	No blast hit	NA	NA	NA	NA	NA	NA	0.526316	0.378947	0.526316	0.473684	0.716	2	1	4	0	2	2	2	2	2
NCROTU1798	No blast hit	NA	NA	NA	NA	NA	NA	0.461538	0.538462	0.461538	0.538462	0.72	4	13	10	5	3	5	8	7	4
NCROTU45	k__Fungi	p__Ascomycota	c__Dothideomycetes	o__Pleosporales	f__unidentified	g__unidentified	s__unidentified	0.229592	0.0163265	0.918367	0.0816327	0.721	0	1	0	0	0	9	0	0	0
NCROTU1684	k__Fungi	p__Ascomycota	c__Orbiliomycetes	o__Orbiliales	f__Orbiliaceae	g__Retiarius	s__unidentified	0.244975	0.0040201	0.979899	0.0201005	0.721	0	1	0	0	0	39	0	0	0
NCROTU2249	k__Fungi	p__Ascomycota	c__Eurotiomycetes	o__Eurotiales	f__Thermoascaceae	g__Byssochlamys	s__Byssochlamys_spectabilis	0.227273	0.0181818	0.909091	0.0909091	0.721	1	0	0	0	0	0	0	8	0
NCROTU198	k__Fungi	p__Ascomycota	c__Dothideomycetes	o__Pleosporales	f__Testudinaceae	g__Lepidosphaeria	s__Lepidosphaeria_nicotiae	0.197368	0.0421053	0.789474	0.210526	0.722	0	2	0	0	0	6	0	0	0
NCROTU566	No blast hit	NA	NA	NA	NA	NA	NA	0.543478	0.456522	0.543478	0.456522	0.722	3	9	4	2	3	7	6	3	4
NCROTU1627	k__Fungi	p__Ascomycota	c__Eurotiomycetes	o__Chaetothyriales	f__Herpotrichiellaceae	g__Coniosporium	s__Coniosporium_apollinis	0.194099	0.0447205	0.776398	0.223602	0.722	0	9	0	0	0	0	0	25	0
NCROTU67	k__Fungi	p__Ascomycota	c__Pezizomycetes	o__Pezizales	f__Pyronemataceae	g__unidentified	s__unidentified	0.24729	0.00216802	0.98916	0.0108401	0.723	0	0	1	0	0	0	0	0	73
NCROTU1691	No blast hit	NA	NA	NA	NA	NA	NA	0.235915	0.0112676	0.943662	0.056338	0.724	0	0	0	0	5	0	0	67	0
NCROTU1751	k__Fungi	p__Chytridiomycota	c__Rhizophlyctidomycetes	o__Rhizophlyctidales	f__Rhizophlyctidaceae	g__Rhizophlyctis	s__Rhizophlyctis_rosea	0.0735294	0.282353	0.294118	0.705882	0.724	0	0	0	2	1	1	0	0	0
NCROTU1760	k__Fungi	p__Ascomycota	c__Leotiomycetes	o__Helotiales	f__Helotiales_fam_Incertae_sedis	g__Leptodontidium	s__unidentified	0.197368	0.0421053	0.789474	0.210526	0.724	0	1	0	0	0	0	0	3	0
OTU90	k__Fungi	p__unidentified	c__unidentified	o__unidentified	f__unidentified	g__unidentified	s__unidentified	0.0925926	0.251852	0.37037	0.62963	0.725	33	1	0	0	0	0	0	16	0
NCROTU836	k__Fungi	p__Mortierellomycota	c__Mortierellomycetes	o__Mortierellales	f__Mortierellaceae	g__Mortierella	s__Mortierella_kuhlmanii	0.221631	0.022695	0.886525	0.113475	0.725	0	4	0	0	0	0	0	25	0
NCROTU1329	No blast hit	NA	NA	NA	NA	NA	NA	0.517241	0.386207	0.517241	0.482759	0.725	3	7	8	0	3	7	5	3	3
NCROTU580	k__Fungi	p__Ascomycota	c__Eurotiomycetes	o__Eurotiales	f__Thermoascaceae	g__Byssochlamys	s__Byssochlamys_spectabilis	0.203488	0.0372093	0.813953	0.186047	0.726	0	2	0	0	0	7	0	0	0
NCROTU717	k__Fungi	p__Mortierellomycota	c__Mortierellomycetes	o__Mortierellales	f__Mortierellaceae	g__Mortierella	s__Mortierella_elongata	0.178571	0.0571429	0.714286	0.285714	0.726	9	0	0	0	0	18	0	0	0
NCROTU705	No blast hit	NA	NA	NA	NA	NA	NA	0.505618	0.395506	0.505618	0.494382	0.729	3	1	5	2	0	3	2	2	2
NCROTU1241	No blast hit	NA	NA	NA	NA	NA	NA	0.454545	0.545455	0.454545	0.545455	0.729	6	7	12	2	3	2	12	3	3
NCROTU1321	No blast hit	NA	NA	NA	NA	NA	NA	0.0735294	0.282353	0.294118	0.705882	0.729	0	1	2	0	0	0	0	0	1
NCROTU1840	No blast hit	NA	NA	NA	NA	NA	NA	0.0735294	0.282353	0.294118	0.705882	0.729	2	1	0	0	0	0	0	1	0
SH1557461	k__Fungi	p__Basidiomycota	c__Tremellomycetes	o__Filobasidiales	f__Filobasidiaceae	g__Naganishia	s__Naganishia_albida	0.0559701	0.310448	0.223881	0.776119	0.731	0	12	0	0	1	0	3	0	0
NCROTU807	k__Fungi	p__Basidiomycota	c__Agaricomycetes	o__Auriculariales	f__unidentified	g__unidentified	s__unidentified	0.0735294	0.282353	0.294118	0.705882	0.735	0	2	1	0	0	0	0	1	0
OTU186	k__Fungi	p__Basidiomycota	c__Tremellomycetes	o__Tremellales	f__unidentified	g__unidentified	s__unidentified	0.0364078	0.341748	0.145631	0.854369	0.737	11	165	0	0	0	0	0	24	0
NCROTU271	k__Fungi	p__Basidiomycota	c__Agaricomycetes	o__Agaricales	f__Entolomataceae	g__Entoloma	s__unidentified	0.247135	0.00229226	0.988539	0.0114613	0.741	2	0	0	0	0	0	0	138	0
NCROTU770	k__Fungi	p__Glomeromycota	c__Glomeromycetes	o__Glomerales	f__Glomeraceae	g__unidentified	s__unidentified	0.136364	0.290909	0.272727	0.727273	0.741	3	0	7	0	0	2	0	0	1
NCROTU731	k__Fungi	p__unidentified	c__unidentified	o__unidentified	f__unidentified	g__unidentified	s__unidentified	0.240826	0.00733945	0.963303	0.0366972	0.743	0	0	0	2	0	0	42	0	0
SH1212089	k__Fungi	p__Ascomycota	c__Sordariomycetes	o__Hypocreales	f__Nectriaceae	g__Fusarium	s__unidentified	0.532995	0.467005	0.532995	0.467005	0.745	7	5	9	6	19	11	17	3	11
NCROTU2356	No blast hit	NA	NA	NA	NA	NA	NA	0.454545	0.545455	0.454545	0.545455	0.749	8	20	12	3	5	5	9	8	10
NCROTU543	k__Fungi	p__Basidiomycota	c__Geminibasidiomycetes	o__Geminibasidiales	f__Geminibasidiaceae	g__Geminibasidium	s__unidentified	0.233051	0.0135593	0.932203	0.0677966	0.75	1	0	0	0	0	0	0	0	11
NCROTU564	No blast hit	NA	NA	NA	NA	NA	NA	0.431034	0.568966	0.431034	0.568966	0.75	6	15	7	2	3	6	4	4	6
NCROTU2180	No blast hit	NA	NA	NA	NA	NA	NA	0.454545	0.545455	0.454545	0.545455	0.75	3	12	13	2	3	8	4	8	2
OTU108	k__Fungi	p__Mortierellomycota	c__Mortierellomycetes	o__Mortierellales	f__Mortierellaceae	g__Mortierella	s__Mortierella_gamsii	0.529929	0.470071	0.529929	0.470071	0.757	10350	6055	6947	2449	11212	15282	10099	1518	6482
NCROTU1307	No blast hit	NA	NA	NA	NA	NA	NA	0.393258	0.485393	0.393258	0.606742	0.758	0	16	4	3	4	2	5	3	4
NCROTU1556	No blast hit	NA	NA	NA	NA	NA	NA	0.463415	0.536585	0.463415	0.536585	0.761	8	18	22	2	5	10	12	12	4
NCROTU145	k__Fungi	p__Ascomycota	c__Sordariomycetes	o__Hypocreales	f__Nectriaceae	g__Fusarium	s__unidentified	0.462185	0.537815	0.462185	0.537815	0.768	5	2	5	2	2	5	2	1	3
NCROTU133	No blast hit	NA	NA	NA	NA	NA	NA	0.147059	0.282353	0.294118	0.705882	0.769	0	4	0	0	2	1	0	0	1
NCROTU1275	No blast hit	NA	NA	NA	NA	NA	NA	0.288462	0.369231	0.384615	0.615385	0.769	2	2	4	0	0	1	1	2	0
NCROTU1396	No blast hit	NA	NA	NA	NA	NA	NA	0.483871	0.412903	0.483871	0.516129	0.771	0	6	8	1	1	1	6	3	2
OTU22	k__Fungi	p__Basidiomycota	c__Tremellomycetes	o__Filobasidiales	f__Filobasidiaceae	g__Filobasidium	s__Filobasidium_chernovii	0.441679	0.558321	0.441679	0.558321	0.772	114	292	39	7	120	26	4	187	145
NCROTU1141	No blast hit	NA	NA	NA	NA	NA	NA	0.241935	0.412903	0.483871	0.516129	0.772	0	1	1	1	1	1	0	0	2
NCROTU2302	k__Fungi	p__unidentified	c__unidentified	o__unidentified	f__unidentified	g__unidentified	s__unidentified	0.192308	0.369231	0.384615	0.615385	0.775	1	4	1	0	0	1	2	0	0
NCROTU2425	No blast hit	NA	NA	NA	NA	NA	NA	0.517241	0.386207	0.517241	0.482759	0.775	0	1	2	1	3	1	3	1	1
NCROTU637	No blast hit	NA	NA	NA	NA	NA	NA	0.387931	0.289655	0.517241	0.482759	0.784	0	3	3	1	0	1	0	1	4
OTU106	k__Fungi	p__Basidiomycota	c__Agaricomycetes	o__Auriculariales	f__unidentified	g__unidentified	s__unidentified	0.102499	0.318001	0.204998	0.795002	0.792	0	124	894	0	0	22	0	188	0
OTU127	k__Fungi	p__Ascomycota	c__Dothideomycetes	o__Pleosporales	f__Phaeosphaeriaceae	g__Ophiosphaerella	s__unidentified	0.432171	0.339018	0.576227	0.423773	0.795	52	27	33	0	93	113	76	0	34
OTU51	k__Fungi	p__Ascomycota	c__unidentified	o__unidentified	f__unidentified	g__unidentified	s__unidentified	0.346509	0.43039	0.462012	0.537988	0.797	6	45	79	1	0	28	40	0	22
NCROTU2026	k__Fungi	p__Ascomycota	c__unidentified	o__unidentified	f__unidentified	g__unidentified	s__unidentified	0.24635	0.40292	0.328467	0.671533	0.803	2	11	10	0	0	4	4	0	1
NCROTU1626	No blast hit	NA	NA	NA	NA	NA	NA	0.469613	0.530387	0.469613	0.530387	0.804	3	7	8	5	1	6	6	1	4
NCROTU1723	No blast hit	NA	NA	NA	NA	NA	NA	0.192308	0.369231	0.384615	0.615385	0.805	0	1	2	0	1	0	0	1	1
NCROTU356	No blast hit	NA	NA	NA	NA	NA	NA	0.321429	0.457143	0.428571	0.571429	0.807	3	5	1	0	1	3	1	2	0
OTU191	k__Fungi	p__Basidiomycota	c__Tremellomycetes	o__Tremellales	f__unidentified	g__unidentified	s__unidentified	0.0391242	0.368701	0.0782484	0.921752	0.808	29	0	0	0	1576	22	87	0	0
NCROTU300	No blast hit	NA	NA	NA	NA	NA	NA	0.192308	0.369231	0.384615	0.615385	0.814	0	0	2	1	1	1	0	1	0
NCROTU1523	No blast hit	NA	NA	NA	NA	NA	NA	0.478261	0.521739	0.478261	0.521739	0.827	4	2	5	3	1	1	4	2	4
NCROTU2317	No blast hit	NA	NA	NA	NA	NA	NA	0.471698	0.528302	0.471698	0.528302	0.832	1	4	5	1	3	2	3	4	1
NCROTU1839	No blast hit	NA	NA	NA	NA	NA	NA	0.384615	0.492308	0.384615	0.615385	0.833	2	10	4	0	2	1	1	5	2
NCROTU534	No blast hit	NA	NA	NA	NA	NA	NA	0.474453	0.525547	0.474453	0.525547	0.835	3	6	4	2	3	4	4	3	2
NCROTU312	No blast hit	NA	NA	NA	NA	NA	NA	0.454545	0.545455	0.454545	0.545455	0.838	1	4	12	4	3	1	7	7	1
NCROTU2296	No blast hit	NA	NA	NA	NA	NA	NA	0.416667	0.466667	0.416667	0.583333	0.838	3	5	9	4	0	3	2	4	3
NCROTU766	No blast hit	NA	NA	NA	NA	NA	NA	0.277778	0.0888889	0.555556	0.444444	0.839	0	0	2	0	0	1	1	0	0
NCROTU1003	k__Fungi	p__Ascomycota	c__Dothideomycetes	o__Pleosporales	f__unidentified	g__unidentified	s__unidentified	0.0811688	0.27013	0.324675	0.675325	0.839	0	8	5	0	0	5	0	0	0
NCROTU1103	No blast hit	NA	NA	NA	NA	NA	NA	0.353774	0.422642	0.471698	0.528302	0.845	1	0	3	1	2	0	3	1	1
NCROTU1292	k__Fungi	p__unidentified	c__unidentified	o__unidentified	f__unidentified	g__unidentified	s__unidentified	0.148305	0.244068	0.59322	0.40678	0.845	1	4	0	1	0	0	0	7	0
NCROTU957	No blast hit	NA	NA	NA	NA	NA	NA	0.458167	0.541833	0.458167	0.541833	0.847	4	16	7	2	5	5	5	9	4
NCROTU1737	No blast hit	NA	NA	NA	NA	NA	NA	0.334158	0.443564	0.445545	0.554455	0.852	1	3	7	0	3	4	0	3	2
NCROTU2291	No blast hit	NA	NA	NA	NA	NA	NA	0.490196	0.407843	0.490196	0.509804	0.852	5	3	4	0	1	3	2	4	1
NCROTU448	No blast hit	NA	NA	NA	NA	NA	NA	0.358696	0.417391	0.478261	0.521739	0.855	0	4	7	1	3	2	5	4	0
NCROTU1871	k__Fungi	p__Mortierellomycota	c__Mortierellomycetes	o__Mortierellales	f__Mortierellaceae	g__unidentified	s__unidentified	0.277778	0.0888889	0.555556	0.444444	0.857	0	6	0	0	0	3	0	0	3
OTU178	k__Fungi	p__unidentified	c__unidentified	o__unidentified	f__unidentified	g__unidentified	s__unidentified	0.397517	0.163973	0.795034	0.204966	0.858	58	8	28	3	0	0	0	268	33
NCROTU1606	k__Fungi	p__Ascomycota	c__Sordariomycetes	o__unidentified	f__unidentified	g__unidentified	s__unidentified	0.25	0.2	0.5	0.5	0.859	4	0	1	0	0	0	0	2	2
NCROTU437	No blast hit	NA	NA	NA	NA	NA	NA	0.392157	0.486275	0.392157	0.607843	0.86	0	2	22	2	5	3	8	3	2
NCROTU997	No blast hit	NA	NA	NA	NA	NA	NA	0.477387	0.522613	0.477387	0.522613	0.862	6	17	21	2	6	7	15	15	1
NCROTU2075	No blast hit	NA	NA	NA	NA	NA	NA	0.321429	0.228571	0.428571	0.571429	0.864	3	0	2	0	0	1	1	0	1
NCROTU2314	No blast hit	NA	NA	NA	NA	NA	NA	0.477032	0.522968	0.477032	0.522968	0.864	4	14	12	3	4	6	4	7	10
NCROTU458	No blast hit	NA	NA	NA	NA	NA	NA	0.460123	0.431902	0.460123	0.539877	0.868	4	10	4	0	4	4	2	6	3
NCROTU1042	No blast hit	NA	NA	NA	NA	NA	NA	0.483871	0.516129	0.483871	0.516129	0.871	6	4	5	1	4	2	6	5	2
NCROTU46	No blast hit	NA	NA	NA	NA	NA	NA	0.375	0.3	0.5	0.5	0.872	0	1	3	0	1	1	1	2	0
NCROTU130	No blast hit	NA	NA	NA	NA	NA	NA	0.471698	0.528302	0.471698	0.528302	0.874	2	6	3	1	2	1	4	2	3
NCROTU349	k__Fungi	p__Ascomycota	c__Sordariomycetes	o__Sordariales	f__Chaetomiaceae	g__Humicola	s__Humicola_nigrescens	0.119048	0.304762	0.238095	0.761905	0.877	1	0	15	0	0	3	0	0	1
OTU52	k__Fungi	p__Ascomycota	c__Dothideomycetes	o__Pleosporales	f__Phaeosphaeriaceae	g__Phaeosphaeria	s__unidentified	0.105263	0.315789	0.210526	0.789474	0.879	0	72	0	3	0	0	7	9	0
NCROTU1482	No blast hit	NA	NA	NA	NA	NA	NA	0.466667	0.426667	0.466667	0.533333	0.881	6	0	11	2	1	5	1	7	1
NCROTU622	k__Fungi	p__Ascomycota	c__Eurotiomycetes	o__Eurotiales	f__Thermoascaceae	g__Byssochlamys	s__Byssochlamys_spectabilis	0.203488	0.0744186	0.813953	0.186047	0.889	1	1	0	0	0	0	7	0	0
NCROTU919	No blast hit	NA	NA	NA	NA	NA	NA	0.365854	0.507317	0.365854	0.634146	0.889	2	5	5	0	1	1	2	1	2
NCROTU71	k__Fungi	p__Basidiomycota	c__Agaricomycetes	o__Cantharellales	f__Ceratobasidiaceae	g__Rhizoctonia	s__Rhizoctonia_zeae	0.221963	0.0448598	0.88785	0.11215	0.89	0	2	1	0	0	0	0	19	0
OTU29	k__Fungi	p__Ascomycota	c__Dothideomycetes	o__Pleosporales	f__Lophiotremataceae	g__Lophiotrema	s__unidentified	0.247195	0.00448808	0.98878	0.0112202	0.893	4	2	0	0	0	0	423	0	0
NCROTU993	No blast hit	NA	NA	NA	NA	NA	NA	0.458167	0.433466	0.458167	0.541833	0.897	1	11	14	0	8	2	9	8	4
NCROTU1655	No blast hit	NA	NA	NA	NA	NA	NA	0.434783	0.33913	0.434783	0.565217	0.903	0	3	9	1	0	3	2	2	1
NCROTU236	k__Fungi	p__Ascomycota	c__Dothideomycetes	o__Dothideales	f__Aureobasidiaceae	g__Aureobasidium	s__Aureobasidium_namibiae	0.239726	0.312329	0.479452	0.520548	0.906	0	5	4	0	10	4	0	10	0
NCROTU96	k__Fungi	p__Ascomycota	c__Leotiomycetes	o__Erysiphales	f__Erysiphaceae	g__Microidium	s__Microidium_phyllanthi	0.271261	0.182991	0.542522	0.457478	0.911	0	0	26	0	13	31	6	0	0
NCROTU185	k__Fungi	p__Basidiomycota	c__Agaricomycetes	o__unidentified	f__unidentified	g__unidentified	s__unidentified	0.220207	0.223834	0.440415	0.559585	0.911	1	0	0	0	26	0	11	0	6
NCROTU1012	No blast hit	NA	NA	NA	NA	NA	NA	0.515152	0.484848	0.515152	0.484848	0.913	2	8	7	2	1	4	6	3	4
NCROTU615	No blast hit	NA	NA	NA	NA	NA	NA	0.405405	0.356757	0.405405	0.594595	0.915	0	2	6	0	3	3	1	1	1
OTU63	k__Fungi	p__Ascomycota	c__Leotiomycetes	o__Helotiales	f__unidentified	g__unidentified	s__unidentified	0.217818	0.141915	0.290424	0.709576	0.917	0	0	0	0	226	23	21	0	30
OTU43	k__Fungi	p__unidentified	c__unidentified	o__unidentified	f__unidentified	g__unidentified	s__unidentified	0.241935	0.206452	0.483871	0.516129	0.918	0	1	0	0	19	0	8	0	7
NCROTU2102	k__Fungi	p__Ascomycota	c__Saccharomycetes	o__Saccharomycetales	f__Debaryomycetaceae	g__Spathaspora	s__unidentified	0.462478	0.430017	0.462478	0.537522	0.921	38	36	0	2	1	19	11	5	18
NCROTU1022	No blast hit	NA	NA	NA	NA	NA	NA	0.277778	0.177778	0.555556	0.444444	0.922	0	0	2	1	0	0	2	1	0
NCROTU2093	k__Fungi	p__Ascomycota	c__Lecanoromycetes	o__Pertusariales	f__Ochrolechiaceae	g__Ochrolechia	s__Ochrolechia_androgyna	0.411964	0.176072	0.823928	0.176072	0.923	29	9	59	17	3	0	0	307	131
NCROTU1045	No blast hit	NA	NA	NA	NA	NA	NA	0.454545	0.545455	0.454545	0.545455	0.926	1	9	3	1	1	2	1	4	3
NCROTU653	No blast hit	NA	NA	NA	NA	NA	NA	0.492063	0.507937	0.492063	0.507937	0.934	5	13	14	5	3	5	8	7	11
NCROTU428	No blast hit	NA	NA	NA	NA	NA	NA	0.438596	0.449123	0.438596	0.561404	0.935	2	3	10	1	0	4	2	3	1
NCROTU1701	No blast hit	NA	NA	NA	NA	NA	NA	0.466667	0.426667	0.466667	0.533333	0.942	1	4	4	0	1	3	1	1	2
NCROTU1391	No blast hit	NA	NA	NA	NA	NA	NA	0.481928	0.518072	0.481928	0.518072	0.944	5	8	19	4	7	11	7	8	6
NCROTU759	No blast hit	NA	NA	NA	NA	NA	NA	0.510949	0.489051	0.510949	0.489051	0.95	10	21	26	5	5	15	17	16	8
NCROTU1500	k__Fungi	p__Mortierellomycota	c__Mortierellomycetes	o__Mortierellales	f__Mortierellaceae	g__Mortierella	s__Mortierella_amoeboidea	0.321429	0.342857	0.428571	0.571429	0.952	1	0	3	0	6	2	1	0	3
OTU6	k__Fungi	p__Ascomycota	c__unidentified	o__unidentified	f__unidentified	g__unidentified	s__unidentified	0.215517	0.0827586	0.862069	0.137931	0.958	0	26	9	1	0	0	0	0	180
NCROTU627	No blast hit	NA	NA	NA	NA	NA	NA	0.368421	0.631579	0.368421	0.631579	0.959	1	2	10	1	1	1	2	3	1
NCROTU891	No blast hit	NA	NA	NA	NA	NA	NA	0.346639	0.322689	0.462185	0.537815	0.959	3	0	5	0	8	4	5	2	0
OTU114	No blast hit	NA	NA	NA	NA	NA	NA	0.496503	0.503497	0.496503	0.503497	0.963	12	28	28	5	17	10	18	29	14
NCROTU1302	No blast hit	NA	NA	NA	NA	NA	NA	0.445545	0.443564	0.445545	0.554455	0.964	5	8	12	0	3	4	7	5	2
NCROTU283	No blast hit	NA	NA	NA	NA	NA	NA	0.518395	0.481605	0.518395	0.481605	0.97	4	10	17	1	4	10	7	10	4
OTU166	k__Fungi	p__Glomeromycota	c__Glomeromycetes	o__Glomerales	f__Glomeraceae	g__Funneliformis	s__Funneliformis_mosseae	0.326896	0.338483	0.435861	0.564139	0.972	0	39	0	13	147	13	1	109	0
NCROTU261	k__Fungi	p__unidentified	c__unidentified	o__unidentified	f__unidentified	g__unidentified	s__unidentified	0.366868	0.266263	0.733737	0.266263	0.977	23	3	9	4	5	0	0	78	19
OTU128	k__Fungi	p__Mortierellomycota	c__Mortierellomycetes	o__Mortierellales	f__Mortierellaceae	g__Mortierella	s__Mortierella_alpina	0.495469	0.504531	0.495469	0.504531	0.981	1408	110	1100	38	796	374	861	1011	466
NCROTU1128	No blast hit	NA	NA	NA	NA	NA	NA	0.454545	0.436364	0.454545	0.545455	0.985	1	5	7	0	2	2	3	3	2
NCROTU371	No blast hit	NA	NA	NA	NA	NA	NA	0.384615	0.369231	0.384615	0.615385	0.991	0	7	1	0	2	2	1	1	1
NCROTU2255	No blast hit	NA	NA	NA	NA	NA	NA	0.416667	0.355556	0.555556	0.444444	0.992	1	3	1	0	1	0	3	2	1
SH1220325	k__Fungi	p__Ascomycota	c__Sordariomycetes	o__Hypocreales	f__Nectriaceae	g__Fusarium	s__unidentified	0.368421	0.378947	0.368421	0.631579	0.993	0	0	2	7	6	1	2	3	1
OTU19	No blast hit	NA	NA	NA	NA	NA	NA	0.381806	0.236389	0.763611	0.236389	0.996	251	151	189	45	88	0	0	1802	69
SH1186241	k__Fungi	p__Basidiomycota	c__Tremellomycetes	o__Tremellales	f__Trimorphomycetaceae	g__Saitozyma	s__Saitozyma_podzolica	0	0.2	0	1	1	0	0	0	1	0	0	0	0	0
SH1650607	k__Fungi	p__Basidiomycota	c__Tremellomycetes	o__Cystofilobasidiales	f__Cystofilobasidiaceae	g__Guehomyces	s__Guehomyces_pullulans	0	0.2	0	1	1	1	0	0	0	0	0	0	0	0
SH1561421	k__Fungi	p__Ascomycota	c__Sordariomycetes	o__Hypocreales	f__Clavicipitaceae	g__Metarhizium	s__Metarhizium_marquandii	0.138889	0.0888889	0.555556	0.444444	1	0	0	0	1	0	0	0	1	0
SH1518268	k__Fungi	p__Ascomycota	c__Sordariomycetes	o__unidentified	f__unidentified	g__unidentified	s__unidentified	0	0.2	0	1	1	0	2	0	0	0	0	0	0	0
SH1505864	k__Fungi	p__Ascomycota	c__Dothideomycetes	o__Pleosporales	f__Pleosporaceae	g__Alternaria	s__Alternaria_infectoria	0.138889	0.0888889	0.555556	0.444444	1	0	0	1	0	0	0	0	1	0
SH1239987	k__Fungi	p__Ascomycota	c__Sordariomycetes	o__Glomerellales	f__Plectosphaerellaceae	g__Verticillium	s__Verticillium_dahliae	0	0.2	0	1	1	1	0	0	0	0	0	0	0	0
OTU138	k__Fungi	p__Ascomycota	c__Dothideomycetes	o__Pleosporales	f__unidentified	g__unidentified	s__unidentified	0	0.2	0	1	1	0	2	0	0	0	0	0	0	0
OTU35	No blast hit	NA	NA	NA	NA	NA	NA	0	0.2	0	1	1	3	0	0	0	0	0	0	0	0
OTU139	k__Fungi	p__Ascomycota	c__Eurotiomycetes	o__Eurotiales	f__Thermoascaceae	g__Byssochlamys	s__Byssochlamys_spectabilis	0	0.2	0	1	1	0	0	24	0	0	0	0	0	0
OTU126	k__Fungi	p__Basidiomycota	c__Microbotryomycetes	o__Sporidiobolales	f__Sporidiobolaceae	g__Rhodosporidiobolus	s__Rhodosporidiobolus_odoratus	0	0.2	0	1	1	0	0	0	0	32	0	0	0	0
OTU122	k__Fungi	p__Basidiomycota	c__Agaricomycetes	o__Agaricales	f__Agaricaceae	g__Melanophyllum	s__Melanophyllum_haematospermum	0	0.2	0	1	1	0	2	0	0	0	0	0	0	0
OTU10	k__Fungi	p__Basidiomycota	c__Agaricomycetes	o__Agaricales	f__Psathyrellaceae	g__unidentified	s__unidentified	0	0.2	0	1	1	100	0	0	0	0	0	0	0	0
OTU91	k__Fungi	p__Ascomycota	c__Sordariomycetes	o__unidentified	f__unidentified	g__unidentified	s__unidentified	0	0.2	0	1	1	0	0	0	0	87	0	0	0	0
OTU197	k__Fungi	p__unidentified	c__unidentified	o__unidentified	f__unidentified	g__unidentified	s__unidentified	0	0.2	0	1	1	0	6	0	0	0	0	0	0	0
OTU45	k__Fungi	p__Basidiomycota	c__Agaricomycetes	o__Polyporales	f__Ganodermataceae	g__unidentified	s__unidentified	0	0.2	0	1	1	0	30	0	0	0	0	0	0	0
OTU81	k__Fungi	p__Ascomycota	c__Dothideomycetes	o__Pleosporales	f__unidentified	g__unidentified	s__unidentified	0.00105843	0.199153	0.0042337	0.995766	1	0	0	0	0	294	0	0	1	0
OTU30	k__Fungi	p__Ascomycota	c__Eurotiomycetes	o__Eurotiales	f__Thermoascaceae	g__Byssochlamys	s__Byssochlamys_spectabilis	0	0.2	0	1	1	47	0	0	0	0	0	0	0	0
OTU130	k__Fungi	p__Basidiomycota	c__Agaricomycetes	o__Agaricales	f__Psathyrellaceae	g__Coprinellus	s__Coprinellus_sabulicola	0	0.2	0	1	1	107	0	0	0	0	0	0	0	0
OTU154	k__Fungi	p__Ascomycota	c__Orbiliomycetes	o__Orbiliales	f__Orbiliaceae	g__Orbilia	s__unidentified	0	0.2	0	1	1	50	0	0	0	0	0	0	0	0
OTU153	k__Fungi	p__Basidiomycota	c__Agaricomycetes	o__Agaricales	f__Bolbitiaceae	g__Conocybe	s__Conocybe_graminis	0	0.2	0	1	1	0	0	0	0	827	0	0	0	0
OTU180	k__Fungi	p__Ascomycota	c__Orbiliomycetes	o__Orbiliales	f__Orbiliaceae	g__Orbilia	s__unidentified	0	0.2	0	1	1	0	0	0	0	266	0	0	0	0
OTU53	k__Fungi	p__Basidiomycota	c__Agaricomycetes	o__Agaricales	f__Psathyrellaceae	g__unidentified	s__unidentified	0	0.2	0	1	1	24	0	0	0	0	0	0	0	0
OTU147	k__Fungi	p__Mortierellomycota	c__Mortierellomycetes	o__Mortierellales	f__Mortierellaceae	g__Mortierella	s__unidentified	0	0.2	0	1	1	8	0	0	0	0	0	0	0	0
OTU172	k__Fungi	p__Ascomycota	c__Orbiliomycetes	o__Orbiliales	f__Orbiliaceae	g__Orbilia	s__unidentified	0	0.2	0	1	1	0	0	47	0	0	0	0	0	0
OTU194	k__Fungi	p__Basidiomycota	c__Agaricomycetes	o__Cantharellales	f__Ceratobasidiaceae	g__Rhizoctonia	s__Rhizoctonia_zeae	0	0.2	0	1	1	0	297	0	0	0	0	0	0	0
NCROTU22	k__Fungi	p__Ascomycota	c__Dothideomycetes	o__Pleosporales	f__unidentified	g__unidentified	s__unidentified	0	0.2	0	1	1	0	57	0	0	0	0	0	0	0
NCROTU28	k__Fungi	p__Basidiomycota	c__Tremellomycetes	o__Tremellales	f__Trimorphomycetaceae	g__Saitozyma	s__Saitozyma_podzolica	0	0.2	0	1	1	0	3	0	0	0	0	0	0	0
NCROTU39	No blast hit	NA	NA	NA	NA	NA	NA	0.0833333	0.133333	0.333333	0.666667	1	0	0	0	0	5	2	0	0	0
NCROTU40	k__Fungi	p__Ascomycota	c__Pezizomycetes	o__Pezizales	f__Pyronemataceae	g__unidentified	s__unidentified	0	0.2	0	1	1	0	0	3	0	0	0	0	0	0
NCROTU42	No blast hit	NA	NA	NA	NA	NA	NA	0	0.2	0	1	1	2	0	0	0	0	0	0	0	0
NCROTU56	No blast hit	NA	NA	NA	NA	NA	NA	0.492958	0.507042	0.492958	0.507042	1	1	3	10	1	3	2	3	6	3
NCROTU60	No blast hit	NA	NA	NA	NA	NA	NA	0	0.2	0	1	1	1	0	0	0	0	0	0	0	0
NCROTU68	k__Fungi	p__Chytridiomycota	c__unidentified	o__unidentified	f__unidentified	g__unidentified	s__unidentified	0	0.2	0	1	1	0	0	7	0	0	0	0	0	0
NCROTU82	No blast hit	NA	NA	NA	NA	NA	NA	0	0.2	0	1	1	0	0	20	0	0	0	0	0	0
NCROTU83	k__Fungi	p__Glomeromycota	c__Glomeromycetes	o__Glomerales	f__Claroideoglomeraceae	g__unidentified	s__unidentified	0	0.2	0	1	1	0	0	0	0	6	0	0	0	0
NCROTU85	k__Fungi	p__Glomeromycota	c__Glomeromycetes	o__Glomerales	f__Glomeraceae	g__unidentified	s__unidentified	0	0.2	0	1	1	0	0	0	0	11	0	0	0	0
NCROTU91	k__Fungi	p__Basidiomycota	c__Agaricomycetes	o__Agaricales	f__Marasmiaceae	g__Marasmius	s__unidentified	0	0.2	0	1	1	0	1	0	0	0	0	0	0	0
NCROTU97	k__Fungi	p__Basidiomycota	c__Agaricomycetes	o__Agaricales	f__Tricholomataceae	g__Calyptella	s__Calyptella_capula	0	0.2	0	1	1	0	0	17	0	0	0	0	0	0
NCROTU104	k__Fungi	p__Basidiomycota	c__Agaricomycetes	o__unidentified	f__unidentified	g__unidentified	s__unidentified	0.173077	0.123077	0.692308	0.307692	1	0	1	0	4	0	0	0	0	9
NCROTU116	k__Fungi	p__Ascomycota	c__Dothideomycetes	o__Pleosporales	f__Pleosporaceae	g__Neocamarosporium	s__unidentified	0	0.2	0	1	1	0	2	0	0	0	0	0	0	0
NCROTU119	k__Fungi	p__Ascomycota	c__Eurotiomycetes	o__Eurotiales	f__Thermoascaceae	g__Byssochlamys	s__Byssochlamys_spectabilis	0.120968	0.206452	0.483871	0.516129	1	0	1	0	0	3	0	0	0	3
NCROTU122	k__Fungi	p__Ascomycota	c__Dothideomycetes	o__Pleosporales	f__unidentified	g__unidentified	s__unidentified	0	0.2	0	1	1	0	0	1	0	0	0	0	0	0
NCROTU126	k__Fungi	p__Glomeromycota	c__Glomeromycetes	o__Glomerales	f__Glomeraceae	g__unidentified	s__unidentified	0	0.2	0	1	1	0	0	3	0	0	0	0	0	0
NCROTU128	k__Fungi	p__Ascomycota	c__Eurotiomycetes	o__Eurotiales	f__Thermoascaceae	g__Byssochlamys	s__Byssochlamys_spectabilis	0	0.2	0	1	1	0	0	0	3	0	0	0	0	0
NCROTU129	k__Fungi	p__Ascomycota	c__Leotiomycetes	o__Erysiphales	f__Erysiphaceae	g__Microidium	s__Microidium_phyllanthi	0	0.2	0	1	1	0	15	0	0	0	0	0	0	0
NCROTU137	k__Fungi	p__Ascomycota	c__Dothideomycetes	o__Pleosporales	f__Pleosporaceae	g__Neocamarosporium	s__unidentified	0	0.2	0	1	1	0	0	3	0	0	0	0	0	0
NCROTU141	No blast hit	NA	NA	NA	NA	NA	NA	0	0.2	0	1	1	5	0	0	0	0	0	0	0	0
NCROTU146	No blast hit	NA	NA	NA	NA	NA	NA	0.495495	0.504505	0.495495	0.504505	1	1	5	4	2	2	2	5	3	1
NCROTU164	k__Fungi	p__Mucoromycota	c__Mucoromycetes	o__Mucorales	f__Mucoraceae	g__Mucor	s__Mucor_circinelloides	0	0.2	0	1	1	2	0	0	0	0	0	0	0	0
NCROTU171	No blast hit	NA	NA	NA	NA	NA	NA	0	0.2	0	1	1	0	1	0	0	0	0	0	0	0
NCROTU194	k__Fungi	p__Basidiomycota	c__Agaricomycetes	o__Agaricales	f__Amanitaceae	g__Amanita	s__unidentified	0	0.2	0	1	1	3	0	0	0	0	0	0	0	0
NCROTU205	k__Fungi	p__Ascomycota	c__Leotiomycetes	o__Helotiales	f__Helotiaceae	g__Articulospora	s__Articulospora_proliferata	0	0.2	0	1	1	0	3	0	0	0	0	0	0	0
NCROTU210	k__Fungi	p__Basidiomycota	c__Agaricomycetes	o__Cantharellales	f__Ceratobasidiaceae	g__unidentified	s__unidentified	0	0.2	0	1	1	0	0	263	0	0	0	0	0	0
NCROTU216	k__Fungi	p__Mortierellomycota	c__Mortierellomycetes	o__Mortierellales	f__Mortierellaceae	g__Mortierella	s__Mortierella_exigua	0	0.2	0	1	1	0	5	0	0	0	0	0	0	0
NCROTU217	k__Fungi	p__Basidiomycota	c__Tremellomycetes	o__Tremellales	f__Bulleribasidiaceae	g__Derxomyces	s__unidentified	0	0.2	0	1	1	0	0	0	0	7	0	0	0	0
NCROTU219	k__Fungi	p__Ascomycota	c__Dothideomycetes	o__Pleosporales	f__Phaeosphaeriaceae	g__Ophiosphaerella	s__unidentified	0	0.2	0	1	1	2	0	0	0	0	0	0	0	0
NCROTU233	No blast hit	NA	NA	NA	NA	NA	NA	0	0.2	0	1	1	0	1	0	0	0	0	0	0	0
NCROTU240	k__Fungi	p__Basidiomycota	c__Agaricomycetes	o__Cantharellales	f__Ceratobasidiaceae	g__Rhizoctonia	s__unidentified	0	0.2	0	1	1	0	0	9	0	0	0	0	0	0
NCROTU244	k__Fungi	p__Basidiomycota	c__Agaricomycetes	o__Cantharellales	f__Ceratobasidiaceae	g__unidentified	s__unidentified	0	0.2	0	1	1	0	7	0	0	0	0	0	0	0
NCROTU246	k__Fungi	p__Ascomycota	c__Dothideomycetes	o__Pleosporales	f__Phaeosphaeriaceae	g__unidentified	s__unidentified	0	0.2	0	1	1	0	0	0	1	0	0	0	0	0
NCROTU248	k__Fungi	p__Ascomycota	c__Dothideomycetes	o__Pleosporales	f__Didymellaceae	g__Ascochyta	s__Ascochyta_boltshauseri	0	0.2	0	1	1	0	2	0	0	0	0	0	0	0
NCROTU252	k__Fungi	p__unidentified	c__unidentified	o__unidentified	f__unidentified	g__unidentified	s__unidentified	0.0961538	0.246154	0.384615	0.615385	1	0	0	1	0	1	0	0	0	1
NCROTU257	k__Fungi	p__Ascomycota	c__Orbiliomycetes	o__Orbiliales	f__Orbiliaceae	g__Orbilia	s__unidentified	0	0.2	0	1	1	0	0	136	0	0	0	0	0	0
NCROTU273	k__Fungi	p__Basidiomycota	c__Agaricomycetes	o__Agaricales	f__Psathyrellaceae	g__Psathyrella	s__unidentified	0	0.2	0	1	1	0	0	0	1	0	0	0	0	0
NCROTU289	No blast hit	NA	NA	NA	NA	NA	NA	0	0.2	0	1	1	0	0	1	0	0	0	0	0	0
NCROTU290	k__Fungi	p__unidentified	c__unidentified	o__unidentified	f__unidentified	g__unidentified	s__unidentified	0	0.2	0	1	1	0	0	2	0	0	0	0	0	0
NCROTU292	k__Fungi	p__Glomeromycota	c__Glomeromycetes	o__Glomerales	f__Glomeraceae	g__unidentified	s__unidentified	0	0.2	0	1	1	0	0	1	0	0	0	0	0	0
NCROTU309	k__Fungi	p__Mortierellomycota	c__Mortierellomycetes	o__Mortierellales	f__Mortierellaceae	g__Mortierella	s__Mortierella_gamsii	0.0961538	0.123077	0.384615	0.615385	1	0	0	0	0	2	1	0	0	0
NCROTU323	k__Fungi	p__Ascomycota	c__Leotiomycetes	o__Helotiales	f__Helotiaceae	g__Tetracladium	s__unidentified	0	0.2	0	1	1	1	0	0	0	0	0	0	0	0
NCROTU324	No blast hit	NA	NA	NA	NA	NA	NA	0.483871	0.516129	0.483871	0.516129	1	3	2	5	1	1	1	5	1	2
NCROTU326	k__Fungi	p__Ascomycota	c__Dothideomycetes	o__Pleosporales	f__unidentified	g__unidentified	s__unidentified	0	0.2	0	1	1	0	0	0	0	1	0	0	0	0
NCROTU329	k__Fungi	p__Basidiomycota	c__Agaricomycetes	o__Agaricales	f__Entolomataceae	g__Entoloma	s__Entoloma_korhonenii	0	0.2	0	1	1	0	0	0	0	6	0	0	0	0
NCROTU336	No blast hit	NA	NA	NA	NA	NA	NA	0	0.2	0	1	1	0	0	0	0	1	0	0	0	0
NCROTU351	k__Fungi	p__Ascomycota	c__Eurotiomycetes	o__Chaetothyriales	f__Herpotrichiellaceae	g__Coniosporium	s__Coniosporium_apollinis	0	0.2	0	1	1	0	0	1	0	0	0	0	0	0
NCROTU354	k__Fungi	p__Ascomycota	c__Eurotiomycetes	o__Eurotiales	f__Thermoascaceae	g__Byssochlamys	s__Byssochlamys_spectabilis	0	0.2	0	1	1	0	3	0	0	0	0	0	0	0
NCROTU373	No blast hit	NA	NA	NA	NA	NA	NA	0	0.2	0	1	1	0	0	0	0	3	0	0	0	0
NCROTU378	k__Fungi	p__Ascomycota	c__Dothideomycetes	o__Pleosporales	f__unidentified	g__unidentified	s__unidentified	0	0.2	0	1	1	0	7	0	0	0	0	0	0	0
NCROTU392	k__Fungi	p__Basidiomycota	c__Agaricomycetes	o__Agaricales	f__Pleurotaceae	g__unidentified	s__unidentified	0	0.2	0	1	1	0	0	27	0	0	0	0	0	0
NCROTU402	k__Fungi	p__Ascomycota	c__Dothideomycetes	o__Pleosporales	f__Pleosporaceae	g__Neocamarosporium	s__unidentified	0	0.2	0	1	1	0	3	0	0	0	0	0	0	0
NCROTU405	k__Fungi	p__Ascomycota	c__Sordariomycetes	o__Hypocreales	f__Nectriaceae	g__Fusarium	s__unidentified	0	0.2	0	1	1	0	0	1	0	0	0	0	0	0
NCROTU419	k__Fungi	p__Ascomycota	c__Leotiomycetes	o__Erysiphales	f__Erysiphaceae	g__Microidium	s__Microidium_phyllanthi	0	0.2	0	1	1	0	1	0	0	0	0	0	0	0
NCROTU425	k__Fungi	p__Ascomycota	c__Orbiliomycetes	o__Orbiliales	f__Orbiliaceae	g__Dactylaria	s__Dactylaria_ampulliformis	0	0.2	0	1	1	3	0	0	0	0	0	0	0	0
NCROTU451	k__Fungi	p__Basidiomycota	c__Agaricomycetes	o__Agaricales	f__Amanitaceae	g__Amanita	s__unidentified	0	0.2	0	1	1	0	0	0	3	0	0	0	0	0
NCROTU453	No blast hit	NA	NA	NA	NA	NA	NA	0	0.2	0	1	1	0	7	0	0	0	0	0	0	0
NCROTU454	k__Fungi	p__Ascomycota	c__Dothideomycetes	o__Pleosporales	f__unidentified	g__unidentified	s__unidentified	0	0.2	0	1	1	0	0	4	0	0	0	0	0	0
NCROTU455	k__Fungi	p__Glomeromycota	c__Glomeromycetes	o__Glomerales	f__Glomeraceae	g__Glomus	s__unidentified	0	0.2	0	1	1	0	0	0	0	10	0	0	0	0
NCROTU461	k__Fungi	p__Basidiomycota	c__Agaricomycetes	o__Boletales	f__Suillaceae	g__Suillus	s__Suillus_punctatipes	0	0.2	0	1	1	0	0	2	0	0	0	0	0	0
NCROTU467	k__Fungi	p__Basidiomycota	c__Tremellomycetes	o__Filobasidiales	f__Filobasidiaceae	g__Filobasidium	s__Filobasidium_oeirense	0.130597	0.0955224	0.522388	0.477612	1	0	8	0	0	0	0	0	7	0
NCROTU471	No blast hit	NA	NA	NA	NA	NA	NA	0.0961538	0.123077	0.384615	0.615385	1	0	0	2	0	0	0	0	0	1
NCROTU475	k__Fungi	p__Mortierellomycota	c__Mortierellomycetes	o__Mortierellales	f__Mortierellaceae	g__Mortierella	s__Mortierella_dichotoma	0	0.2	0	1	1	0	4	0	0	0	0	0	0	0
NCROTU477	No blast hit	NA	NA	NA	NA	NA	NA	0.277778	0.177778	0.555556	0.444444	1	1	0	1	0	0	1	1	0	0
NCROTU481	k__Fungi	p__Ascomycota	c__Dothideomycetes	o__Pleosporales	f__Pleosporaceae	g__Neocamarosporium	s__unidentified	0	0.2	0	1	1	0	3	0	0	0	0	0	0	0
NCROTU497	k__Fungi	p__Ascomycota	c__Eurotiomycetes	o__Eurotiales	f__Thermoascaceae	g__Byssochlamys	s__Byssochlamys_spectabilis	0	0.2	0	1	1	0	0	3	0	0	0	0	0	0
NCROTU520	k__Fungi	p__Ascomycota	c__Eurotiomycetes	o__Eurotiales	f__Thermoascaceae	g__Byssochlamys	s__Byssochlamys_spectabilis	0	0.2	0	1	1	2	0	0	0	0	0	0	0	0
NCROTU528	k__Fungi	p__Ascomycota	c__Dothideomycetes	o__Pleosporales	f__Torulaceae	g__Torula	s__Torula_hollandica	0	0.2	0	1	1	0	0	2	0	0	0	0	0	0
NCROTU536	k__Fungi	p__Chytridiomycota	c__unidentified	o__unidentified	f__unidentified	g__unidentified	s__unidentified	0	0.2	0	1	1	15	0	0	0	0	0	0	0	0
NCROTU537	No blast hit	NA	NA	NA	NA	NA	NA	0.277778	0.177778	0.555556	0.444444	1	1	0	1	0	0	1	0	1	0
NCROTU555	k__Fungi	p__unidentified	c__unidentified	o__unidentified	f__unidentified	g__unidentified	s__unidentified	0	0.2	0	1	1	1	0	0	0	0	0	0	0	0
NCROTU557	k__Fungi	p__Ascomycota	c__Dothideomycetes	o__Pleosporales	f__unidentified	g__unidentified	s__unidentified	0	0.2	0	1	1	0	1	0	0	0	0	0	0	0
NCROTU561	k__Fungi	p__Ascomycota	c__Sordariomycetes	o__Sordariales	f__Chaetomiaceae	g__Chaetomium	s__Chaetomium_homopilatum	0	0.2	0	1	1	1	0	0	0	0	0	0	0	0
NCROTU572	No blast hit	NA	NA	NA	NA	NA	NA	0	0.2	0	1	1	0	0	0	7	0	0	0	0	0
NCROTU573	k__Fungi	p__Ascomycota	c__Eurotiomycetes	o__Eurotiales	f__Thermoascaceae	g__Byssochlamys	s__Byssochlamys_spectabilis	0	0.2	0	1	1	0	3	0	0	0	0	0	0	0
NCROTU585	k__Fungi	p__Basidiomycota	c__Agaricomycetes	o__Agaricales	f__Hygrophoraceae	g__Cora	s__unidentified	0	0.2	0	1	1	0	1	0	0	0	0	0	0	0
NCROTU586	No blast hit	NA	NA	NA	NA	NA	NA	0.0961538	0.123077	0.384615	0.615385	1	2	0	0	0	0	1	0	0	0
NCROTU596	k__Fungi	p__Rozellomycota	c__Rozellomycotina_cls_Incertae_sedis	o__GS05	f__unidentified	g__unidentified	s__unidentified	0	0.2	0	1	1	0	9	0	0	0	0	0	0	0
NCROTU608	k__Fungi	p__unidentified	c__unidentified	o__unidentified	f__unidentified	g__unidentified	s__unidentified	0	0.2	0	1	1	0	0	0	0	51	0	0	0	0
NCROTU609	k__Fungi	p__Ascomycota	c__Dothideomycetes	o__Pleosporales	f__unidentified	g__unidentified	s__unidentified	0	0.2	0	1	1	0	1	0	0	0	0	0	0	0
NCROTU631	k__Fungi	p__Basidiomycota	c__Microbotryomycetes	o__Sporidiobolales	f__Sporidiobolaceae	g__Sporobolomyces	s__Sporobolomyces_oryzicola	0	0.2	0	1	1	0	6	0	0	0	0	0	0	0
NCROTU635	k__Fungi	p__unidentified	c__unidentified	o__unidentified	f__unidentified	g__unidentified	s__unidentified	0	0.2	0	1	1	0	0	1	0	0	0	0	0	0
NCROTU636	k__Fungi	p__Ascomycota	c__unidentified	o__unidentified	f__unidentified	g__unidentified	s__unidentified	0	0.2	0	1	1	0	2	0	0	0	0	0	0	0
NCROTU638	k__Fungi	p__Basidiomycota	c__Agaricomycetes	o__Agaricales	f__unidentified	g__unidentified	s__unidentified	0	0.2	0	1	1	0	5	0	0	0	0	0	0	0
NCROTU640	No blast hit	NA	NA	NA	NA	NA	NA	0	0.2	0	1	1	0	0	0	0	1	0	0	0	0
NCROTU643	k__Fungi	p__unidentified	c__unidentified	o__unidentified	f__unidentified	g__unidentified	s__unidentified	0	0.2	0	1	1	0	2	0	0	0	0	0	0	0
NCROTU655	No blast hit	NA	NA	NA	NA	NA	NA	0	0.2	0	1	1	0	0	1	0	0	0	0	0	0
NCROTU657	k__Fungi	p__Ascomycota	c__unidentified	o__unidentified	f__unidentified	g__unidentified	s__unidentified	0	0.2	0	1	1	0	0	2	0	0	0	0	0	0
NCROTU658	k__Fungi	p__unidentified	c__unidentified	o__unidentified	f__unidentified	g__unidentified	s__unidentified	0	0.2	0	1	1	0	0	0	1	0	0	0	0	0
NCROTU659	k__Fungi	p__Ascomycota	c__Sordariomycetes	o__Hypocreales	f__Bionectriaceae	g__Clonostachys	s__Clonostachys_miodochialis	0	0.2	0	1	1	0	0	2	0	0	0	0	0	0
NCROTU670	No blast hit	NA	NA	NA	NA	NA	NA	0.0961538	0.123077	0.384615	0.615385	1	2	0	0	0	0	0	0	1	0
NCROTU674	k__Fungi	p__Glomeromycota	c__Glomeromycetes	o__Glomerales	f__Glomeraceae	g__unidentified	s__unidentified	0	0.2	0	1	1	0	0	21	0	0	0	0	0	0
NCROTU679	k__Fungi	p__Glomeromycota	c__Glomeromycetes	o__Glomerales	f__Glomeraceae	g__unidentified	s__unidentified	0	0.2	0	1	1	0	4	0	0	0	0	0	0	0
NCROTU685	k__Fungi	p__Basidiomycota	c__Tremellomycetes	o__Tremellales	f__Bulleraceae	g__Bullera	s__unidentified	0	0.2	0	1	1	0	2	0	0	0	0	0	0	0
NCROTU699	No blast hit	NA	NA	NA	NA	NA	NA	0.227273	0.327273	0.454545	0.545455	1	1	1	1	0	0	1	1	0	0
NCROTU700	k__Fungi	p__unidentified	c__unidentified	o__unidentified	f__unidentified	g__unidentified	s__unidentified	0	0.2	0	1	1	0	3	0	0	0	0	0	0	0
NCROTU721	k__Fungi	p__unidentified	c__unidentified	o__unidentified	f__unidentified	g__unidentified	s__unidentified	0	0.2	0	1	1	0	0	1	0	0	0	0	0	0
NCROTU727	k__Fungi	p__Ascomycota	c__Leotiomycetes	o__Helotiales	f__Helotiaceae	g__Articulospora	s__unidentified	0	0.2	0	1	1	0	11	0	0	0	0	0	0	0
NCROTU728	k__Fungi	p__Rozellomycota	c__unidentified	o__unidentified	f__unidentified	g__unidentified	s__unidentified	0	0.2	0	1	1	0	2	0	0	0	0	0	0	0
NCROTU737	k__Fungi	p__Ascomycota	c__Eurotiomycetes	o__Eurotiales	f__Thermoascaceae	g__Byssochlamys	s__Byssochlamys_spectabilis	0	0.2	0	1	1	0	11	0	0	0	0	0	0	0
NCROTU784	k__Fungi	p__Basidiomycota	c__Agaricomycetes	o__Agaricales	f__Strophariaceae	g__Tubaria	s__Tubaria_minima	0	0.2	0	1	1	0	0	0	0	2	0	0	0	0
NCROTU787	k__Fungi	p__Ascomycota	c__Sordariomycetes	o__Sordariales	f__Lasiosphaeriaceae	g__Cercophora	s__unidentified	0	0.2	0	1	1	1	0	0	0	0	0	0	0	0
NCROTU795	k__Fungi	p__Mortierellomycota	c__Mortierellomycetes	o__Mortierellales	f__Mortierellaceae	g__Mortierella	s__Mortierella_paraensis	0.0961538	0.123077	0.384615	0.615385	1	0	4	0	0	0	2	0	0	0
NCROTU796	No blast hit	NA	NA	NA	NA	NA	NA	0.483871	0.516129	0.483871	0.516129	1	3	2	6	2	3	3	6	1	2
NCROTU802	k__Fungi	p__Basidiomycota	c__Agaricomycetes	o__Cantharellales	f__Ceratobasidiaceae	g__unidentified	s__unidentified	0	0.2	0	1	1	0	0	0	0	2	0	0	0	0
NCROTU811	k__Fungi	p__Ascomycota	c__Eurotiomycetes	o__Eurotiales	f__Aspergillaceae	g__Aspergillus	s__Aspergillus_austroafricanus	0	0.2	0	1	1	0	0	0	0	1	0	0	0	0
NCROTU817	k__Fungi	p__Mortierellomycota	c__Mortierellomycetes	o__Mortierellales	f__Mortierellaceae	g__Mortierella	s__Mortierella_elongatula	0	0.2	0	1	1	1	0	0	0	0	0	0	0	0
NCROTU818	k__Fungi	p__Basidiomycota	c__Tremellomycetes	o__Trichosporonales	f__Trichosporonaceae	g__Cutaneotrichosporon	s__Cutaneotrichosporon_moniliiforme	0	0.2	0	1	1	0	3	0	0	0	0	0	0	0
NCROTU831	No blast hit	NA	NA	NA	NA	NA	NA	0	0.2	0	1	1	0	0	0	0	1	0	0	0	0
NCROTU860	k__Fungi	p__Basidiomycota	c__Microbotryomycetes	o__Sporidiobolales	f__Sporidiobolaceae	g__Rhodotorula	s__Rhodotorula_kratochvilovae	0	0.2	0	1	1	0	2	0	0	0	0	0	0	0
NCROTU863	No blast hit	NA	NA	NA	NA	NA	NA	0.138889	0.177778	0.555556	0.444444	1	0	2	0	1	0	0	0	3	0
NCROTU872	k__Fungi	p__Mortierellomycota	c__Mortierellomycetes	o__Mortierellales	f__Mortierellaceae	g__Mortierella	s__Mortierella_dichotoma	0	0.2	0	1	1	0	9	0	0	0	0	0	0	0
NCROTU882	k__Fungi	p__Ascomycota	c__Dothideomycetes	o__unidentified	f__unidentified	g__unidentified	s__unidentified	0.172261	0.186572	0.689046	0.310954	1	7	2	13	0	0	0	0	0	39
NCROTU886	k__Fungi	p__Ascomycota	c__Orbiliomycetes	o__Orbiliales	f__Orbiliaceae	g__Orbilia	s__unidentified	0	0.2	0	1	1	0	0	3	0	0	0	0	0	0
NCROTU888	k__Fungi	p__Basidiomycota	c__Agaricomycetes	o__Agaricales	f__Marasmiaceae	g__Marasmius	s__unidentified	0	0.2	0	1	1	37	0	0	0	0	0	0	0	0
NCROTU892	k__Fungi	p__Ascomycota	c__Eurotiomycetes	o__Eurotiales	f__Thermoascaceae	g__Byssochlamys	s__Byssochlamys_spectabilis	0	0.2	0	1	1	1	0	0	0	0	0	0	0	0
NCROTU906	k__Fungi	p__Ascomycota	c__Dothideomycetes	o__Capnodiales	f__Cladosporiaceae	g__Cladosporium	s__Cladosporium_grevilleae	0	0.2	0	1	1	0	1	0	0	0	0	0	0	0
NCROTU910	k__Fungi	p__unidentified	c__unidentified	o__unidentified	f__unidentified	g__unidentified	s__unidentified	0	0.2	0	1	1	0	0	0	5	0	0	0	0	0
NCROTU916	k__Fungi	p__Basidiomycota	c__Agaricomycetes	o__Cantharellales	f__Ceratobasidiaceae	g__Rhizoctonia	s__Rhizoctonia_zeae	0	0.2	0	1	1	0	3	0	0	0	0	0	0	0
NCROTU922	k__Fungi	p__Glomeromycota	c__Glomeromycetes	o__Glomerales	f__Glomeraceae	g__unidentified	s__unidentified	0.00690608	0.194475	0.0276243	0.972376	1	0	0	44	0	0	1	0	0	0
NCROTU934	k__Fungi	p__unidentified	c__unidentified	o__unidentified	f__unidentified	g__unidentified	s__unidentified	0.277778	0.177778	0.555556	0.444444	1	1	0	1	0	0	1	1	0	0
NCROTU944	k__Fungi	p__unidentified	c__unidentified	o__unidentified	f__unidentified	g__unidentified	s__unidentified	0	0.2	0	1	1	0	3	0	0	0	0	0	0	0
NCROTU948	k__Fungi	p__Ascomycota	c__Leotiomycetes	o__Helotiales	f__Hyaloscyphaceae	g__Cistella	s__unidentified	0	0.2	0	1	1	1	0	0	0	0	0	0	0	0
NCROTU951	k__Fungi	p__Basidiomycota	c__Agaricomycetes	o__Polyporales	f__unidentified	g__unidentified	s__unidentified	0	0.2	0	1	1	0	4	0	0	0	0	0	0	0
NCROTU959	k__Fungi	p__Basidiomycota	c__Agaricomycetes	o__Polyporales	f__Meruliaceae	g__Phaeophlebiopsis	s__Phaeophlebiopsis_peniophoroides	0	0.2	0	1	1	2	0	0	0	0	0	0	0	0
NCROTU961	No blast hit	NA	NA	NA	NA	NA	NA	0	0.2	0	1	1	0	0	0	0	1	0	0	0	0
NCROTU978	k__Fungi	p__Ascomycota	c__Dothideomycetes	o__Pleosporales	f__unidentified	g__unidentified	s__unidentified	0	0.2	0	1	1	2	0	0	0	0	0	0	0	0
NCROTU988	k__Fungi	p__Basidiomycota	c__Agaricomycetes	o__Agaricales	f__Psathyrellaceae	g__Coprinellus	s__Coprinellus_curtus	0	0.2	0	1	1	0	0	3	0	0	0	0	0	0
NCROTU1000	k__Fungi	p__Mortierellomycota	c__Mortierellomycetes	o__Mortierellales	f__Mortierellaceae	g__Mortierella	s__unidentified	0.0735294	0.141176	0.294118	0.705882	1	3	0	0	0	0	0	0	1	0
NCROTU1002	k__Fungi	p__Ascomycota	c__Pezizomycetes	o__Pezizales	f__Pezizaceae	g__Peziza	s__unidentified	0	0.2	0	1	1	0	0	2	0	0	0	0	0	0
NCROTU1010	k__Fungi	p__Olpidiomycota	c__Olpidiomycetes	o__Olpidiales	f__unidentified	g__unidentified	s__unidentified	0	0.2	0	1	1	0	0	0	4	0	0	0	0	0
NCROTU1017	k__Fungi	p__Ascomycota	c__Dothideomycetes	o__Pleosporales	f__unidentified	g__unidentified	s__unidentified	0	0.2	0	1	1	0	0	20	0	0	0	0	0	0
NCROTU1021	k__Fungi	p__Glomeromycota	c__Glomeromycetes	o__Glomerales	f__Glomeraceae	g__unidentified	s__unidentified	0	0.2	0	1	1	0	0	4	0	0	0	0	0	0
NCROTU1025	k__Fungi	p__Ascomycota	c__Eurotiomycetes	o__Onygenales	f__Onygenales_fam_Incertae_sedis	g__Chrysosporium	s__Chrysosporium_siglerae	0	0.2	0	1	1	0	1	0	0	0	0	0	0	0
NCROTU1038	No blast hit	NA	NA	NA	NA	NA	NA	0	0.2	0	1	1	0	0	1	0	0	0	0	0	0
NCROTU1059	No blast hit	NA	NA	NA	NA	NA	NA	0	0.2	0	1	1	0	0	0	1	0	0	0	0	0
NCROTU1061	k__Fungi	p__Ascomycota	c__Saccharomycetes	o__Saccharomycetales	f__Debaryomycetaceae	g__Spathaspora	s__unidentified	0	0.2	0	1	1	1	0	0	0	0	0	0	0	0
NCROTU1062	k__Fungi	p__unidentified	c__unidentified	o__unidentified	f__unidentified	g__unidentified	s__unidentified	0	0.2	0	1	1	0	1	0	0	0	0	0	0	0
NCROTU1064	No blast hit	NA	NA	NA	NA	NA	NA	0	0.2	0	1	1	0	0	1	0	0	0	0	0	0
NCROTU1070	No blast hit	NA	NA	NA	NA	NA	NA	0	0.2	0	1	1	1	0	0	0	0	0	0	0	0
NCROTU1083	k__Fungi	p__unidentified	c__unidentified	o__unidentified	f__unidentified	g__unidentified	s__unidentified	0	0.2	0	1	1	0	1	0	0	0	0	0	0	0
NCROTU1101	k__Fungi	p__Chytridiomycota	c__Rhizophlyctidomycetes	o__Rhizophlyctidales	f__Rhizophlyctidaceae	g__Rhizophlyctis	s__Rhizophlyctis_rosea	0	0.2	0	1	1	0	1	0	0	0	0	0	0	0
NCROTU1102	No blast hit	NA	NA	NA	NA	NA	NA	0.497835	0.502165	0.497835	0.502165	1	3	10	9	3	4	9	8	3	3
NCROTU1104	k__Fungi	p__Glomeromycota	c__Glomeromycetes	o__Glomerales	f__Glomeraceae	g__unidentified	s__unidentified	0	0.2	0	1	1	0	1	0	0	0	0	0	0	0
NCROTU1108	k__Fungi	p__Ascomycota	c__Eurotiomycetes	o__Chaetothyriales	f__Herpotrichiellaceae	g__Exophiala	s__unidentified	0	0.2	0	1	1	0	1	0	0	0	0	0	0	0
NCROTU1112	k__Fungi	p__Ascomycota	c__Dothideomycetes	o__Pleosporales	f__Pleosporaceae	g__Neocamarosporium	s__unidentified	0	0.2	0	1	1	0	0	0	1	0	0	0	0	0
NCROTU1126	k__Fungi	p__Basidiomycota	c__Tremellomycetes	o__Tremellales	f__Trimorphomycetaceae	g__Saitozyma	s__Saitozyma_podzolica	0	0.2	0	1	1	1	0	0	0	0	0	0	0	0
NCROTU1133	k__Fungi	p__Rozellomycota	c__Rozellomycotina_cls_Incertae_sedis	o__GS05	f__unidentified	g__unidentified	s__unidentified	0	0.2	0	1	1	0	0	0	6	0	0	0	0	0
NCROTU1143	k__Fungi	p__Mortierellomycota	c__Mortierellomycetes	o__Mortierellales	f__Mortierellaceae	g__Mortierella	s__unidentified	0	0.2	0	1	1	0	0	0	0	1	0	0	0	0
NCROTU1163	k__Fungi	p__Ascomycota	c__Dothideomycetes	o__Pleosporales	f__unidentified	g__unidentified	s__unidentified	0	0.2	0	1	1	0	5	0	0	0	0	0	0	0
NCROTU1177	k__Fungi	p__Glomeromycota	c__Glomeromycetes	o__Glomerales	f__Glomeraceae	g__unidentified	s__unidentified	0	0.2	0	1	1	0	0	0	0	10	0	0	0	0
NCROTU1195	No blast hit	NA	NA	NA	NA	NA	NA	0.0961538	0.246154	0.384615	0.615385	1	0	1	0	0	1	1	0	0	0
NCROTU1203	k__Fungi	p__Basidiomycota	c__Agaricomycetes	o__Corticiales	f__Corticiaceae	g__unidentified	s__unidentified	0	0.2	0	1	1	0	17	0	0	0	0	0	0	0
NCROTU1216	No blast hit	NA	NA	NA	NA	NA	NA	0.138889	0.0888889	0.555556	0.444444	1	0	0	1	0	0	1	0	0	0
NCROTU1221	k__Fungi	p__Ascomycota	c__Leotiomycetes	o__Helotiales	f__Helotiaceae	g__unidentified	s__unidentified	0	0.2	0	1	1	0	5	0	0	0	0	0	0	0
NCROTU1230	k__Fungi	p__Ascomycota	c__Leotiomycetes	o__Helotiales	f__unidentified	g__unidentified	s__unidentified	0	0.2	0	1	1	0	0	0	0	3	0	0	0	0
NCROTU1235	No blast hit	NA	NA	NA	NA	NA	NA	0.0961538	0.123077	0.384615	0.615385	1	0	0	0	0	2	0	0	1	0
NCROTU1236	k__Fungi	p__Basidiomycota	c__Agaricomycetes	o__Agaricales	f__Amanitaceae	g__Amanita	s__unidentified	0	0.2	0	1	1	0	2	0	0	0	0	0	0	0
NCROTU1237	k__Fungi	p__Ascomycota	c__Dothideomycetes	o__Pleosporales	f__Pleosporaceae	g__Neocamarosporium	s__unidentified	0	0.2	0	1	1	0	3	0	0	0	0	0	0	0
NCROTU1238	k__Fungi	p__Mortierellomycota	c__Mortierellomycetes	o__Mortierellales	f__Mortierellaceae	g__Mortierella	s__unidentified	0	0.2	0	1	1	0	0	1	0	0	0	0	0	0
NCROTU1263	k__Fungi	p__Chytridiomycota	c__Rhizophydiomycetes	o__Rhizophydiales	f__Rhizophydiales_fam_Incertae_sedis	g__Operculomyces	s__Operculomyces_laminatus	0	0.2	0	1	1	0	0	0	1	0	0	0	0	0
NCROTU1265	k__Fungi	p__Chytridiomycota	c__unidentified	o__unidentified	f__unidentified	g__unidentified	s__unidentified	0	0.2	0	1	1	1	0	0	0	0	0	0	0	0
NCROTU1266	k__Fungi	p__Ascomycota	c__Dothideomycetes	o__Pleosporales	f__Didymellaceae	g__Epicoccum	s__Epicoccum_nigrum	0	0.2	0	1	1	0	3	0	0	0	0	0	0	0
NCROTU1267	k__Fungi	p__Ascomycota	c__unidentified	o__unidentified	f__unidentified	g__unidentified	s__unidentified	0	0.2	0	1	1	0	0	0	0	3	0	0	0	0
NCROTU1274	k__Fungi	p__Glomeromycota	c__Glomeromycetes	o__Glomerales	f__Glomeraceae	g__unidentified	s__unidentified	0	0.2	0	1	1	3	0	0	0	0	0	0	0	0
NCROTU1290	k__Fungi	p__Glomeromycota	c__Glomeromycetes	o__Glomerales	f__Glomeraceae	g__unidentified	s__unidentified	0	0.2	0	1	1	0	0	26	0	0	0	0	0	0
NCROTU1297	k__Fungi	p__Mortierellomycota	c__Mortierellomycetes	o__Mortierellales	f__Mortierellaceae	g__Mortierella	s__Mortierella_exigua	0	0.2	0	1	1	0	0	0	0	16	0	0	0	0
NCROTU1306	k__Fungi	p__Basidiomycota	c__Agaricomycetes	o__Agaricales	f__Hygrophoraceae	g__Cora	s__unidentified	0	0.2	0	1	1	0	0	0	0	3	0	0	0	0
NCROTU1311	k__Fungi	p__Basidiomycota	c__Tremellomycetes	o__Tremellales	f__Bulleribasidiaceae	g__Dioszegia	s__Dioszegia_zsoltii_var._zsoltii	0	0.2	0	1	1	0	0	20	0	0	0	0	0	0
NCROTU1328	k__Fungi	p__Ascomycota	c__Eurotiomycetes	o__Eurotiales	f__Thermoascaceae	g__Byssochlamys	s__Byssochlamys_spectabilis	0	0.2	0	1	1	1	0	0	0	0	0	0	0	0
NCROTU1331	k__Fungi	p__Ascomycota	c__Orbiliomycetes	o__Orbiliales	f__Orbiliaceae	g__Orbilia	s__unidentified	0	0.2	0	1	1	0	3	0	0	0	0	0	0	0
NCROTU1339	k__Fungi	p__Ascomycota	c__Leotiomycetes	o__Helotiales	f__Helotiales_fam_Incertae_sedis	g__Chalara	s__unidentified	0	0.2	0	1	1	0	17	0	0	0	0	0	0	0
NCROTU1348	k__Fungi	p__unidentified	c__unidentified	o__unidentified	f__unidentified	g__unidentified	s__unidentified	0	0.2	0	1	1	0	2	0	0	0	0	0	0	0
NCROTU1352	k__Fungi	p__Ascomycota	c__Dothideomycetes	o__Pleosporales	f__Pleosporaceae	g__Neocamarosporium	s__unidentified	0	0.2	0	1	1	1	0	0	0	0	0	0	0	0
NCROTU1368	k__Fungi	p__Ascomycota	c__Eurotiomycetes	o__Eurotiales	f__Thermoascaceae	g__Byssochlamys	s__Byssochlamys_spectabilis	0	0.2	0	1	1	0	0	27	0	0	0	0	0	0
NCROTU1378	k__Fungi	p__Ascomycota	c__Eurotiomycetes	o__Chaetothyriales	f__Herpotrichiellaceae	g__unidentified	s__unidentified	0	0.2	0	1	1	0	1	0	0	0	0	0	0	0
NCROTU1379	No blast hit	NA	NA	NA	NA	NA	NA	0	0.2	0	1	1	0	0	0	0	15	0	0	0	0
NCROTU1384	k__Fungi	p__Ascomycota	c__Dothideomycetes	o__Pleosporales	f__unidentified	g__unidentified	s__unidentified	0	0.2	0	1	1	0	0	0	0	4	0	0	0	0
NCROTU1388	k__Fungi	p__unidentified	c__unidentified	o__unidentified	f__unidentified	g__unidentified	s__unidentified	0.130597	0.0955224	0.522388	0.477612	1	0	0	8	0	0	0	7	0	0
NCROTU1394	k__Fungi	p__Ascomycota	c__unidentified	o__unidentified	f__unidentified	g__unidentified	s__unidentified	0	0.2	0	1	1	0	0	0	0	19	0	0	0	0
NCROTU1395	No blast hit	NA	NA	NA	NA	NA	NA	0.0961538	0.246154	0.384615	0.615385	1	0	0	1	0	1	0	0	1	0
NCROTU1408	k__Fungi	p__Ascomycota	c__Dothideomycetes	o__Pleosporales	f__Pleosporales_fam_Incertae_sedis	g__Monodictys	s__Monodictys_castaneae	0	0.2	0	1	1	0	6	0	0	0	0	0	0	0
NCROTU1418	No blast hit	NA	NA	NA	NA	NA	NA	0.227273	0.218182	0.454545	0.545455	1	1	0	0	2	0	0	1	0	1
NCROTU1423	No blast hit	NA	NA	NA	NA	NA	NA	0	0.2	0	1	1	0	0	1	0	0	0	0	0	0
NCROTU1425	k__Fungi	p__Rozellomycota	c__unidentified	o__unidentified	f__unidentified	g__unidentified	s__unidentified	0	0.2	0	1	1	0	6	0	0	0	0	0	0	0
NCROTU1432	k__Fungi	p__Ascomycota	c__Eurotiomycetes	o__Chaetothyriales	f__Cyphellophoraceae	g__Cyphellophora	s__Cyphellophora_europaea	0	0.2	0	1	1	0	0	0	0	4	0	0	0	0
NCROTU1472	No blast hit	NA	NA	NA	NA	NA	NA	0	0.2	0	1	1	0	10	0	0	0	0	0	0	0
NCROTU1477	k__Fungi	p__Ascomycota	c__Saccharomycetes	o__Saccharomycetales	f__Debaryomycetaceae	g__Spathaspora	s__unidentified	0	0.2	0	1	1	0	0	0	0	7	0	0	0	0
NCROTU1493	k__Fungi	p__Basidiomycota	c__Agaricomycetes	o__Agaricales	f__unidentified	g__unidentified	s__unidentified	0	0.2	0	1	1	4	0	0	0	0	0	0	0	0
NCROTU1497	k__Fungi	p__Basidiomycota	c__Agaricomycetes	o__Agaricales	f__Marasmiaceae	g__Marasmius	s__unidentified	0	0.2	0	1	1	1	0	0	0	0	0	0	0	0
NCROTU1507	k__Fungi	p__Glomeromycota	c__Glomeromycetes	o__Glomerales	f__Glomeraceae	g__Funneliformis	s__Funneliformis_mosseae	0	0.2	0	1	1	0	3	0	0	0	0	0	0	0
NCROTU1510	k__Fungi	p__Ascomycota	c__Sordariomycetes	o__Sordariales	f__Lasiosphaeriaceae	g__unidentified	s__unidentified	0	0.2	0	1	1	0	2	0	0	0	0	0	0	0
NCROTU1517	k__Fungi	p__Ascomycota	c__Sordariomycetes	o__Magnaporthales	f__Magnaporthaceae	g__Gaeumannomyces	s__Gaeumannomyces_graminis	0	0.2	0	1	1	0	2	0	0	0	0	0	0	0
NCROTU1518	k__Fungi	p__Basidiomycota	c__Agaricomycetes	o__Cantharellales	f__Ceratobasidiaceae	g__Thanatephorus	s__Thanatephorus_cucumeris	0	0.2	0	1	1	88	0	0	0	0	0	0	0	0
NCROTU1540	k__Fungi	p__Rozellomycota	c__unidentified	o__unidentified	f__unidentified	g__unidentified	s__unidentified	0	0.2	0	1	1	0	0	0	0	4	0	0	0	0
NCROTU1564	k__Fungi	p__Mortierellomycota	c__Mortierellomycetes	o__Mortierellales	f__Mortierellaceae	g__Mortierella	s__Mortierella_exigua	0.0162338	0.187013	0.0649351	0.935065	1	0	0	18	0	0	1	0	0	0
NCROTU1568	No blast hit	NA	NA	NA	NA	NA	NA	0	0.2	0	1	1	0	0	0	0	3	0	0	0	0
NCROTU1572	k__Fungi	p__Basidiomycota	c__Agaricomycetes	o__Agaricales	f__Marasmiaceae	g__Marasmius	s__unidentified	0	0.2	0	1	1	2	0	0	0	0	0	0	0	0
NCROTU1574	k__Fungi	p__Ascomycota	c__Orbiliomycetes	o__Orbiliales	f__Orbiliaceae	g__Orbilia	s__unidentified	0	0.2	0	1	1	0	0	10	0	0	0	0	0	0
NCROTU1583	k__Fungi	p__Ascomycota	c__Dothideomycetes	o__Pleosporales	f__Didymellaceae	g__Neoascochyta	s__Neoascochyta_exitialis	0	0.2	0	1	1	4	0	0	0	0	0	0	0	0
NCROTU1584	k__Fungi	p__unidentified	c__unidentified	o__unidentified	f__unidentified	g__unidentified	s__unidentified	0.0961538	0.246154	0.384615	0.615385	1	0	0	0	1	1	0	0	1	0
NCROTU1588	k__Fungi	p__Ascomycota	c__Leotiomycetes	o__Helotiales	f__Helotiaceae	g__Articulospora	s__Articulospora_proliferata	0.143805	0.169912	0.575221	0.424779	1	8	4	0	0	0	0	0	0	13
NCROTU1600	k__Fungi	p__Basidiomycota	c__Agaricomycetes	o__Agaricales	f__Hygrophoraceae	g__Cora	s__unidentified	0	0.2	0	1	1	0	5	0	0	0	0	0	0	0
NCROTU1612	k__Fungi	p__Ascomycota	c__Leotiomycetes	o__Helotiales	f__Helotiaceae	g__unidentified	s__unidentified	0	0.2	0	1	1	1	0	0	0	0	0	0	0	0
NCROTU1614	k__Fungi	p__Ascomycota	c__Eurotiomycetes	o__Eurotiales	f__Thermoascaceae	g__Byssochlamys	s__Byssochlamys_spectabilis	0	0.2	0	1	1	0	4	0	0	0	0	0	0	0
NCROTU1625	k__Fungi	p__Ascomycota	c__Leotiomycetes	o__Helotiales	f__Helotiaceae	g__Articulospora	s__unidentified	0	0.2	0	1	1	0	31	0	0	0	0	0	0	0
NCROTU1637	k__Fungi	p__Ascomycota	c__unidentified	o__unidentified	f__unidentified	g__unidentified	s__unidentified	0	0.2	0	1	1	0	0	0	0	2	0	0	0	0
NCROTU1640	k__Fungi	p__Ascomycota	c__Dothideomycetes	o__Pleosporales	f__Lophiostomataceae	g__Lophiostoma	s__Lophiostoma_multiseptatum	0	0.2	0	1	1	1	0	0	0	0	0	0	0	0
NCROTU1650	k__Fungi	p__Ascomycota	c__Dothideomycetes	o__Pleosporales	f__Pleosporaceae	g__Neocamarosporium	s__unidentified	0	0.2	0	1	1	0	0	0	2	0	0	0	0	0
NCROTU1670	No blast hit	NA	NA	NA	NA	NA	NA	0.138889	0.177778	0.555556	0.444444	1	1	1	0	0	0	2	0	0	0
NCROTU1675	k__Fungi	p__Ascomycota	c__Dothideomycetes	o__Pleosporales	f__Periconiaceae	g__Periconia	s__unidentified	0	0.2	0	1	1	0	2	0	0	0	0	0	0	0
NCROTU1677	k__Fungi	p__Ascomycota	c__Dothideomycetes	o__Pleosporales	f__Pleosporales_fam_Incertae_sedis	g__Monodictys	s__Monodictys_castaneae	0	0.2	0	1	1	0	5	0	0	0	0	0	0	0
NCROTU1681	No blast hit	NA	NA	NA	NA	NA	NA	0.277778	0.177778	0.555556	0.444444	1	0	1	1	0	0	1	0	0	1
NCROTU1682	k__Fungi	p__Basidiomycota	c__Agaricomycetes	o__Boletales	f__Suillaceae	g__Suillus	s__Suillus_punctatipes	0	0.2	0	1	1	0	0	10	0	0	0	0	0	0
NCROTU1686	k__Fungi	p__Ascomycota	c__Saccharomycetes	o__Saccharomycetales	f__Trichomonascaceae	g__Blastobotrys	s__Blastobotrys_raffinosifermentans	0	0.2	0	1	1	0	0	0	2	0	0	0	0	0
NCROTU1688	k__Fungi	p__Ascomycota	c__Dothideomycetes	o__Pleosporales	f__Sporormiaceae	g__Preussia	s__unidentified	0	0.2	0	1	1	0	3	0	0	0	0	0	0	0
NCROTU1702	k__Fungi	p__Basidiomycota	c__Agaricomycetes	o__Agaricales	f__Bolbitiaceae	g__Conocybe	s__Conocybe_semiglobata	0.000418761	0.199665	0.00167504	0.998325	1	745	0	0	0	0	0	1	0	0
NCROTU1708	k__Fungi	p__Ascomycota	c__Eurotiomycetes	o__Eurotiales	f__Thermoascaceae	g__Byssochlamys	s__Byssochlamys_spectabilis	0.138889	0.0888889	0.555556	0.444444	1	5	0	0	0	0	0	0	5	0
NCROTU1717	k__Fungi	p__Ascomycota	c__Dothideomycetes	o__Pleosporales	f__Phaeosphaeriaceae	g__Phaeosphaeria	s__unidentified	0	0.2	0	1	1	0	1	0	0	0	0	0	0	0
NCROTU1719	No blast hit	NA	NA	NA	NA	NA	NA	0	0.2	0	1	1	6	0	0	0	0	0	0	0	0
NCROTU1732	k__Fungi	p__Chytridiomycota	c__Chytridiomycetes	o__unidentified	f__unidentified	g__unidentified	s__unidentified	0	0.2	0	1	1	0	1	0	0	0	0	0	0	0
NCROTU1734	k__Fungi	p__Mortierellomycota	c__Mortierellomycetes	o__Mortierellales	f__Mortierellaceae	g__Mortierella	s__unidentified	0.241935	0.206452	0.483871	0.516129	1	3	0	1	0	0	0	1	0	2
NCROTU1738	k__Fungi	p__Basidiomycota	c__Agaricomycetes	o__Agaricales	f__Agaricaceae	g__Leucoagaricus	s__Leucoagaricus_subcrystallifer	0	0.2	0	1	1	0	0	4	0	0	0	0	0	0
NCROTU1741	No blast hit	NA	NA	NA	NA	NA	NA	0.138889	0.0888889	0.555556	0.444444	1	0	0	2	0	0	2	0	0	0
NCROTU1747	k__Fungi	p__Olpidiomycota	c__Olpidiomycetes	o__Olpidiales	f__Olpidiaceae	g__Olpidium	s__Olpidium_brassicae	0	0.2	0	1	1	0	0	0	3	0	0	0	0	0
NCROTU1767	k__Fungi	p__Ascomycota	c__Orbiliomycetes	o__Orbiliales	f__Orbiliaceae	g__Orbilia	s__unidentified	0	0.2	0	1	1	0	3	0	0	0	0	0	0	0
NCROTU1775	No blast hit	NA	NA	NA	NA	NA	NA	0	0.2	0	1	1	1	0	0	0	0	0	0	0	0
NCROTU1776	k__Fungi	p__Ascomycota	c__Leotiomycetes	o__Helotiales	f__Helotiaceae	g__unidentified	s__unidentified	0	0.2	0	1	1	0	0	1	0	0	0	0	0	0
NCROTU1783	k__Fungi	p__Ascomycota	c__Leotiomycetes	o__Helotiales	f__Rutstroemiaceae	g__unidentified	s__unidentified	0	0.2	0	1	1	1	0	0	0	0	0	0	0	0
NCROTU1786	k__Fungi	p__Mortierellomycota	c__Mortierellomycetes	o__Mortierellales	f__Mortierellaceae	g__Mortierella	s__unidentified	0	0.2	0	1	1	0	0	0	0	8	0	0	0	0
NCROTU1809	No blast hit	NA	NA	NA	NA	NA	NA	0	0.2	0	1	1	0	0	0	0	1	0	0	0	0
NCROTU1820	k__Fungi	p__Mortierellomycota	c__Mortierellomycetes	o__Mortierellales	f__Mortierellaceae	g__Mortierella	s__Mortierella_exigua	0	0.2	0	1	1	0	2	0	0	0	0	0	0	0
NCROTU1835	k__Fungi	p__unidentified	c__unidentified	o__unidentified	f__unidentified	g__unidentified	s__unidentified	0	0.2	0	1	1	0	10	0	0	0	0	0	0	0
NCROTU1838	k__Fungi	p__Ascomycota	c__Eurotiomycetes	o__Eurotiales	f__Thermoascaceae	g__Byssochlamys	s__Byssochlamys_spectabilis	0	0.2	0	1	1	0	2	0	0	0	0	0	0	0
NCROTU1848	k__Fungi	p__Ascomycota	c__Dothideomycetes	o__unidentified	f__unidentified	g__unidentified	s__unidentified	0	0.2	0	1	1	0	10	0	0	0	0	0	0	0
NCROTU1859	k__Fungi	p__Mortierellomycota	c__Mortierellomycetes	o__Mortierellales	f__Mortierellaceae	g__Mortierella	s__unidentified	0	0.2	0	1	1	0	0	0	1	0	0	0	0	0
NCROTU1861	No blast hit	NA	NA	NA	NA	NA	NA	0.208333	0.233333	0.416667	0.583333	1	0	0	2	0	5	0	3	1	0
NCROTU1863	k__Fungi	p__Basidiomycota	c__Agaricomycetes	o__Agaricales	f__Typhulaceae	g__Typhula	s__Typhula_variabilis	0	0.2	0	1	1	0	0	1	0	0	0	0	0	0
NCROTU1896	k__Fungi	p__Basidiomycota	c__Agaricomycetes	o__Agaricales	f__Bolbitiaceae	g__Conocybe	s__Conocybe_crispa	0	0.2	0	1	1	0	0	0	0	40	0	0	0	0
NCROTU1916	k__Fungi	p__Basidiomycota	c__Tremellomycetes	o__Tremellales	f__Bulleribasidiaceae	g__Hannaella	s__Hannaella_luteola	0	0.2	0	1	1	0	0	17	0	0	0	0	0	0
NCROTU1918	k__Fungi	p__Ascomycota	c__Dothideomycetes	o__Pleosporales	f__Phaeosphaeriaceae	g__Septoriella	s__Septoriella_hirta	0.104167	0.233333	0.416667	0.583333	1	4	0	0	0	3	0	0	0	4
NCROTU1925	No blast hit	NA	NA	NA	NA	NA	NA	0.0961538	0.246154	0.384615	0.615385	1	1	0	1	0	0	0	1	0	0
NCROTU1931	k__Fungi	p__Basidiomycota	c__Tremellomycetes	o__Tremellales	f__Cryptococcaceae	g__Cryptococcus	s__Cryptococcus_saitoi	0	0.2	0	1	1	0	8	0	0	0	0	0	0	0
NCROTU1944	k__Fungi	p__Ascomycota	c__Dothideomycetes	o__Pleosporales	f__unidentified	g__unidentified	s__unidentified	0	0.2	0	1	1	0	1	0	0	0	0	0	0	0
NCROTU1952	k__Fungi	p__Mortierellomycota	c__Mortierellomycetes	o__Mortierellales	f__Mortierellaceae	g__Mortierella	s__Mortierella_alpina	0	0.2	0	1	1	2	0	0	0	0	0	0	0	0
NCROTU1957	k__Fungi	p__Ascomycota	c__Pezizomycetes	o__Pezizales	f__Pyronemataceae	g__unidentified	s__unidentified	0	0.2	0	1	1	2	0	0	0	0	0	0	0	0
NCROTU1959	k__Fungi	p__Ascomycota	c__Sordariomycetes	o__Sordariales	f__Lasiosphaeriaceae	g__unidentified	s__unidentified	0.138889	0.0888889	0.555556	0.444444	1	0	1	0	0	0	0	0	1	0
NCROTU1968	No blast hit	NA	NA	NA	NA	NA	NA	0	0.2	0	1	1	0	0	3	0	0	0	0	0	0
NCROTU1969	k__Fungi	p__Ascomycota	c__unidentified	o__unidentified	f__unidentified	g__unidentified	s__unidentified	0	0.2	0	1	1	0	53	0	0	0	0	0	0	0
NCROTU1971	k__Fungi	p__unidentified	c__unidentified	o__unidentified	f__unidentified	g__unidentified	s__unidentified	0	0.2	0	1	1	0	0	108	0	0	0	0	0	0
NCROTU1977	k__Fungi	p__Glomeromycota	c__Glomeromycetes	o__Glomerales	f__Glomeraceae	g__unidentified	s__unidentified	0	0.2	0	1	1	0	2	0	0	0	0	0	0	0
NCROTU1989	k__Fungi	p__Chytridiomycota	c__unidentified	o__unidentified	f__unidentified	g__unidentified	s__unidentified	0	0.2	0	1	1	2	0	0	0	0	0	0	0	0
NCROTU2000	k__Fungi	p__unidentified	c__unidentified	o__unidentified	f__unidentified	g__unidentified	s__unidentified	0	0.2	0	1	1	2	0	0	0	0	0	0	0	0
NCROTU2005	No blast hit	NA	NA	NA	NA	NA	NA	0	0.2	0	1	1	0	4	0	0	0	0	0	0	0
NCROTU2007	k__Fungi	p__Glomeromycota	c__Glomeromycetes	o__Glomerales	f__Glomeraceae	g__Glomus	s__Glomus_macrocarpum	0	0.2	0	1	1	0	0	11	0	0	0	0	0	0
NCROTU2013	k__Fungi	p__Ascomycota	c__Sordariomycetes	o__unidentified	f__unidentified	g__unidentified	s__unidentified	0	0.2	0	1	1	0	0	0	0	2	0	0	0	0
NCROTU2019	k__Fungi	p__unidentified	c__unidentified	o__unidentified	f__unidentified	g__unidentified	s__unidentified	0	0.2	0	1	1	0	2	0	0	0	0	0	0	0
NCROTU2036	No blast hit	NA	NA	NA	NA	NA	NA	0	0.2	0	1	1	0	0	1	0	0	0	0	0	0
NCROTU2037	k__Fungi	p__Ascomycota	c__Dothideomycetes	o__Pleosporales	f__Massarinaceae	g__Stagonospora	s__unidentified	0	0.2	0	1	1	0	0	0	0	1	0	0	0	0
NCROTU2042	k__Fungi	p__Ascomycota	c__Sordariomycetes	o__Hypocreales	f__Nectriaceae	g__unidentified	s__unidentified	0	0.2	0	1	1	0	0	0	0	1	0	0	0	0
NCROTU2045	k__Fungi	p__Mortierellomycota	c__Mortierellomycetes	o__Mortierellales	f__Mortierellaceae	g__Mortierella	s__Mortierella_kuhlmanii	0	0.2	0	1	1	0	0	0	0	13	0	0	0	0
NCROTU2060	No blast hit	NA	NA	NA	NA	NA	NA	0.138889	0.0888889	0.555556	0.444444	1	0	1	0	0	0	1	0	0	0
NCROTU2061	k__Fungi	p__Ascomycota	c__Dothideomycetes	o__Pleosporales	f__Amniculicolaceae	g__Murispora	s__Murispora_cicognanii	0	0.2	0	1	1	0	0	0	0	9	0	0	0	0
NCROTU2062	k__Fungi	p__Basidiomycota	c__Agaricomycetes	o__Agaricales	f__Entolomataceae	g__Entoloma	s__unidentified	0	0.2	0	1	1	0	0	0	0	9	0	0	0	0
NCROTU2076	k__Fungi	p__Ascomycota	c__Eurotiomycetes	o__Eurotiales	f__Thermoascaceae	g__Byssochlamys	s__Byssochlamys_spectabilis	0	0.2	0	1	1	0	0	22	0	0	0	0	0	0
NCROTU2084	k__Fungi	p__unidentified	c__unidentified	o__unidentified	f__unidentified	g__unidentified	s__unidentified	0	0.2	0	1	1	1	0	0	0	0	0	0	0	0
NCROTU2104	k__Fungi	p__Basidiomycota	c__Agaricomycetes	o__Cantharellales	f__Ceratobasidiaceae	g__unidentified	s__unidentified	0	0.2	0	1	1	0	0	0	2	0	0	0	0	0
NCROTU2108	No blast hit	NA	NA	NA	NA	NA	NA	0.138889	0.0888889	0.555556	0.444444	1	1	0	0	0	0	0	0	1	0
NCROTU2121	k__Fungi	p__Ascomycota	c__Dothideomycetes	o__Pleosporales	f__Pleosporaceae	g__Neocamarosporium	s__unidentified	0	0.2	0	1	1	3	0	0	0	0	0	0	0	0
NCROTU2133	k__Fungi	p__Ascomycota	c__Dothideomycetes	o__Pleosporales	f__Phaeosphaeriaceae	g__Phaeosphaeria	s__unidentified	0	0.2	0	1	1	0	0	0	0	159	0	0	0	0
NCROTU2146	No blast hit	NA	NA	NA	NA	NA	NA	0	0.2	0	1	1	0	2	0	0	0	0	0	0	0
NCROTU2161	No blast hit	NA	NA	NA	NA	NA	NA	0	0.2	0	1	1	1	0	0	0	0	0	0	0	0
NCROTU2170	k__Fungi	p__Ascomycota	c__Eurotiomycetes	o__Eurotiales	f__Thermoascaceae	g__Byssochlamys	s__Byssochlamys_spectabilis	0	0.2	0	1	1	0	0	1	0	0	0	0	0	0
NCROTU2176	No blast hit	NA	NA	NA	NA	NA	NA	0.138889	0.0888889	0.555556	0.444444	1	0	1	0	0	0	0	1	0	0
NCROTU2195	No blast hit	NA	NA	NA	NA	NA	NA	0	0.2	0	1	1	0	0	0	0	2	0	0	0	0
NCROTU2206	No blast hit	NA	NA	NA	NA	NA	NA	0	0.2	0	1	1	3	0	0	0	0	0	0	0	0
NCROTU2207	k__Fungi	p__Ascomycota	c__Eurotiomycetes	o__Onygenales	f__Onygenales_fam_Incertae_sedis	g__Chrysosporium	s__Chrysosporium_submersum	0	0.2	0	1	1	0	6	0	0	0	0	0	0	0
NCROTU2208	k__Fungi	p__Ascomycota	c__Sordariomycetes	o__unidentified	f__unidentified	g__unidentified	s__unidentified	0.0961538	0.246154	0.384615	0.615385	1	1	0	0	0	1	1	0	0	0
NCROTU2218	No blast hit	NA	NA	NA	NA	NA	NA	0	0.2	0	1	1	1	0	0	0	0	0	0	0	0
NCROTU2221	k__Fungi	p__Ascomycota	c__Dothideomycetes	o__Pleosporales	f__Sporormiaceae	g__Preussia	s__unidentified	0	0.2	0	1	1	0	1	0	0	0	0	0	0	0
NCROTU2226	k__Fungi	p__unidentified	c__unidentified	o__unidentified	f__unidentified	g__unidentified	s__unidentified	0	0.2	0	1	1	0	3	0	0	0	0	0	0	0
NCROTU2228	k__Fungi	p__Basidiomycota	c__Tremellomycetes	o__Tremellales	f__Trimorphomycetaceae	g__Saitozyma	s__Saitozyma_podzolica	0	0.2	0	1	1	0	0	26	0	0	0	0	0	0
NCROTU2229	k__Fungi	p__Mortierellomycota	c__Mortierellomycetes	o__Mortierellales	f__unidentified	g__unidentified	s__unidentified	0	0.2	0	1	1	0	8	0	0	0	0	0	0	0
NCROTU2239	k__Fungi	p__Chytridiomycota	c__Spizellomycetes	o__Spizellomycetales	f__Spizellomycetaceae	g__Spizellomyces	s__Spizellomyces_dolichospermus	0	0.2	0	1	1	0	0	2	0	0	0	0	0	0
NCROTU2252	k__Fungi	p__Ascomycota	c__Saccharomycetes	o__Saccharomycetales	f__Lipomycetaceae	g__Lipomyces	s__Lipomyces_tetrasporus	0	0.2	0	1	1	1	0	0	0	0	0	0	0	0
NCROTU2253	k__Fungi	p__Ascomycota	c__Leotiomycetes	o__Helotiales	f__Helotiaceae	g__Articulospora	s__unidentified	0	0.2	0	1	1	0	8	0	0	0	0	0	0	0
NCROTU2267	No blast hit	NA	NA	NA	NA	NA	NA	0	0.2	0	1	1	6	0	0	0	0	0	0	0	0
NCROTU2290	k__Fungi	p__Basidiomycota	c__Agaricomycetes	o__Agaricales	f__Bolbitiaceae	g__unidentified	s__unidentified	0	0.2	0	1	1	0	33	0	0	0	0	0	0	0
NCROTU2294	k__Fungi	p__Mortierellomycota	c__Mortierellomycetes	o__Mortierellales	f__Mortierellaceae	g__Mortierella	s__unidentified	0	0.2	0	1	1	2	0	0	0	0	0	0	0	0
NCROTU2299	k__Fungi	p__Ascomycota	c__Dothideomycetes	o__Pleosporales	f__Didymellaceae	g__Didymella	s__Didymella_eucalyptica	0	0.2	0	1	1	3	0	0	0	0	0	0	0	0
NCROTU2304	k__Fungi	p__Mortierellomycota	c__Mortierellomycetes	o__Mortierellales	f__Mortierellaceae	g__Mortierella	s__unidentified	0	0.2	0	1	1	0	0	0	0	1	0	0	0	0
NCROTU2305	k__Fungi	p__Ascomycota	c__Eurotiomycetes	o__Eurotiales	f__Thermoascaceae	g__Byssochlamys	s__Byssochlamys_spectabilis	0	0.2	0	1	1	0	3	0	0	0	0	0	0	0
NCROTU2310	k__Fungi	p__Ascomycota	c__Eurotiomycetes	o__Chaetothyriales	f__Herpotrichiellaceae	g__unidentified	s__unidentified	0	0.2	0	1	1	0	2	0	0	0	0	0	0	0
NCROTU2316	No blast hit	NA	NA	NA	NA	NA	NA	0.138889	0.0888889	0.555556	0.444444	1	1	0	0	0	0	0	1	0	0
NCROTU2325	k__Fungi	p__Glomeromycota	c__unidentified	o__unidentified	f__unidentified	g__unidentified	s__unidentified	0	0.2	0	1	1	0	106	0	0	0	0	0	0	0
NCROTU2328	No blast hit	NA	NA	NA	NA	NA	NA	0	0.2	0	1	1	0	0	1	0	0	0	0	0	0
NCROTU2333	k__Fungi	p__Olpidiomycota	c__Olpidiomycetes	o__Olpidiales	f__Olpidiaceae	g__Olpidium	s__Olpidium_brassicae	0.0961538	0.123077	0.384615	0.615385	1	2	0	0	0	0	0	0	1	0
NCROTU2350	k__Fungi	p__Ascomycota	c__Dothideomycetes	o__Pleosporales	f__Pleosporaceae	g__Neocamarosporium	s__unidentified	0	0.2	0	1	1	0	0	4	0	0	0	0	0	0
NCROTU2365	k__Fungi	p__Ascomycota	c__Dothideomycetes	o__Pleosporales	f__Pleosporales_fam_Incertae_sedis	g__Monodictys	s__Monodictys_castaneae	0	0.2	0	1	1	0	10	0	0	0	0	0	0	0
NCROTU2370	k__Fungi	p__Glomeromycota	c__Glomeromycetes	o__Glomerales	f__Glomeraceae	g__Dominikia	s__Dominikia_iranica	0	0.2	0	1	1	0	0	1	0	0	0	0	0	0
NCROTU2371	No blast hit	NA	NA	NA	NA	NA	NA	0	0.2	0	1	1	0	0	1	0	0	0	0	0	0
NCROTU2374	k__Fungi	p__Ascomycota	c__Dothideomycetes	o__Pleosporales	f__Pleosporaceae	g__Neocamarosporium	s__unidentified	0	0.2	0	1	1	0	0	3	0	0	0	0	0	0
NCROTU2398	No blast hit	NA	NA	NA	NA	NA	NA	0	0.2	0	1	1	0	0	0	0	1	0	0	0	0
NCROTU2399	k__Fungi	p__Ascomycota	c__Dothideomycetes	o__Pleosporales	f__Pleosporaceae	g__Neocamarosporium	s__unidentified	0	0.2	0	1	1	0	0	0	2	0	0	0	0	0
NCROTU2415	k__Fungi	p__Basidiomycota	c__Tremellomycetes	o__Tremellales	f__Bulleribasidiaceae	g__Derxomyces	s__unidentified	0	0.2	0	1	1	0	0	0	0	6	0	0	0	0
NCROTU2417	k__Fungi	p__Glomeromycota	c__Glomeromycetes	o__Glomerales	f__Glomeraceae	g__unidentified	s__unidentified	0	0.2	0	1	1	0	0	5	0	0	0	0	0	0
NCROTU2419	k__Fungi	p__Ascomycota	c__Dothideomycetes	o__Pleosporales	f__Didymellaceae	g__Phoma	s__Phoma_saxea	0	0.2	0	1	1	0	0	0	0	2	0	0	0	0
NCROTU2420	No blast hit	NA	NA	NA	NA	NA	NA	0	0.2	0	1	1	3	0	0	0	0	0	0	0	0
NCROTU2424	No blast hit	NA	NA	NA	NA	NA	NA	0	0.2	0	1	1	0	29	0	0	0	0	0	0	0
NCROTU2435	k__Fungi	p__Ascomycota	c__Orbiliomycetes	o__Orbiliales	f__unidentified	g__unidentified	s__unidentified	0	0.2	0	1	1	0	1	0	0	0	0	0	0	0
NCROTU2440	k__Fungi	p__Ascomycota	c__Dothideomycetes	o__Pleosporales	f__Sporormiaceae	g__Preussia	s__Preussia_minipascua	0	0.2	0	1	1	0	1	0	0	0	0	0	0	0
NCROTU2454	k__Fungi	p__Basidiomycota	c__Agaricomycetes	o__Agaricales	f__Hygrophoraceae	g__Cora	s__unidentified	0	0.2	0	1	1	0	4	0	0	0	0	0	0	0
NCROTU2465	k__Fungi	p__unidentified	c__unidentified	o__unidentified	f__unidentified	g__unidentified	s__unidentified	0	0.2	0	1	1	0	0	3	0	0	0	0	0	0
NCROTU2498	k__Fungi	p__Ascomycota	c__Eurotiomycetes	o__Eurotiales	f__Thermoascaceae	g__Byssochlamys	s__Byssochlamys_spectabilis	0.0961538	0.123077	0.384615	0.615385	1	0	0	10	0	0	0	0	0	5
NCROTU2501	No blast hit	NA	NA	NA	NA	NA	NA	0	0.2	0	1	1	0	0	0	0	66	0	0	0	0
NCROTU2504	k__Fungi	p__Glomeromycota	c__Glomeromycetes	o__Glomerales	f__Glomeraceae	g__unidentified	s__unidentified	0	0.2	0	1	1	0	0	1	0	0	0	0	0	0
NCROTU2514	k__Fungi	p__Ascomycota	c__Sordariomycetes	o__unidentified	f__unidentified	g__unidentified	s__unidentified	0	0.2	0	1	1	0	0	0	0	8	0	0	0	0
NCROTU2535	k__Fungi	p__Ascomycota	c__Saccharomycetes	o__Saccharomycetales	f__Debaryomycetaceae	g__Spathaspora	s__unidentified	0	0.2	0	1	1	4	0	0	0	0	0	0	0	0
NCROTU2542	No blast hit	NA	NA	NA	NA	NA	NA	0.0961538	0.246154	0.384615	0.615385	1	0	1	1	0	0	1	0	0	0
NCROTU2549	No blast hit	NA	NA	NA	NA	NA	NA	0	0.2	0	1	1	0	0	0	1	0	0	0	0	0
NCROTU2551	k__Fungi	p__Ascomycota	c__Eurotiomycetes	o__Eurotiales	f__Thermoascaceae	g__Byssochlamys	s__Byssochlamys_spectabilis	0	0.2	0	1	1	0	0	2	0	0	0	0	0	0
NCROTU2569	k__Fungi	p__unidentified	c__unidentified	o__unidentified	f__unidentified	g__unidentified	s__unidentified	0	0.2	0	1	1	0	5	0	0	0	0	0	0	0
NCROTU2573	k__Fungi	p__unidentified	c__unidentified	o__unidentified	f__unidentified	g__unidentified	s__unidentified	0	0.2	0	1	1	0	2	0	0	0	0	0	0	0
NCROTU2577	No blast hit	NA	NA	NA	NA	NA	NA	0.277778	0.177778	0.555556	0.444444	1	0	1	1	0	0	1	1	0	0
NCROTU2578	k__Fungi	p__Ascomycota	c__Eurotiomycetes	o__Eurotiales	f__Thermoascaceae	g__Byssochlamys	s__Byssochlamys_spectabilis	0.138889	0.0888889	0.555556	0.444444	1	1	0	0	0	0	0	0	0	1
NCROTU2579	No blast hit	NA	NA	NA	NA	NA	NA	0.369718	0.304225	0.492958	0.507042	1	0	3	3	3	0	0	2	3	2
NCROTU2585	k__Fungi	p__Chytridiomycota	c__unidentified	o__unidentified	f__unidentified	g__unidentified	s__unidentified	0	0.2	0	1	1	0	1	0	0	0	0	0	0	0

## Sheet: NT Rotation vs continuous
								Indicator species		Relative abundance			No Tillage Continuous				No Tillage Rotation
OTU_ID	Kingdom	Phylum	Class	Order	Family	Genus	Species	Con	Rot	Con	Rot	P value	LT2S.06	LT2S.07	LT2S.09	LT2S.10	LT2S.01	LT2S.02	LT2S.03	LT2S.04	LT2S.05
NCROTU1093	k__Fungi	p__Basidiomycota	c__Tremellomycetes	o__Tremellales	f__Bulleribasidiaceae	g__Vishniacozyma	s__Vishniacozyma_carnescens	0.0324675	0.935065	0.0649351	0.935065	0.005	0	1	0	1	3	11	2	3	17
NCROTU193	No blast hit	NA	NA	NA	NA	NA	NA	0.206612	0.793388	0.206612	0.793388	0.006	2	1	1	1	3	6	6	5	4
NCROTU2241	k__Fungi	p__Basidiomycota	c__Agaricomycetes	o__Agaricales	f__Amanitaceae	g__Amanita	s__unidentified	1	0	1	0	0.007	1	1	33	4	0	0	0	0	0
NCROTU560	k__Fungi	p__Mortierellomycota	c__Mortierellomycetes	o__Mortierellales	f__Mortierellaceae	g__Mortierella	s__Mortierella_acrotona	0.02443	0.95114	0.0488599	0.95114	0.009	4	0	0	2	23	62	5	14	42
NCROTU1397	No blast hit	NA	NA	NA	NA	NA	NA	0	1	0	1	0.011	0	0	0	0	2	2	3	2	3
OTU14	k__Fungi	p__Glomeromycota	c__Glomeromycetes	o__Glomerales	f__Glomeraceae	g__unidentified	s__unidentified	0.899371	0.0402516	0.899371	0.100629	0.012	45	45	136	60	0	1	39	0	0
OTU155	k__Fungi	p__Ascomycota	c__Dothideomycetes	o__Pleosporales	f__Phaeosphaeriaceae	g__Paraphoma	s__unidentified	0.00375375	0.984985	0.015015	0.984985	0.012	0	2	0	0	49	4	39	7	65
NCROTU1364	k__Fungi	p__Ascomycota	c__Saccharomycetes	o__Saccharomycetales	f__Debaryomycetaceae	g__Spathaspora	s__unidentified	0.979899	0.0040201	0.979899	0.0201005	0.013	4	6	5	24	0	0	0	0	1
SH1212089	k__Fungi	p__Ascomycota	c__Sordariomycetes	o__Hypocreales	f__Nectriaceae	g__Fusarium	s__unidentified	0.245902	0.754098	0.245902	0.754098	0.014	2	1	4	5	7	5	9	6	19
OTU90	k__Fungi	p__unidentified	c__unidentified	o__unidentified	f__unidentified	g__unidentified	s__unidentified	0.986836	0.00526571	0.986836	0.0131643	0.015	1724	211	81	23	33	1	0	0	0
NCROTU1661	No blast hit	NA	NA	NA	NA	NA	NA	0.0255102	0.897959	0.102041	0.897959	0.015	0	1	0	0	4	2	2	1	2
NCROTU1597	No blast hit	NA	NA	NA	NA	NA	NA	0.0192308	0.923077	0.0769231	0.923077	0.017	0	0	0	1	2	6	3	1	3
OTU86	k__Fungi	p__Ascomycota	c__Dothideomycetes	o__Pleosporales	f__Didymosphaeriaceae	g__Pseudopithomyces	s__Pseudopithomyces_chartarum	0.0604982	0.939502	0.0604982	0.939502	0.021	6	1	9	1	34	87	163	7	39
NCROTU223	No blast hit	NA	NA	NA	NA	NA	NA	0.1	0.8	0.2	0.8	0.021	0	0	1	2	4	3	4	2	2
NCROTU1135	No blast hit	NA	NA	NA	NA	NA	NA	0.0326087	0.869565	0.130435	0.869565	0.022	0	0	0	3	4	3	12	4	2
OTU34	k__Fungi	p__Ascomycota	c__Dothideomycetes	o__Pleosporales	f__Phaeosphaeriaceae	g__unidentified	s__unidentified	0.821344	0.178656	0.821344	0.178656	0.025	127	174	193	271	72	103	9	7	17
NCROTU975	k__Fungi	p__Basidiomycota	c__Tremellomycetes	o__Cystofilobasidiales	f__Cystofilobasidiaceae	g__Cystofilobasidium	s__Cystofilobasidium_macerans	0.91623	0.0335079	0.91623	0.0837696	0.025	8	3	21	3	0	2	0	2	0
NCROTU1118	No blast hit	NA	NA	NA	NA	NA	NA	0.134615	0.820513	0.179487	0.820513	0.025	0	2	1	4	4	6	14	8	8
OTU198	No blast hit	NA	NA	NA	NA	NA	NA	0.217391	0.782609	0.217391	0.782609	0.027	1	2	3	4	5	9	19	4	8
NCROTU1870	No blast hit	NA	NA	NA	NA	NA	NA	0.19774	0.80226	0.19774	0.80226	0.028	3	3	6	2	7	18	33	8	5
OTU46	k__Fungi	p__Basidiomycota	c__Agaricomycetes	o__Agaricales	f__Amanitaceae	g__Amanita	s__unidentified	0.930445	0.0695546	0.930445	0.0695546	0.029	15	93	406	96	2	4	20	12	19
OTU78	k__Fungi	p__unidentified	c__unidentified	o__unidentified	f__unidentified	g__unidentified	s__unidentified	0.00337939	0.986482	0.0135176	0.986482	0.031	9	0	0	0	266	421	103	3	28
NCROTU895	No blast hit	NA	NA	NA	NA	NA	NA	0.272727	0.727273	0.272727	0.727273	0.031	6	7	6	8	13	27	32	9	9
NCROTU1437	No blast hit	NA	NA	NA	NA	NA	NA	0.138889	0.814815	0.185185	0.814815	0.031	0	1	4	1	4	5	16	4	4
NCROTU126	k__Fungi	p__Glomeromycota	c__Glomeromycetes	o__Glomerales	f__Glomeraceae	g__unidentified	s__unidentified	0.921053	0.0157895	0.921053	0.0789474	0.033	1	1	21	5	0	0	3	0	0
NCROTU135	No blast hit	NA	NA	NA	NA	NA	NA	0.15	0.8	0.2	0.8	0.034	0	1	1	1	4	2	5	1	3
OTU136	k__Fungi	p__Basidiomycota	c__Agaricomycetes	o__Agaricales	f__Marasmiaceae	g__Marasmius	s__unidentified	0.932203	0.0542373	0.932203	0.0677966	0.035	15	14	273	28	8	5	15	2	0
OTU9	No blast hit	NA	NA	NA	NA	NA	NA	0.250464	0.749536	0.250464	0.749536	0.035	4	7	7	9	13	37	32	10	9
NCROTU2336	No blast hit	NA	NA	NA	NA	NA	NA	0.232877	0.767123	0.232877	0.767123	0.035	4	4	8	1	15	15	27	6	7
NCROTU933	No blast hit	NA	NA	NA	NA	NA	NA	0.306859	0.693141	0.306859	0.693141	0.036	3	2	4	8	9	7	17	7	8
NCROTU1066	No blast hit	NA	NA	NA	NA	NA	NA	0.0337838	0.864865	0.135135	0.864865	0.037	1	0	0	0	1	4	1	1	1
OTU181	k__Fungi	p__Basidiomycota	c__Agaricomycetes	o__Agaricales	f__unidentified	g__unidentified	s__unidentified	0	0.8	0	1	0.039	0	0	0	0	0	151	9	4	380
OTU54	No blast hit	NA	NA	NA	NA	NA	NA	0.367647	0.632353	0.367647	0.632353	0.04	9	10	9	12	14	21	27	11	13
NCROTU525	No blast hit	NA	NA	NA	NA	NA	NA	0.193299	0.742268	0.257732	0.742268	0.043	0	1	3	1	2	4	6	3	3
NCROTU1515	No blast hit	NA	NA	NA	NA	NA	NA	0.119048	0.761905	0.238095	0.761905	0.043	0	0	3	1	3	4	5	2	2
SH1526451	k__Fungi	p__Ascomycota	c__Dothideomycetes	o__Pleosporales	f__Pleosporaceae	g__Alternaria	s__Alternaria_lolii	0	0.8	0	1	0.044	0	0	0	0	0	1	1	1	2
NCROTU276	No blast hit	NA	NA	NA	NA	NA	NA	0.25	0.75	0.25	0.75	0.044	3	3	3	3	8	13	16	3	5
NCROTU272	k__Fungi	p__unidentified	c__unidentified	o__unidentified	f__unidentified	g__unidentified	s__unidentified	0.892421	0.0430318	0.892421	0.107579	0.045	13	3	50	7	0	10	1	0	0
OTU111	k__Fungi	p__Ascomycota	c__Leotiomycetes	o__Helotiales	f__unidentified	g__unidentified	s__unidentified	0.75	0	1	0	0.046	4	7	98	0	0	0	0	0	0
NCROTU1868	No blast hit	NA	NA	NA	NA	NA	NA	0.321101	0.678899	0.321101	0.678899	0.046	3	2	2	7	8	10	9	4	6
NCROTU1777	k__Fungi	p__Ascomycota	c__Leotiomycetes	o__Helotiales	f__unidentified	g__unidentified	s__unidentified	0.75	0	1	0	0.047	2	0	42	6	0	0	0	0	0
NCROTU202	k__Fungi	p__Chytridiomycota	c__Rhizophlyctidomycetes	o__Rhizophlyctidales	f__Rhizophlyctidaceae	g__Rhizophlyctis	s__Rhizophlyctis_rosea	0.75	0	1	0	0.048	3	2	1	0	0	0	0	0	0
NCROTU1042	No blast hit	NA	NA	NA	NA	NA	NA	0.2	0.8	0.2	0.8	0.048	1	1	1	1	6	4	5	1	4
NCROTU1255	No blast hit	NA	NA	NA	NA	NA	NA	0.05	0.8	0.2	0.8	0.048	1	0	0	0	1	1	1	1	1
NCROTU2384	No blast hit	NA	NA	NA	NA	NA	NA	0.135542	0.819277	0.180723	0.819277	0.049	0	1	1	1	1	5	6	2	3
NCROTU620	No blast hit	NA	NA	NA	NA	NA	NA	0	0.8	0	1	0.05	0	0	0	0	1	4	4	0	3
OTU119	k__Fungi	p__Ascomycota	c__Dothideomycetes	o__Pleosporales	f__Didymellaceae	g__Boeremia	s__Boeremia_noackiana	0.0211995	0.957601	0.0423989	0.957601	0.052	29	0	0	40	94	1504	63	2	285
OTU109	k__Fungi	p__Basidiomycota	c__Agaricomycetes	o__Polyporales	f__Meruliaceae	g__Hyphodermella	s__Hyphodermella_rosae	0.75	0	1	0	0.053	0	3	57	7	0	0	0	0	0
NCROTU1811	No blast hit	NA	NA	NA	NA	NA	NA	0.104167	0.791667	0.208333	0.791667	0.054	0	0	1	3	1	4	8	2	4
NCROTU1829	No blast hit	NA	NA	NA	NA	NA	NA	0	0.8	0	1	0.054	0	0	0	0	1	1	3	1	0
NCROTU357	k__Fungi	p__unidentified	c__unidentified	o__unidentified	f__unidentified	g__unidentified	s__unidentified	0.890411	0.0657534	0.890411	0.109589	0.055	15	13	32	5	4	5	1	0	0
NCROTU650	No blast hit	NA	NA	NA	NA	NA	NA	0	0.8	0	1	0.055	0	0	0	0	1	1	8	2	0
OTU140	k__Fungi	p__Mortierellomycota	c__Mortierellomycetes	o__Mortierellales	f__Mortierellaceae	g__Mortierella	s__unidentified	0	0.8	0	1	0.057	0	0	0	0	104	0	49	3	87
OTU196	No blast hit	NA	NA	NA	NA	NA	NA	0.338129	0.661871	0.338129	0.661871	0.057	10	10	9	18	16	30	33	15	21
OTU89	k__Fungi	p__Basidiomycota	c__Agaricomycetes	o__Agaricales	f__Bolbitiaceae	g__Agrocybe	s__Agrocybe_vervacti	0	0.8	0	1	0.06	0	0	0	0	0	3	1620	30	11
NCROTU2314	No blast hit	NA	NA	NA	NA	NA	NA	0.252525	0.747475	0.252525	0.747475	0.06	2	2	4	2	4	14	12	3	4
OTU98	k__Fungi	p__Ascomycota	c__Dothideomycetes	o__Pleosporales	f__Didymellaceae	g__Didymella	s__Didymella_viburnicola	0.0380209	0.961979	0.0380209	0.961979	0.064	37	7	120	61	4051	1414	1471	17	163
NCROTU1712	k__Fungi	p__Basidiomycota	c__Microbotryomycetes	o__Microbotryomycetes_ord_Incertae_sedis	f__Chrysozymaceae	g__Sampaiozyma	s__Sampaiozyma_ingeniosa	0.0030463	0.790252	0.0121852	0.987815	0.064	9	0	0	0	30	680	55	0	147
NCROTU674	k__Fungi	p__Glomeromycota	c__Glomeromycetes	o__Glomerales	f__Glomeraceae	g__unidentified	s__unidentified	0.775401	0.0449198	0.775401	0.224599	0.066	2	1	15	40	0	0	21	0	0
NCROTU1562	k__Fungi	p__Ascomycota	c__Dothideomycetes	o__Pleosporales	f__unidentified	g__unidentified	s__unidentified	0.00569044	0.781791	0.0227618	0.977238	0.067	3	0	0	0	5	99	45	0	12
NCROTU1343	No blast hit	NA	NA	NA	NA	NA	NA	0.0595238	0.761905	0.238095	0.761905	0.069	0	3	0	0	2	2	4	1	3
NCROTU2071	No blast hit	NA	NA	NA	NA	NA	NA	0.11194	0.776119	0.223881	0.776119	0.069	1	0	0	2	4	3	4	1	1
NCROTU1555	No blast hit	NA	NA	NA	NA	NA	NA	0.125	0.833333	0.166667	0.833333	0.073	2	1	0	1	2	8	10	4	1
OTU38	k__Fungi	p__Ascomycota	c__unidentified	o__unidentified	f__unidentified	g__unidentified	s__unidentified	0.810197	0.189803	0.810197	0.189803	0.074	28	31	169	93	6	14	31	9	34
NCROTU1170	No blast hit	NA	NA	NA	NA	NA	NA	0.248619	0.751381	0.248619	0.751381	0.075	1	3	2	3	8	11	9	3	3
OTU101	k__Fungi	p__Ascomycota	c__Dothideomycetes	o__unidentified	f__unidentified	g__unidentified	s__unidentified	0.965733	0.027414	0.965733	0.0342675	0.076	1377	5028	209	37	270	22	0	1	2
NCROTU1752	k__Fungi	p__Ascomycota	c__Eurotiomycetes	o__Eurotiales	f__Thermoascaceae	g__Byssochlamys	s__Byssochlamys_spectabilis	0.827124	0.0691505	0.827124	0.172876	0.079	1	21	72	17	7	22	0	0	0
NCROTU2163	k__Fungi	p__Ascomycota	c__Dothideomycetes	o__Tubeufiales	f__Tubeufiaceae	g__Chlamydotubeufia	s__unidentified	0.888502	0.0445993	0.888502	0.111498	0.082	2	29	18	2	0	4	4	0	0
NCROTU146	No blast hit	NA	NA	NA	NA	NA	NA	0.105634	0.788732	0.211268	0.788732	0.084	0	0	1	2	1	5	4	2	2
NCROTU1123	No blast hit	NA	NA	NA	NA	NA	NA	0.0806452	0.83871	0.16129	0.83871	0.085	0	1	0	1	1	7	3	1	1
NCROTU1167	No blast hit	NA	NA	NA	NA	NA	NA	0.252525	0.747475	0.252525	0.747475	0.085	2	3	2	3	7	8	16	3	3
NCROTU45	k__Fungi	p__Ascomycota	c__Dothideomycetes	o__Pleosporales	f__unidentified	g__unidentified	s__unidentified	0.712025	0.0101266	0.949367	0.0506329	0.086	3	4	0	8	0	1	0	0	0
SH1650097	k__Fungi	p__Basidiomycota	c__Tremellomycetes	o__Cystofilobasidiales	f__Cystofilobasidiaceae	g__Cystofilobasidium	s__Cystofilobasidium_macerans	0.299635	0.700365	0.299635	0.700365	0.088	192	56	139	73	298	344	451	32	219
NCROTU2093	k__Fungi	p__Ascomycota	c__Lecanoromycetes	o__Pertusariales	f__Ochrolechiaceae	g__Ochrolechia	s__Ochrolechia_androgyna	0.789946	0.210054	0.789946	0.210054	0.092	78	12	187	75	29	9	59	17	3
NCROTU2260	k__Fungi	p__unidentified	c__unidentified	o__unidentified	f__unidentified	g__unidentified	s__unidentified	0.835567	0.131546	0.835567	0.164433	0.093	56	28	96	7	34	1	6	5	0
NCROTU863	No blast hit	NA	NA	NA	NA	NA	NA	0.789474	0.0842105	0.789474	0.210526	0.094	1	1	5	2	0	2	0	1	0
NCROTU685	k__Fungi	p__Basidiomycota	c__Tremellomycetes	o__Tremellales	f__Bulleraceae	g__Bullera	s__unidentified	0.74284	0.00190931	0.990453	0.00954654	0.098	26	137	0	3	0	2	0	0	0
NCROTU1457	No blast hit	NA	NA	NA	NA	NA	NA	0.178571	0.761905	0.238095	0.761905	0.098	0	2	1	1	2	5	6	1	2
OTU103	k__Fungi	p__Ascomycota	c__Dothideomycetes	o__Pleosporales	f__unidentified	g__unidentified	s__unidentified	0.00112511	0.7964	0.00450045	0.9955	0.1	2	0	0	0	8	540	4	1	0
OTU36	No blast hit	NA	NA	NA	NA	NA	NA	0.309168	0.690832	0.309168	0.690832	0.104	4	7	5	13	10	23	28	10	10
NCROTU415	No blast hit	NA	NA	NA	NA	NA	NA	0.0337838	0.691892	0.135135	0.864865	0.107	0	0	0	1	2	3	0	2	1
NCROTU1035	k__Fungi	p__Chytridiomycota	c__unidentified	o__unidentified	f__unidentified	g__unidentified	s__unidentified	0.833333	0.133333	0.833333	0.166667	0.107	6	2	11	1	1	1	0	1	2
NCROTU1295	k__Fungi	p__Ascomycota	c__unidentified	o__unidentified	f__unidentified	g__unidentified	s__unidentified	0.739348	0.156391	0.739348	0.260652	0.107	11	12	26	10	0	0	5	2	19
NCROTU2487	No blast hit	NA	NA	NA	NA	NA	NA	0.696903	0.0283186	0.929204	0.0707965	0.107	9	9	0	3	0	0	0	1	1
NCROTU100	No blast hit	NA	NA	NA	NA	NA	NA	0.245902	0.754098	0.245902	0.754098	0.11	1	3	1	1	5	9	6	1	2
NCROTU1074	No blast hit	NA	NA	NA	NA	NA	NA	0.0378788	0.678788	0.151515	0.848485	0.11	0	0	0	1	2	2	1	2	0
NCROTU1097	No blast hit	NA	NA	NA	NA	NA	NA	0.263158	0.736842	0.263158	0.736842	0.11	1	3	2	2	4	6	13	1	4
SH1610175	k__Fungi	p__Ascomycota	c__Sordariomycetes	o__Hypocreales	f__Nectriaceae	g__Fusarium	s__unidentified	0.316456	0.683544	0.316456	0.683544	0.113	5	1	7	7	14	7	12	5	16
NCROTU931	No blast hit	NA	NA	NA	NA	NA	NA	0.304348	0.695652	0.304348	0.695652	0.113	1	2	2	2	1	5	7	3	4
OTU6	k__Fungi	p__Ascomycota	c__unidentified	o__unidentified	f__unidentified	g__unidentified	s__unidentified	0.757576	0.145455	0.757576	0.242424	0.114	26	8	44	12	0	26	9	1	0
OTU40	No blast hit	NA	NA	NA	NA	NA	NA	0.28125	0.71875	0.28125	0.71875	0.114	1	8	9	18	19	33	44	10	9
NCROTU474	No blast hit	NA	NA	NA	NA	NA	NA	0.308642	0.691358	0.308642	0.691358	0.114	2	2	2	4	2	10	7	6	3
NCROTU2106	No blast hit	NA	NA	NA	NA	NA	NA	0.163043	0.782609	0.217391	0.782609	0.116	2	0	1	3	5	12	7	1	2
OTU33	k__Fungi	p__Basidiomycota	c__Agaricomycetes	o__Agaricales	f__unidentified	g__unidentified	s__unidentified	0.000109256	0.79965	0.000437025	0.999563	0.117	0	0	0	4	44	23	0	3	11366
NCROTU1147	k__Fungi	p__unidentified	c__unidentified	o__unidentified	f__unidentified	g__unidentified	s__unidentified	0.0378788	0.678788	0.151515	0.848485	0.123	0	1	0	0	1	2	3	0	1
SH1558908	k__Fungi	p__unidentified	c__unidentified	o__unidentified	f__unidentified	g__unidentified	s__unidentified	0.0941837	0.811633	0.188367	0.811633	0.125	5	0	52	0	30	175	87	3	12
NCROTU1331	k__Fungi	p__Ascomycota	c__Orbiliomycetes	o__Orbiliales	f__Orbiliaceae	g__Orbilia	s__unidentified	0.730519	0.00519481	0.974026	0.025974	0.125	7	0	81	2	0	3	0	0	0
NCROTU2121	k__Fungi	p__Ascomycota	c__Dothideomycetes	o__Pleosporales	f__Pleosporaceae	g__Neocamarosporium	s__unidentified	0.625	0.0333333	0.833333	0.166667	0.125	3	4	0	5	3	0	0	0	0
NCROTU1102	No blast hit	NA	NA	NA	NA	NA	NA	0.301205	0.698795	0.301205	0.698795	0.127	3	3	1	3	3	10	9	3	4
NCROTU1619	k__Fungi	p__Ascomycota	c__Saccharomycetes	o__Saccharomycetales	f__Saccharomycetales_fam_Incertae_sedis	g__Candida	s__unidentified	0.685484	0.0344086	0.913978	0.0860215	0.127	5	5	7	0	0	1	1	0	0
OTU55	k__Fungi	p__Ascomycota	c__Dothideomycetes	o__Pleosporales	f__Phaeosphaeriaceae	g__Setophaeosphaeria	s__Setophaeosphaeria_badalingensis	0.0855746	0.914425	0.0855746	0.914425	0.128	2	1	9	2	56	108	19	1	3
NCROTU180	k__Fungi	p__Ascomycota	c__Sordariomycetes	o__Hypocreales	f__Nectriaceae	g__Fusarium	s__Fusarium_polyphialidicum	0.131579	0.736842	0.263158	0.736842	0.128	0	4	0	2	8	8	1	3	1
NCROTU324	No blast hit	NA	NA	NA	NA	NA	NA	0.178571	0.761905	0.238095	0.761905	0.129	1	1	0	1	3	2	5	1	1
NCROTU1997	No blast hit	NA	NA	NA	NA	NA	NA	0.315985	0.684015	0.315985	0.684015	0.129	4	9	9	12	15	29	30	8	10
NCROTU488	No blast hit	NA	NA	NA	NA	NA	NA	0.317919	0.682081	0.317919	0.682081	0.131	5	7	1	9	5	18	19	6	11
NCROTU493	k__Fungi	p__unidentified	c__unidentified	o__unidentified	f__unidentified	g__unidentified	s__unidentified	0.806452	0.116129	0.806452	0.193548	0.135	12	15	2	1	0	0	6	2	1
OTU102	k__Fungi	p__Ascomycota	c__Sordariomycetes	o__Glomerellales	f__Plectosphaerellaceae	g__Plectosphaerella	s__Plectosphaerella_cucumerina	0	0.6	0	1	0.136	0	0	0	0	1	2	1	0	0
NCROTU1728	No blast hit	NA	NA	NA	NA	NA	NA	0.212264	0.716981	0.283019	0.716981	0.136	1	0	1	4	4	6	6	1	2
NCROTU130	No blast hit	NA	NA	NA	NA	NA	NA	0.131579	0.736842	0.263158	0.736842	0.143	0	2	0	2	2	6	3	1	2
NCROTU2544	k__Fungi	p__Basidiomycota	c__Agaricomycetes	o__Agaricales	f__Bolbitiaceae	g__Conocybe	s__Conocybe_pallidospora	0.5	0	1	0	0.143	0	313	0	6	0	0	0	0	0
NCROTU566	No blast hit	NA	NA	NA	NA	NA	NA	0.220588	0.705882	0.294118	0.705882	0.144	0	3	1	3	3	9	4	2	3
NCROTU1680	No blast hit	NA	NA	NA	NA	NA	NA	0.357143	0.642857	0.357143	0.642857	0.145	3	2	2	9	4	7	9	6	10
NCROTU821	k__Fungi	p__Basidiomycota	c__Agaricomycetes	o__Cantharellales	f__Cantharellales_fam_Incertae_sedis	g__Minimedusa	s__Minimedusa_polyspora	0	0.6	0	1	0.146	0	0	0	0	3	0	2	1	0
NCROTU1068	k__Fungi	p__Basidiomycota	c__Agaricomycetes	o__Agaricales	f__Psathyrellaceae	g__Coprinopsis	s__Coprinopsis_brunneofibrillosa	0.5	0	1	0	0.146	21	0	41	0	0	0	0	0	0
NCROTU2191	k__Fungi	p__Basidiomycota	c__Cystobasidiomycetes	o__unidentified	f__unidentified	g__unidentified	s__unidentified	0.5	0	1	0	0.146	0	4	0	4	0	0	0	0	0
NCROTU1086	No blast hit	NA	NA	NA	NA	NA	NA	0.287356	0.712644	0.287356	0.712644	0.147	6	5	3	6	9	21	22	3	7
OTU168	k__Fungi	p__Ascomycota	c__unidentified	o__unidentified	f__unidentified	g__unidentified	s__unidentified	0.601852	0.0395062	0.802469	0.197531	0.149	2	8	0	3	0	0	4	0	0
NCROTU656	No blast hit	NA	NA	NA	NA	NA	NA	0.375723	0.624277	0.375723	0.624277	0.149	4	3	1	5	6	5	8	5	3
NCROTU1325	No blast hit	NA	NA	NA	NA	NA	NA	0.5	0	1	0	0.15	1	0	1	0	0	0	0	0	0
NCROTU1211	k__Fungi	p__Ascomycota	c__unidentified	o__unidentified	f__unidentified	g__unidentified	s__unidentified	0.691748	0.015534	0.92233	0.0776699	0.151	1	8	0	10	0	2	0	0	0
NCROTU690	k__Fungi	p__Basidiomycota	c__Agaricomycetes	o__Boletales	f__Suillaceae	g__Suillus	s__Suillus_punctatipes	0.5	0	1	0	0.152	1	2	0	0	0	0	0	0	0
OTU24	No blast hit	NA	NA	NA	NA	NA	NA	0.328467	0.671533	0.328467	0.671533	0.153	1	1	4	3	4	7	6	1	5
NCROTU356	No blast hit	NA	NA	NA	NA	NA	NA	0.05	0.64	0.2	0.8	0.154	0	0	0	2	3	5	1	0	1
NCROTU830	No blast hit	NA	NA	NA	NA	NA	NA	0.5	0	1	0	0.154	0	18	0	23	0	0	0	0	0
NCROTU2026	k__Fungi	p__Ascomycota	c__unidentified	o__unidentified	f__unidentified	g__unidentified	s__unidentified	0.811088	0.113347	0.811088	0.188912	0.154	2	59	1	17	2	11	10	0	0
SH1648511	k__Fungi	p__Basidiomycota	c__Agaricomycetes	o__Agaricales	f__unidentified	g__unidentified	s__unidentified	0	0.6	0	1	0.155	0	0	0	0	0	162	0	8	579
NCROTU967	k__Fungi	p__unidentified	c__unidentified	o__unidentified	f__unidentified	g__unidentified	s__unidentified	0.5	0	1	0	0.155	0	1	0	2	0	0	0	0	0
NCROTU2537	k__Fungi	p__Basidiomycota	c__Agaricomycetes	o__Agaricales	f__Amanitaceae	g__Amanita	s__unidentified	0.5	0	1	0	0.155	0	9	0	1	0	0	0	0	0
OTU185	No blast hit	NA	NA	NA	NA	NA	NA	0.346432	0.653568	0.346432	0.653568	0.156	9	19	15	24	25	40	58	12	23
NCROTU1357	No blast hit	NA	NA	NA	NA	NA	NA	0.0431034	0.662069	0.172414	0.827586	0.156	0	0	1	0	0	3	1	1	1
NCROTU2194	k__Fungi	p__unidentified	c__unidentified	o__unidentified	f__unidentified	g__unidentified	s__unidentified	0.0462963	0.651852	0.185185	0.814815	0.156	0	0	0	2	5	0	2	1	3
OTU100	k__Fungi	p__Basidiomycota	c__Tremellomycetes	o__Cystofilobasidiales	f__Cystofilobasidiaceae	g__Cystofilobasidium	s__Cystofilobasidium_macerans	0.278723	0.721277	0.278723	0.721277	0.157	53	12	119	29	302	148	152	22	65
NCROTU154	k__Fungi	p__Ascomycota	c__Leotiomycetes	o__Helotiales	f__Helotiaceae	g__Scytalidium	s__Scytalidium_circinatum	0.5	0	1	0	0.157	1	4	0	0	0	0	0	0	0
NCROTU507	k__Fungi	p__Mortierellomycota	c__Mortierellomycetes	o__Mortierellales	f__Mortierellaceae	g__Mortierella	s__Mortierella_parvispora	0	0.6	0	1	0.157	0	0	0	0	4	1	5	0	0
OTU60	No blast hit	NA	NA	NA	NA	NA	NA	0.389507	0.610493	0.389507	0.610493	0.158	9	13	10	17	11	23	31	12	19
NCROTU2215	k__Fungi	p__unidentified	c__unidentified	o__unidentified	f__unidentified	g__unidentified	s__unidentified	0.735736	0.264264	0.735736	0.264264	0.158	5	5	24	15	11	1	3	1	6
NCROTU1679	k__Fungi	p__Ascomycota	c__Leotiomycetes	o__Helotiales	f__unidentified	g__unidentified	s__unidentified	0	0.6	0	1	0.159	0	0	0	0	1	2	0	0	35
NCROTU2373	k__Fungi	p__Ascomycota	c__Sordariomycetes	o__Xylariales	f__Hyponectriaceae	g__Monographella	s__Monographella_nivalis	0	0.6	0	1	0.16	0	0	0	0	2	13	30	0	0
NCROTU798	No blast hit	NA	NA	NA	NA	NA	NA	0.369458	0.630542	0.369458	0.630542	0.161	3	5	2	5	9	7	9	1	6
NCROTU1869	k__Fungi	p__Ascomycota	c__Leotiomycetes	o__Helotiales	f__unidentified	g__unidentified	s__unidentified	0.646552	0.0551724	0.862069	0.137931	0.161	21	0	47	7	0	11	4	0	0
OTU161	No blast hit	NA	NA	NA	NA	NA	NA	0.371025	0.628975	0.371025	0.628975	0.162	5	7	14	16	13	22	30	13	11
NCROTU966	k__Fungi	p__Basidiomycota	c__Agaricomycetes	o__Agaricales	f__Hygrophoraceae	g__Cora	s__unidentified	0.5	0	1	0	0.162	0	1	0	1	0	0	0	0	0
OTU159	No blast hit	NA	NA	NA	NA	NA	NA	0.310345	0.689655	0.310345	0.689655	0.163	5	4	7	11	11	19	31	7	7
NCROTU1431	k__Fungi	p__Ascomycota	c__Dothideomycetes	o__Pleosporales	f__Pleosporales_fam_Incertae_sedis	g__Chalastospora	s__Chalastospora_gossypii	0.5	0	1	0	0.163	1	0	2	0	0	0	0	0	0
NCROTU2558	k__Fungi	p__Ascomycota	c__Dothideomycetes	o__Pleosporales	f__Pleosporaceae	g__Alternaria	s__Alternaria_soliaridae	0.5	0	1	0	0.163	0	4	0	1	0	0	0	0	0
NCROTU186	No blast hit	NA	NA	NA	NA	NA	NA	0.147059	0.705882	0.294118	0.705882	0.164	0	3	0	3	2	4	7	1	4
NCROTU228	k__Fungi	p__unidentified	c__unidentified	o__unidentified	f__unidentified	g__unidentified	s__unidentified	0	0.6	0	1	0.164	0	0	0	0	1	3	2	0	0
NCROTU747	k__Fungi	p__Ascomycota	c__Dothideomycetes	o__Pleosporales	f__Pleosporaceae	g__unidentified	s__unidentified	0	0.6	0	1	0.164	0	0	0	0	0	5	0	4	26
OTU195	k__Fungi	p__unidentified	c__unidentified	o__unidentified	f__unidentified	g__unidentified	s__unidentified	0.5	0	1	0	0.166	0	0	1	1	0	0	0	0	0
NCROTU352	k__Fungi	p__Glomeromycota	c__Glomeromycetes	o__Glomerales	f__Glomeraceae	g__unidentified	s__unidentified	0.5	0	1	0	0.166	0	3	2	0	0	0	0	0	0
NCROTU2444	k__Fungi	p__Ascomycota	c__Dothideomycetes	o__Pleosporales	f__unidentified	g__unidentified	s__unidentified	0.5	0	1	0	0.166	0	1	0	2	0	0	0	0	0
NCROTU1649	k__Fungi	p__Ascomycota	c__Leotiomycetes	o__Helotiales	f__unidentified	g__unidentified	s__unidentified	0.5	0	1	0	0.167	0	0	8	1	0	0	0	0	0
NCROTU1782	k__Fungi	p__Ascomycota	c__Dothideomycetes	o__Pleosporales	f__Phaeosphaeriaceae	g__unidentified	s__unidentified	0.5	0	1	0	0.167	1	0	0	1	0	0	0	0	0
OTU114	No blast hit	NA	NA	NA	NA	NA	NA	0.33945	0.66055	0.33945	0.66055	0.168	3	16	8	10	12	28	28	5	17
OTU189	k__Fungi	p__Basidiomycota	c__Agaricomycetes	o__Corticiales	f__Corticiaceae	g__Laetisaria	s__Laetisaria_arvalis	0	0.6	0	1	0.168	0	0	0	0	48	237	1541	0	0
NCROTU221	k__Fungi	p__Ascomycota	c__Orbiliomycetes	o__Orbiliales	f__Orbiliaceae	g__Retiarius	s__unidentified	0.5	0	1	0	0.168	0	1	7	0	0	0	0	0	0
[truncated: 1,142 more rows]

## Sheet: CT Rotation vs Continuous
								Indicator species		Relative abundance			CT Continuous				CT Rotation
[truncated: 1,081 more rows]
